# Supplementary material for: Age‐related dysregulation of the retinal transcriptome in African turquoise killifish
Source: Aging Cell. 2024 May 14;23(8):e14192. doi: 10.1111/acel.14192 (PMC11320354; doi:10.1111/acel.14192)
Supplement: Supplementary file 9 — Figure S9. [file ACEL-23-e14192-s009.zip]

Archive with 2 entries (2 files):
- acel14192-sup-0009-Figure S9.pdf
- Figure S9.docx
