# Supplementary material for: Age‐related dysregulation of the retinal transcriptome in African turquoise killifish
Source: Aging Cell. 2024 May 14;23(8):e14192. doi: 10.1111/acel.14192 (PMC11320354; doi:10.1111/acel.14192)
Supplement: Supplementary file 10 — Table S1. [file ACEL-23-e14192-s005.xlsx]

## Sheet: edgeR_killi
Gene	gene_short_name	gene_short_name2	BLAST_zebrafish_name	BLAST_human_name	consensus_gene_name	BLAST_query_cover	BLAST_E_value	w06.01	w06.02	w06.03	w06.04	w06.05	w06.06	w06.07	w06.08	w06.09	w06.10	w12.01	w12.02	w12.03	w12.04	w12.05	w12.06	w12.07	w12.08	w12.09	w12.10	w18.01	w18.02	w18.03	w18.04	w18.05	w18.06	w18.07	w18.08	w18.09	w18.10	w06.01.cpm	w06.02.cpm	w06.03.cpm	w06.04.cpm	w06.05.cpm	w06.06.cpm	w06.07.cpm	w06.08.cpm	w06.09.cpm	w06.10.cpm	w12.01.cpm	w12.02.cpm
XLOC_008564	AANAT(2OF3)	LOC107376253	aanat1	AANAT	AANAT	0.27	5e-74	65	60	97	92	78	58	84	69	93	68	103	152	133	168	215	102	112	130	184	119	469	313	305	494	427	287	260	445	385	333	11.1286	12.8546	21.2056	21.1942	16.5667	12.5644	18.8004	17.3609	18.2716	15.2036	22.9496	34.1343
XLOC_001909	ABAT	ABAT	abat	ABAT	ABAT	0.6	3e-174	556	507	546	577	530	630	623	609	734	544	692	593	700	661	959	735	445	839	631	760	1975	1217	676	1504	1286	1328	1099	1138	867	1249	95.1926	108.622	119.364	132.924	112.568	136.476	139.436	153.229	144.208	121.629	154.186	133.169
XLOC_003746	ABCC3	LOC107373251	abcc3	ABCC1	ABCC1	0.13	2e-54	53	56	52	48	46	65	23	32	50	37	52	55	54	58	67	58	49	63	71	33	112	75	54	154	75	92	87	82	96	101	9.07411	11.9976	11.368	11.0578	9.77009	14.0808	5.14773	8.05145	9.82346	8.27254	11.5862	12.3512
XLOC_017687	ABCG4 (1 OF 2)	ABCG4 (1 OF 2)	abcg4a	ABCG4	ABCG4	0.4	0	66	59	75	55	60	38	42	51	93	57	82	56	55	75	118	91	38	70	66	61	66	108	96	124	144	152	148	99	135	167	11.2998	12.6404	16.3961	12.6704	12.7436	8.23187	9.4002	12.832	18.2716	12.7442	18.2705	12.5758
XLOC_020803	ABI3(1OF2)	LOC107390296	abi3a	ABI1	ABI1	0.14	2e-28	73	60	41	34	48	58	38	60	59	33	89	70	61	66	82	104	29	105	49	52	139	107	90	122	102	129	137	94	114	129	12.4983	12.8546	8.9632	7.83262	10.1949	12.5644	8.50494	15.0965	11.5917	7.37821	19.8302	15.7198
XLOC_020490	ABI2A	ABI2A	abi2a	ABI2	ABI2	0.51	3e-180	12	10	14	5	9	8	9	14	12	11	24	13	17	11	40	20	10	13	13	20	28	29	27	37	42	32	30	42	36	58	2.05452	2.14244	3.06061	1.15186	1.91154	1.73303	2.01433	3.52251	2.35763	2.4594	5.34748	2.91938
XLOC_016267	ABI3BP	LOC107384590	abi3bpb	ABI3BP	ABI3BP	0.19	3e-93	65	82	37	43	47	51	82	68	52	47	102	111	112	120	118	147	166	109	98	83	277	165	153	196	119	181	188	173	105	145	11.1286	17.568	8.08875	9.90596	9.98248	11.048	18.3528	17.1093	10.2164	10.5084	22.7268	24.927
XLOC_002339	ABLIM3(1OF2)	LOC107373670	ablim3	ABLIM3	ABLIM3	0.39	8e-36	50	41	32	38	55	30	37	30	58	51	44	46	56	49	83	62	48	37	32	62	136	115	69	93	110	105	74	100	72	117	8.56048	8.78399	6.99567	8.75411	11.6816	6.49884	8.28113	7.54824	11.3952	11.4027	9.80371	10.3301
XLOC_015626	BX323819.1	LOC107384598	adcy8	ADCY8	ADCY8	0.24	3e-82	4	5	4	4	7	3	4	4	11	8	0	0	1	3	26	3	5	4	3	9	2	13	20	24	24	17	18	26	35	26	0.684839	1.07122	0.874459	0.921485	1.48675	0.649884	0.895257	1.00643	2.16116	1.78866	0	0
XLOC_023248	ADCYAP1R1	ADCYAP1R1	adcyap1r1a	ADCYAP1R1	ADCYAP1R1	0.27	0	22	19	22	26	11	26	16	28	32	11	32	60	47	60	52	41	25	63	14	28	50	64	55	49	70	72	42	64	42	57	3.76661	4.07063	4.80952	5.98965	2.33633	5.63233	3.58103	7.04502	6.28701	2.4594	7.12997	13.4741
XLOC_010156	AIF1	LOC107378674	unk	AIF1	AIF1	0.39	9e-30	36	39	34	27	36	35	31	86	36	41	89	91	58	47	84	97	105	42	32	41	142	90	69	96	97	106	123	84	84	100	6.16355	8.3555	7.4329	6.22002	7.64616	7.58199	6.93824	21.6383	7.07289	9.16687	19.8302	20.4357
XLOC_011725	CR848784.2	LOC107380741	aldh3a1	ALDH3A1	ALDH3A1	0.3	5e-109	24	24	19	13	24	18	18	25	9	12	24	21	16	36	25	39	20	24	12	18	4	29	24	40	38	84	40	32	34	52	4.10903	5.14185	4.15368	2.99483	5.09744	3.89931	4.02866	6.2902	1.76822	2.68299	5.34748	4.71593
XLOC_011414	ALDOCA	LOC107379976	aldoca	ALDOC	ALDOC	0.63	0	30	21	33	27	33	15	20	17	21	42	41	21	30	48	44	61	20	35	21	28	77	46	60	89	47	95	78	64	67	59	5.13629	4.49912	7.21429	6.22002	7.00898	3.24942	4.47629	4.27733	4.12585	9.39045	9.13527	4.71593
XLOC_006364	ANKRA2	ankra2	ankra2	ANKRA2	ANKRA2	0.25	1e-74	121	88	71	71	70	83	78	95	93	47	115	104	103	121	151	98	59	108	73	80	238	184	85	219	195	175	186	117	113	158	20.7164	18.8534	15.5216	16.3564	14.8675	17.9801	17.4575	23.9027	18.2716	10.5084	25.6233	23.3551
XLOC_018152	ANKRD22	ankrd22	ankrd22	unk	ANKRD22			16	11	17	15	17	16	21	18	23	15	12	12	26	7	20	31	22	9	8	15	60	28	37	38	41	33	37	15	33	45	2.73935	2.35668	3.71645	3.45557	3.61068	3.46605	4.7001	4.52894	4.51879	3.35373	2.67374	2.69482
XLOC_017016	ANTXR2A	antxr2	antxr2a	ANTXR2	ANTXR2	0.37	8e-87	17	11	9	14	17	13	16	8	15	6	9	18	5	19	22	17	13	12	14	18	37	17	34	39	22	25	23	31	22	28	2.91056	2.35668	1.96753	3.2252	3.61068	2.81617	3.58103	2.01286	2.94704	1.34149	2.0053	4.04222
XLOC_012649	ANXA2A	LOC107381497	anxa2a	ANXA2	ANXA2	0.65	4e-42	23	9	16	3	4	12	9	6	2	10	24	3	19	13	27	15	17	17	9	9	28	24	16	28	27	19	13	13	27	19	3.93782	1.92819	3.49784	0.691114	0.849573	2.59954	2.01433	1.50965	0.392938	2.23582	5.34748	0.673704
XLOC_005380	ANXA5A	anxa5	anxa5a	ANXA5	ANXA5	0.16	2e-27	13	12	16	14	9	24	16	11	17	19	29	14	11	40	33	26	17	19	17	26	55	46	43	66	48	47	47	84	84	70	2.22573	2.57092	3.49784	3.2252	1.91154	5.19908	3.58103	2.76769	3.33998	4.24806	6.46154	3.14395
XLOC_022005	AP2A1	AP2A1	ap2a1	unk	AP2A1			331	290	254	233	204	395	434	370	403	193	438	506	462	501	618	466	308	454	338	450	1592	675	514	827	935	859	557	799	572	788	56.6704	62.1307	55.5281	53.6765	43.3282	85.5681	97.1354	93.0949	79.1771	43.1514	97.5915	113.631
XLOC_011195	APOEB	LOC107379395	apoeb	unk	APOE			565	346	345	362	414	438	392	711	405	456	1265	2573	954	1533	1260	2052	2311	1016	709	1154	2478	1793	1019	1691	1502	2210	2134	1458	1412	2012	96.7335	74.1283	75.4221	83.3944	87.9308	94.8831	87.7352	178.893	79.57	101.953	281.857	577.813
XLOC_015295	AQP1A.1	LOC107383844	aqp1a.1	AQP1	AQP1	0.53	1e-48	627	435	510	282	347	503	447	394	413	346	721	622	624	740	931	856	488	873	544	743	723	957	717	997	891	1044	1154	838	916	919	107.348	93.196	111.494	64.9647	73.7005	108.964	100.045	99.1335	81.1418	77.3594	160.647	139.681
XLOC_004329	AR(2OF2)	LOC107378241	ar	AR	AR	0.28	2e-61	13	14	13	4	5	9	13	11	21	6	9	8	16	22	10	23	7	17	11	10	14	11	15	27	22	26	30	18	29	32	2.22573	2.99941	2.84199	0.921485	1.06197	1.94965	2.90959	2.76769	4.12585	1.34149	2.0053	1.79654
XLOC_024029	ARAF	ARAF	araf	ARAF	ARAF	0.36	7e-152	18	13	18	15	17	34	18	22	22	18	57	31	28	39	59	31	27	30	24	36	28	32	22	34	48	57	54	52	45	58	3.08177	2.78517	3.93507	3.45557	3.61068	7.36536	4.02866	5.53537	4.32232	4.02448	12.7003	6.96161
XLOC_024582	ARPP21	ARPP21	r3hdm2	ARPP21	ARPP21	0.14	6e-37	8	11	11	5	8	15	13	10	12	12	24	16	14	5	25	16	8	17	6	19	17	20	19	24	35	23	20	18	10	24	1.36968	2.35668	2.40476	1.15186	1.69915	3.24942	2.90959	2.51608	2.35763	2.68299	5.34748	3.59309
XLOC_023614	ATP2A2A	LOC107393493	atp2a2a	ATP2A1	ATP2A1	0.71	0	23	22	12	23	30	21	43	27	28	21	17	15	24	16	31	21	16	31	36	40	81	47	36	87	52	37	45	50	29	45	3.93782	4.71336	2.62338	5.29854	6.3718	4.54919	9.62402	6.79341	5.50114	4.69523	3.7878	3.36852
XLOC_004709	B2M(1OF2)	LOC107381236	b2ml	unk	B2M			26	23	75	15	18	29	15	316	21	16	55	292	41	45	42	69	432	47	41	52	84	103	65	263	91	150	177	113	168	90	4.45145	4.9276	16.3961	3.45557	3.82308	6.28222	3.35722	79.5081	4.12585	3.57731	12.2546	65.5739
XLOC_010731	XLOC_010731	XLOC_010731	baiap3	BAIAP3	BAIAP3	0.24	3e-57	41	32	36	30	42	15	23	33	38	32	62	45	47	42	88	44	23	45	37	57	42	52	54	107	48	69	84	61	65	81	7.0196	6.8558	7.87013	6.91114	8.92052	3.24942	5.14773	8.30306	7.46583	7.15463	13.8143	10.1056
XLOC_002894	BLNK	blnk	blnk	BLNK	BLNK	0.18	4e-19	11	7	7	9	16	10	13	17	8	18	22	10	11	6	12	23	35	16	21	21	27	21	10	44	19	20	30	25	30	22	1.88331	1.49971	1.5303	2.07334	3.39829	2.16628	2.90959	4.27733	1.57175	4.02448	4.90185	2.24568
XLOC_019435	ARNTL	arntl	arntl1a	BMAL1	BMAL1	0.61	3e-141	11	32	22	23	30	13	17	18	31	39	20	24	14	25	33	23	23	21	41	23	42	65	52	74	79	38	62	90	68	68	1.88331	6.8558	4.80952	5.29854	6.3718	2.81617	3.80484	4.52894	6.09055	8.7197	4.45623	5.38963
XLOC_021627	C1GALT1A	LOC107390875	c1galt1lb	C1GALT1	C1GALT1	0.41	2e-67	46	30	30	26	34	39	30	31	20	35	36	50	40	41	86	55	44	52	29	49	45	51	60	61	78	86	92	69	89	84	7.87564	6.42731	6.55844	5.98965	7.22137	8.4485	6.71443	7.79984	3.92938	7.82538	8.02122	11.2284
XLOC_001673	Nfu_g_1_002738	Nfu_g_1_002738	c4b	unk	C4B			4	0	13	10	4	5	2	42	2	4	9	121	14	3	13	15	133	9	14	15	25	30	9	112	26	34	73	21	49	29	0.684839	0	2.84199	2.30371	0.849573	1.08314	0.447629	10.5675	0.392938	0.894329	2.0053	27.1727
XLOC_019692	CA12	CA12	ca12	unk	CA12			47	29	24	22	31	15	18	28	48	22	43	28	43	35	58	38	30	33	25	51	108	74	43	70	54	56	90	38	38	57	8.04685	6.21307	5.24675	5.06817	6.58419	3.24942	4.02866	7.04502	9.43052	4.91881	9.5809	6.2879
XLOC_005028	LOC107379486	LOC107379486	cab39l1	CAB39L	CAB39L	0.04	1e-15	14	25	32	17	32	23	30	19	33	24	41	46	23	61	50	56	28	30	32	30	20	65	58	52	50	50	77	63	98	53	2.39694	5.35609	6.99567	3.91631	6.79658	4.98245	6.71443	4.78055	6.48348	5.36597	9.13527	10.3301
XLOC_006315	CACFD1	cacfd1	unk	CACFD1	CACFD1	0.36	2e-44	114	110	92	99	97	74	85	101	118	78	118	125	127	132	170	131	112	103	100	85	301	172	140	182	198	217	181	179	168	213	19.5179	23.5668	20.1126	22.8068	20.6021	16.0305	19.0242	25.4124	23.1834	17.4394	26.2918	28.071
XLOC_008912	Nfu_p_1_034060	capg	capgb	CAPG	CAPG	0.66	2e-46	14	0	6	11	5	11	3	16	6	5	19	33	6	20	22	29	40	8	10	14	11	21	24	14	26	29	25	24	20	11	2.39694	0	1.31169	2.53408	1.06197	2.38291	0.671443	4.02573	1.17882	1.11791	4.23342	7.41074
XLOC_023435	C8H1ORF114	ccdc181	ccdc181	unk	CCDC181			60	34	42	73	81	39	56	51	78	70	36	65	76	71	95	88	54	58	81	47	226	120	117	143	106	105	134	110	113	134	10.2726	7.28428	9.18182	16.8171	17.2039	8.4485	12.5336	12.832	15.3246	15.6508	8.02122	14.5969
XLOC_009520	CCDC28A	CCDC28A	ccdc28a	CCDC28A	CCDC28A	0.08	1e-47	7	10	9	5	10	10	10	11	24	16	8	25	7	22	17	14	9	19	17	9	3	16	19	23	29	21	40	27	34	30	1.19847	2.14244	1.96753	1.15186	2.12393	2.16628	2.23814	2.76769	4.71526	3.57731	1.78249	5.6142
XLOC_004531	CCDC88B	ccdc88b	ccdc88b	CCDC88B	CCDC88B	0.09	7e-21	13	15	23	9	15	4	9	18	12	5	25	13	27	13	34	25	16	28	17	18	28	24	27	28	18	18	32	37	19	15	2.22573	3.21365	5.02814	2.07334	3.1859	0.866513	2.01433	4.52894	2.35763	1.11791	5.57029	2.91938
XLOC_006001	CCDC88A(1OF2)	LOC107392712	ccdc88ab	CCDC88C	CCDC88C	0.34	6e-61	27	37	38	30	17	19	33	31	32	41	26	30	18	36	48	24	28	33	49	39	86	83	36	68	85	48	74	66	53	77	4.62266	7.92701	8.30736	6.91114	3.61068	4.11594	7.38587	7.79984	6.28701	9.16687	5.7931	6.73704
XLOC_010883	CCK	LOC107378804	cckb	CCK	CCK	0.11	1e-14	36	32	48	52	27	44	41	48	52	32	68	40	76	54	89	54	33	109	53	78	141	108	77	70	103	139	112	70	62	113	6.16355	6.8558	10.4935	11.9793	5.73462	9.53164	9.17639	12.0772	10.2164	7.15463	15.1512	8.98272
XLOC_014387	CCK (1 OF 2)	CCK (1 OF 2)	cckb	CCK	CCK	0.07	5e-15	86	47	62	45	45	38	38	64	42	56	82	59	86	75	155	122	27	94	95	89	217	192	191	227	158	268	224	187	258	178	14.724	10.0695	13.5541	10.3667	9.5577	8.23187	8.50494	16.1029	8.25171	12.5206	18.2705	13.2495
XLOC_019948	CCND2A	LOC107389327	ccnd2a	CCND2	CCND2	0.35	4e-114	129	92	97	109	153	126	99	116	161	98	225	253	223	189	344	301	220	210	184	140	202	286	157	313	241	251	290	228	251	208	22.086	19.7104	21.2056	25.1105	32.4962	27.2951	22.1576	29.1865	31.6315	21.9111	50.1326	56.8157
XLOC_001775	CCNO	cntd2	ccnp	unk	CCNP			9	4	9	2	5	10	2	10	9	8	25	16	13	15	16	23	13	16	4	8	52	28	21	32	9	22	29	26	22	22	1.54089	0.856975	1.96753	0.460742	1.06197	2.16628	0.447629	2.51608	1.76822	1.78866	5.57029	3.59309
XLOC_005174	CD74A	cd74	cd74a	NID2	CD74	0.05	1e-05	18	14	46	24	8	55	12	204	19	8	39	87	47	26	54	47	82	26	25	37	209	81	50	171	55	93	80	87	75	66	3.08177	2.99941	10.0563	5.52891	1.69915	11.9145	2.68577	51.328	3.73292	1.78866	8.68965	19.5374
XLOC_005670	CD9B	LOC107386892	cd9a	CD9	CD9	0.48	2e-52	22	17	17	6	30	26	9	14	29	23	17	33	20	27	49	37	28	21	13	21	8	34	44	40	27	30	48	36	42	71	3.76661	3.64214	3.71645	1.38223	6.3718	5.63233	2.01433	3.52251	5.69761	5.14239	3.7878	7.41074
XLOC_023934	CDO1	CDO1	cdo1	CDO1	CDO1	0.33	7e-65	151	110	168	128	114	102	94	154	193	138	193	216	164	205	309	244	186	212	149	223	536	342	312	563	299	416	399	432	370	374	25.8527	23.5668	36.7273	29.4875	24.2128	22.0961	21.0385	38.7476	37.9186	30.8543	43.0026	48.5067
XLOC_014696	CEBPD	cebpd	cebpd	CEBPD	CEBPD	0.21	2e-33	17	22	23	14	5	15	12	29	11	5	42	71	15	17	23	31	48	17	8	9	28	24	23	36	28	14	62	32	32	33	2.91056	4.71336	5.02814	3.2252	1.06197	3.24942	2.68577	7.29663	2.16116	1.11791	9.35809	15.9443
XLOC_018121	CT573318.1	rnf213	cep131	CEP131	CEP131	0.4	6e-143	96	76	77	123	114	65	85	81	138	95	102	753	109	89	105	130	452	99	130	117	145	224	113	435	100	214	406	152	270	116	16.4361	16.2825	16.8333	28.3357	24.2128	14.0808	19.0242	20.3802	27.1128	21.2403	22.7268	169.1
XLOC_014839	CERS4(1OF2)	LOC107384166	cers4b	CERS2	CERS2	0.42	3e-32	86	72	64	62	78	67	65	90	78	85	93	77	82	102	145	119	83	91	75	94	181	138	137	168	161	158	162	131	147	171	14.724	15.4255	13.9913	14.283	16.5667	14.5141	14.5479	22.6447	15.3246	19.0045	20.7215	17.2917
XLOC_021557	CHL1A	LOC107390736	chl1a	CHL1	CHL1	0.09	8e-14	47	37	35	40	33	26	31	37	46	50	34	48	40	59	82	39	70	54	30	51	68	94	83	100	125	94	111	75	87	130	8.04685	7.92701	7.65152	9.21485	7.00898	5.63233	6.93824	9.30949	9.03758	11.1791	7.57559	10.7793
XLOC_013403	CHP2	LOC107382004	chp2	CHP2	CHP2	0.1	3e-12	62	37	27	31	21	54	27	41	31	38	48	53	62	69	110	58	36	43	46	44	70	68	53	45	76	78	130	50	94	82	10.615	7.92701	5.9026	7.14151	4.46026	11.6979	6.04299	10.3159	6.09055	8.49612	10.695	11.9021
XLOC_019462	CHST6	LOC107389279	chst6	CHST5	CHST5	0.27	3e-20	25	9	5	12	8	9	12	12	13	4	9	8	11	13	26	19	19	15	16	22	56	32	32	44	10	27	46	34	36	36	4.28024	1.92819	1.09307	2.76445	1.69915	1.94965	2.68577	3.01929	2.5541	0.894329	2.0053	1.79654
XLOC_008744	CITED1(1OF2)	LOC107377010	cited1	CITED1	CITED1	0.04	2e-24	8	6	6	15	9	8	11	9	7	10	14	7	25	10	22	23	11	25	13	12	39	34	21	18	25	21	23	15	13	14	1.36968	1.28546	1.31169	3.45557	1.91154	1.73303	2.46196	2.26447	1.37528	2.23582	3.11936	1.57198
XLOC_023568	CLOCK	clock	clocka	CLOCK	CLOCK	0.54	0	35	35	27	37	28	27	44	24	27	32	50	27	31	42	68	50	28	42	62	39	112	73	67	102	118	65	91	71	87	113	5.99234	7.49853	5.9026	8.52374	5.94701	5.84896	9.84783	6.03859	5.30467	7.15463	11.1406	6.06334
XLOC_009795	CLU	CLU	clu	CLU	CLU	0.2	9e-33	505	430	408	370	465	443	405	418	509	415	588	653	553	614	862	787	683	774	527	740	181	974	840	1155	964	1170	1275	1010	1087	1033	86.4609	92.1248	89.1948	85.2374	98.7629	95.9663	90.6448	105.172	100.003	92.7866	131.013	146.643
XLOC_002436	Nfu_g_1_016915	Nfu_g_1_016915	ponzr1	unk	CNFN			18	21	16	17	24	21	11	40	20	13	29	148	29	7	25	35	192	13	33	22	78	57	25	118	36	56	121	46	70	64	3.08177	4.49912	3.49784	3.91631	5.09744	4.54919	2.46196	10.0643	3.92938	2.90657	6.46154	33.2361
XLOC_004415	COL23A1(1OF2)	LOC107375271	unk	COL23A1	COL23A1	0.08	6e-37	7	9	4	3	6	10	9	5	10	6	9	10	10	5	10	24	5	15	9	8	30	30	18	27	19	32	25	31	9	31	1.19847	1.92819	0.874459	0.691114	1.27436	2.16628	2.01433	1.25804	1.96469	1.34149	2.0053	2.24568
XLOC_015087	COLQ (2 OF 2)	COLQ (2 OF 2)	colq	COLQ	COLQ	0.34	3e-27	28	18	28	35	20	16	23	33	22	22	32	23	23	30	26	20	18	25	30	24	76	39	46	80	46	33	41	55	49	36	4.79387	3.85639	6.12121	8.06299	4.24786	3.46605	5.14773	8.30306	4.32232	4.91881	7.12997	5.16506
XLOC_023485	CPAMD8	cpamd8	cpamd8	CPAMD8	CPAMD8	0.72	0	15	16	20	13	11	10	13	9	25	12	27	16	25	28	25	23	19	15	16	26	8	33	27	46	58	50	47	25	51	53	2.56814	3.4279	4.37229	2.99483	2.33633	2.16628	2.90959	2.26447	4.91173	2.68299	6.01591	3.59309
XLOC_014629	CPLX4C	LOC107383600	cplx4c	CPLX4	CPLX4	0.49	6e-18	17	18	17	24	45	37	27	27	55	58	39	53	46	80	55	37	45	63	25	52	2	65	74	18	197	163	216	66	160	205	2.91056	3.85639	3.71645	5.52891	9.5577	8.01524	6.04299	6.79341	10.8058	12.9678	8.68965	11.9021
XLOC_010618	CRABP2(1OF2)	LOC107379586	crabp2a	CRABP2	CRABP2	0.29	1e-49	174	139	87	82	121	130	112	94	126	112	178	131	159	212	257	190	162	153	155	160	278	163	206	282	263	281	273	229	261	244	29.7905	29.7799	19.0195	18.8904	25.6996	28.1617	25.0672	23.6511	24.7551	25.0412	39.6605	29.4184
XLOC_022117	CRIP2	crip1	crip1	CRIP1	CRIP1	0.37	4e-39	70	39	31	28	43	107	28	33	31	58	55	97	60	80	66	94	56	150	29	57	68	65	72	135	90	131	98	75	101	142	11.9847	8.3555	6.77706	6.45039	9.13291	23.1792	6.2668	8.30306	6.09055	12.9678	12.2546	21.7831
XLOC_022156	CRLF1A	crlf1	crlf1a	CRLF1	CRLF1	0.39	2e-142	5	2	3	5	14	3	9	11	9	8	19	5	15	24	25	13	18	17	18	27	12	32	21	27	15	25	17	27	15	17	0.856048	0.428487	0.655844	1.15186	2.97351	0.649884	2.01433	2.76769	1.76822	1.78866	4.23342	1.12284
XLOC_002685	CRLF3	crlf3	crlf3	CRLF3	CRLF3	0.39	7e-62	24	35	39	22	27	27	21	23	38	16	17	39	39	35	38	29	21	25	23	39	58	57	58	73	80	72	62	93	51	77	4.10903	7.49853	8.52597	5.06817	5.73462	5.84896	4.7001	5.78698	7.46583	3.57731	3.7878	8.75815
XLOC_004432	CSF1RA	LOC107375663	csf1ra	CSF1R	CSF1R	0.26	9e-133	10	5	8	4	6	2	7	25	8	1	6	23	6	14	9	12	29	11	5	15	12	23	20	33	12	16	14	11	25	16	1.7121	1.07122	1.74892	0.921485	1.27436	0.433256	1.5667	6.2902	1.57175	0.223582	1.33687	5.16506
XLOC_005502	CSRP2	LOC107383140	csrp2	CSRP2	CSRP2	0.69	2e-145	257	236	248	229	210	210	200	202	266	241	263	230	280	278	351	308	214	286	191	277	449	478	319	464	498	465	477	422	446	548	44.0009	50.5615	54.2165	52.755	44.6026	45.4919	44.7629	50.8248	52.2608	53.8833	58.5994	51.6506
XLOC_012279	CTSC	ctsc	ctsc	CTSC	CTSC	0.43	4e-102	17	7	7	7	3	13	9	17	12	7	11	13	13	14	6	16	13	16	11	11	34	4	19	42	19	20	30	26	24	10	2.91056	1.49971	1.5303	1.6126	0.63718	2.81617	2.01433	4.27733	2.35763	1.56508	2.45093	2.91938
XLOC_007930	NAPSA	LOC107376365	napsa	CTSD	CTSD	0.44	1e-83	96	49	56	39	46	72	48	65	54	60	88	100	68	73	130	122	61	58	52	59	47	89	94	116	130	148	152	134	117	148	16.4361	10.4979	12.2424	8.98448	9.77009	15.5972	10.7431	16.3545	10.6093	13.4149	19.6074	22.4568
XLOC_007906	CUL7	cul9	cul9	CUL9	CUL9	0.44	0	69	83	59	46	83	68	92	60	80	63	74	123	101	108	98	146	61	82	80	110	174	150	96	159	192	160	133	124	139	154	11.8135	17.7822	12.8983	10.5971	17.6286	14.7307	20.5909	15.0965	15.7175	14.0857	16.4881	27.6219
XLOC_005796	CXCL12B	CXCL12B	cxcl12b	unk	CXCL12			30	14	32	13	17	34	18	17	16	25	42	23	35	33	39	56	34	30	36	40	30	47	42	53	44	47	54	43	49	49	5.13629	2.99941	6.99567	2.99483	3.61068	7.36536	4.02866	4.27733	3.14351	5.58955	9.35809	5.16506
XLOC_008348	CYGB1	CYGB1	cygb2	CYGB	CYGB	0.26	7e-53	15	20	12	6	8	7	5	12	26	19	18	21	7	30	39	12	6	20	23	34	18	32	39	47	27	31	29	24	17	23	2.56814	4.28487	2.62338	1.38223	1.69915	1.5164	1.11907	3.01929	5.1082	4.24806	4.01061	4.71593
XLOC_016665	CYP24A1	CYP24A1	cyp24a1	CYP24A1	CYP24A1	0.64	2e-137	20	8	23	34	27	12	17	33	40	20	11	30	15	35	34	19	22	20	27	17	4	39	85	136	38	45	44	73	125	48	3.42419	1.71395	5.02814	7.83262	5.73462	2.59954	3.80484	8.30306	7.85877	4.47164	2.45093	6.73704
XLOC_012865	CYP27C1	LOC107381651	cyp27c1	CYP27C1	CYP27C1	0.43	7e-145	330	169	162	126	125	251	211	189	158	112	212	407	257	290	244	270	488	271	276	232	96	132	873	1495	201	225	192	848	1469	214	56.4992	36.2072	35.4156	29.0268	26.5492	54.3737	47.2248	47.5539	31.0421	25.0412	47.2361	91.3992
XLOC_006693	Nfu_g_1_007097	Nfu_g_1_007097	cyp3a65	CYP3A4	CYP3A4	0.72	1e-44	21	12	20	19	30	39	13	36	44	26	48	81	25	24	14	33	118	9	5	17	19	65	43	37	35	53	147	47	53	81	3.5954	2.57092	4.37229	4.37705	6.3718	8.4485	2.90959	9.05788	8.64465	5.81314	10.695	18.19
XLOC_007173	DAB2	dab2	dab2	DAB2	DAB2	0.19	8e-99	43	26	21	18	23	33	12	35	32	25	32	53	43	19	39	45	46	39	24	29	75	71	39	59	50	57	54	55	57	52	7.36202	5.57033	4.59091	4.14668	4.88504	7.14873	2.68577	8.80627	6.28701	5.58955	7.12997	11.9021
XLOC_006713	DCHS2	dchs2	dchs2	DCHS2	DCHS2	0.01	1e-09	18	20	11	7	23	6	22	9	13	18	8	16	19	19	22	12	24	17	13	18	12	42	26	25	48	25	24	50	27	25	3.08177	4.28487	2.40476	1.6126	4.88504	1.29977	4.92392	2.26447	2.5541	4.02448	1.78249	3.59309
XLOC_019820	XLOC_019820	XLOC_019820	ddc	unk	DDC			35	34	32	34	47	39	32	34	55	39	41	39	40	38	69	62	33	44	43	37	99	65	51	95	98	106	67	88	57	56	5.99234	7.28428	6.99567	7.83262	9.98248	8.4485	7.16206	8.55467	10.8058	8.7197	9.13527	8.75815
XLOC_010903	DDC	ddc	ddc	DDC	DDC	0.56	9e-155	42	41	27	32	51	31	24	40	65	23	40	45	57	58	57	42	49	39	57	44	59	84	71	55	96	88	80	82	70	101	7.19081	8.78399	5.9026	7.37188	10.8321	6.71547	5.37154	10.0643	12.7705	5.14239	8.91246	10.1056
XLOC_006783	DDX17 (3 OF 3)	DDX17 (3 OF 3)	ddx17	DDX17	DDX17	0.57	0	299	230	339	270	261	233	268	257	414	235	401	325	358	457	496	397	247	446	334	408	829	651	354	633	529	675	561	476	474	562	51.1917	49.276	74.1104	62.2002	55.4346	50.4744	59.9822	64.6632	81.3383	52.5418	89.3474	72.9846
XLOC_013354	DHX58	dhx58	dhx58	DHX58	DHX58	0.16	2e-24	8	5	14	9	8	7	8	13	8	10	13	151	8	9	3	20	108	12	15	11	1	34	25	55	21	34	82	21	54	22	1.36968	1.07122	3.06061	2.07334	1.69915	1.5164	1.79051	3.2709	1.57175	2.23582	2.89655	33.9098
XLOC_009943	DIO3A	LOC107378073	dio3b	DIO3	DIO3	0.44	2e-41	37	34	33	34	34	27	35	26	33	25	32	32	32	42	37	36	37	29	18	29	57	38	58	157	53	33	33	59	102	60	6.33476	7.28428	7.21429	7.83262	7.22137	5.84896	7.8335	6.5418	6.48348	5.58955	7.12997	7.18618
XLOC_020595	DNAI1	LOC107389817	dnai1.2	DNAI1	DNAI1	0.39	1e-31	39	9	20	44	21	35	3	4	35	29	22	66	65	28	34	55	45	12	15	33	120	174	151	228	80	439	93	144	294	41	6.67718	1.92819	4.37229	10.1363	4.46026	7.58199	0.671443	1.00643	6.87642	6.48388	4.90185	14.8215
XLOC_019549	DUS2L	dus2	dus2	DUS2	DUS2	0.55	2e-136	9	9	14	8	2	20	15	20	15	4	17	19	16	34	33	32	11	14	7	20	66	21	12	21	39	25	34	27	28	20	1.54089	1.92819	3.06061	1.84297	0.424786	4.33256	3.35722	5.03216	2.94704	0.894329	3.7878	4.26679
XLOC_015026	EEPD1	eepd1	eepd1	EEPD1	EEPD1	0.57	2e-156	29	23	18	16	28	23	8	29	33	18	37	51	33	44	43	47	33	47	31	51	27	63	45	102	56	57	48	78	67	82	4.96508	4.9276	3.93507	3.68594	5.94701	4.98245	1.79051	7.29663	6.48348	4.02448	8.24403	11.453
XLOC_011294	EFNA1B	EFNA1B	efna1b	EFNA1	EFNA1	0.12	1e-39	67	42	57	50	36	37	49	53	91	31	68	64	56	51	99	62	38	76	57	76	83	78	82	176	105	86	92	112	108	91	11.471	8.99823	12.461	11.5186	7.64616	8.01524	10.9669	13.3352	17.8787	6.93105	15.1512	14.3724
XLOC_014672	EGFRA	egfr	egfra	EGFR	EGFR	0.51	0	77	94	107	94	90	120	92	96	149	83	146	121	116	176	210	155	115	123	156	122	139	162	205	229	190	231	205	190	174	251	13.1831	20.1389	23.3918	21.6549	19.1154	25.9954	20.5909	24.1544	29.2739	18.5573	32.5305	27.1727
XLOC_020851	OLA.17010	OLA.17010	eif4e3	EIF4E3	EIF4E3	0.26	1e-82	46	31	41	27	30	29	53	26	52	43	37	49	42	49	56	46	44	23	48	41	79	88	61	116	92	49	81	77	82	96	7.87564	6.64155	8.9632	6.22002	6.3718	6.28222	11.8622	6.5418	10.2164	9.61403	8.24403	11.0038
XLOC_016348	EML3	eml3	eml3	EML3	EML3	0.55	0	22	5	7	4	15	12	7	12	14	6	10	8	21	20	21	8	11	8	12	9	20	14	13	27	32	22	16	11	27	24	3.76661	1.07122	1.5303	0.921485	3.1859	2.59954	1.5667	3.01929	2.75057	1.34149	2.22812	1.79654
XLOC_020491	ENOX1	LOC107389594	enox1	ENOX1	ENOX1	0.62	5e-176	142	158	134	123	128	114	134	91	206	133	180	221	195	191	245	201	201	183	169	185	173	323	264	278	342	303	300	258	255	318	24.3118	33.8505	29.2944	28.3357	27.1863	24.6956	29.9911	22.8963	40.4727	29.7364	40.1061	49.6295
XLOC_018755	ENTPD1	entpd1	entpd1	ENTPD1	ENTPD1	0.37	5e-25	16	5	7	11	10	10	11	31	15	20	33	24	24	13	34	33	18	17	16	16	22	41	15	35	33	45	58	34	41	32	2.73935	1.07122	1.5303	2.53408	2.12393	2.16628	2.46196	7.79984	2.94704	4.47164	7.35278	5.38963
XLOC_004874	LOC107385064	LOC107385064	erc1b	ERC2	ERC2	0.03	5e-13	18	17	22	22	19	13	14	29	25	17	26	47	27	30	44	53	30	21	32	21	42	60	39	47	41	57	70	30	47	55	3.08177	3.64214	4.80952	5.06817	4.03547	2.81617	3.1334	7.29663	4.91173	3.8009	5.7931	10.5547
XLOC_005113	ERGIC1	ergic1	ergic1	ERGIC1	ERGIC1	0.49	0	22	16	13	11	7	10	13	18	24	18	19	29	21	26	45	17	19	13	20	27	38	20	28	49	30	35	35	20	23	68	3.76661	3.4279	2.84199	2.53408	1.48675	2.16628	2.90959	4.52894	4.71526	4.02448	4.23342	6.51247
XLOC_008438	BX537350.1	LOC107376528	ern1	ERN1	ERN1	0.64	0	57	58	41	50	50	37	36	48	44	29	60	259	43	45	66	83	232	39	111	72	55	203	59	203	80	118	250	104	211	73	9.75895	12.4261	8.9632	11.5186	10.6197	8.01524	8.05732	12.0772	8.64465	6.48388	13.3687	58.1631
XLOC_005463	ETV6	etv6	etv6	ETV6	ETV6	0.33	1e-75	23	13	21	21	16	21	20	13	24	10	20	25	13	10	26	24	34	12	16	13	71	37	32	41	30	42	22	38	38	44	3.93782	2.78517	4.59091	4.8378	3.39829	4.54919	4.47629	3.2709	4.71526	2.23582	4.45623	5.6142
XLOC_017697	F11R	LOC107386481	f11r.1	unk	F11R			15	7	6	13	26	12	10	21	15	12	19	29	35	18	17	27	30	20	23	30	36	42	27	35	44	41	49	38	63	41	2.56814	1.49971	1.31169	2.99483	5.52222	2.59954	2.23814	5.28376	2.94704	2.68299	4.23342	6.51247
XLOC_021637	XLOC_021637	XLOC_021637	faim2b	FAIM2	FAIM2	0.36	1e-106	23	22	35	33	17	29	25	49	40	24	46	55	29	39	50	43	28	56	33	50	77	63	47	64	75	60	71	54	48	80	3.93782	4.71336	7.65152	7.60225	3.61068	6.28222	5.59536	12.3288	7.85877	5.36597	10.2493	12.3512
XLOC_016891	FAM83D	fam83d	fam83d	FAM83D	FAM83D	0.19	6e-32	35	29	26	33	40	35	37	32	40	27	37	30	41	32	46	67	23	45	22	27	116	76	48	98	78	69	50	60	63	44	5.99234	6.21307	5.68398	7.60225	8.49573	7.58199	8.28113	8.05145	7.85877	6.03672	8.24403	6.73704
XLOC_001220	FBXO42	fbxo42	fbxo42	FBXO42	FBXO42	0.45	0	50	46	40	53	48	45	48	49	59	37	65	70	68	52	112	64	42	70	44	53	274	130	49	87	119	92	98	103	50	80	8.56048	9.85521	8.74459	12.2097	10.1949	9.74827	10.7431	12.3288	11.5917	8.27254	14.4828	15.7198
XLOC_021957	FBXO34	fbxo34	fbxo34	FBXO46	FBXO46	0.14	2e-31	37	32	32	26	23	34	40	40	41	40	48	44	48	45	68	61	50	44	35	45	149	87	55	90	76	82	64	80	41	61	6.33476	6.8558	6.99567	5.98965	4.88504	7.36536	8.95257	10.0643	8.05524	8.94329	10.695	9.88099
XLOC_007463	FBXW4	fbxw4	fbxw4	FBXW4	FBXW4	0.41	8e-41	27	32	25	26	36	18	24	27	34	26	47	25	33	22	46	60	33	35	37	33	121	47	30	43	41	56	91	69	37	40	4.62266	6.8558	5.46537	5.98965	7.64616	3.89931	5.37154	6.79341	6.67995	5.81314	10.4721	5.6142
XLOC_007814	FBXW9	fbxw9	unk	FBXW9	FBXW9	0.16	2e-07	18	15	13	8	13	16	17	15	13	10	15	19	7	10	21	27	9	14	13	14	25	17	17	31	54	19	20	26	31	36	3.08177	3.21365	2.84199	1.84297	2.76111	3.46605	3.80484	3.77412	2.5541	2.23582	3.34217	4.26679
XLOC_022970	FCHO1	LOC107392873	fcho1	FCHO1	FCHO1	0.33	8e-51	9	15	7	8	11	5	10	15	14	10	13	20	18	23	21	10	20	9	25	14	42	35	23	30	25	14	25	16	22	38	1.54089	3.21365	1.5303	1.84297	2.33633	1.08314	2.23814	3.77412	2.75057	2.23582	2.89655	4.49136
XLOC_023979	FST	fst	fsta	FST	FST	0.78	3e-151	13	15	4	11	10	12	9	6	16	15	22	13	6	19	25	26	12	24	8	25	11	18	18	30	30	22	28	23	29	23	2.22573	3.21365	0.874459	2.53408	2.12393	2.59954	2.01433	1.50965	3.14351	3.35373	4.90185	2.91938
XLOC_013074	OLA.334	LOC107381527	gabarapl2	GABARAPL2	GABARAPL2	0.35	4e-85	238	191	178	100	113	192	178	223	268	225	274	258	227	318	372	261	181	232	167	276	87	459	286	438	475	516	451	341	362	419	40.7479	40.9205	38.9134	23.0371	24.0004	41.5926	39.839	56.1085	52.6537	50.306	61.0504	57.9385
XLOC_001607	GABRA3	gabra3	unk	GABRA3	GABRA3	0.91	0	48	46	40	41	57	55	44	44	67	33	57	59	64	60	105	82	27	62	72	60	197	91	82	81	89	101	84	100	40	92	8.21806	9.85521	8.74459	9.44522	12.1064	11.9145	9.84783	11.0707	13.1634	7.37821	12.7003	13.2495
XLOC_022429	GABRB1	GABRB1	gabrb1	GABRB1	GABRB1	0.46	0	16	9	14	13	10	9	20	15	29	17	23	12	18	17	24	17	16	29	26	21	41	29	38	47	49	68	53	36	28	48	2.73935	1.92819	3.06061	2.99483	2.12393	1.94965	4.47629	3.77412	5.69761	3.8009	5.12467	2.69482
XLOC_014351	Nfu_p_1_027687	LOC107383156	gabrr3a	GABRR1	GABRR1	0.3	0	134	116	124	127	165	125	121	114	173	116	115	144	150	216	233	190	100	166	169	131	344	245	225	274	353	248	233	272	192	388	22.9421	24.8523	27.1082	29.2571	35.0449	27.0785	27.0815	28.6833	33.9892	25.9355	25.6233	32.3378
XLOC_012965	Nfu_p_1_030131	LOC107382107	unk	GAS1	GAS1	0.17	5e-45	21	19	11	9	17	26	12	10	25	13	19	15	23	27	37	28	26	27	24	22	33	43	22	45	38	40	43	34	18	32	3.5954	4.07063	2.40476	2.07334	3.61068	5.63233	2.68577	2.51608	4.91173	2.90657	4.23342	3.36852
XLOC_003045	GLCCI1	GLCCI1	glcci1a	GLCCI1	GLCCI1	0.12	2e-65	69	48	57	60	46	59	48	54	68	31	79	65	49	69	104	79	43	78	57	60	254	96	74	122	101	97	63	79	76	101	11.8135	10.2837	12.461	13.8223	9.77009	12.7811	10.7431	13.5868	13.3599	6.93105	17.6021	14.5969
XLOC_006701	GNG13(1OF2)	gng13	gng13b	GNG13	GNG13	0.22	2e-24	68	68	55	34	58	77	72	61	112	71	93	87	76	129	144	113	61	68	37	78	154	135	111	120	193	169	141	155	130	148	11.6423	14.5686	12.0238	7.83262	12.3188	16.6804	16.1146	15.3481	22.0046	15.8743	20.7215	19.5374
XLOC_006092	GNSB	LOC107395870	gnsb	GNS	GNS	0.73	0	45	16	26	26	39	13	18	46	37	23	44	102	53	36	43	34	56	32	23	27	71	57	37	83	51	41	79	56	70	72	7.70443	3.4279	5.68398	5.98965	8.28334	2.81617	4.02866	11.574	7.26936	5.14239	9.80371	22.9059
XLOC_019998	CR759921.2	LOC107389500	gpr37a	GPR37	GPR37	0.42	4e-134	262	249	244	211	218	237	255	249	259	190	315	224	266	307	361	337	224	410	255	356	729	455	399	634	396	511	382	450	366	529	44.8569	53.3467	53.342	48.6083	46.3017	51.3409	57.0727	62.6504	50.8855	42.4806	70.1856	50.3032
XLOC_022932	GPSM2L	LOC107392951	gpsm2l	GPSM1	GPSM1	0.35	5e-102	28	52	35	43	56	58	27	49	42	49	39	67	35	66	93	72	39	48	44	40	160	156	75	170	164	120	135	89	104	134	4.79387	11.1407	7.65152	9.90596	11.894	12.5644	6.04299	12.3288	8.25171	10.9555	8.68965	15.0461
XLOC_014999	GRB10A	LOC107383188	grb10a	GRB10	GRB10	0.22	0	30	28	26	19	46	24	41	35	42	30	37	30	33	53	44	49	39	45	38	61	33	73	52	82	71	101	71	88	48	62	5.13629	5.99882	5.68398	4.37705	9.77009	5.19908	9.17639	8.80627	8.25171	6.70746	8.24403	6.73704
XLOC_017701	GRK1B	LOC107386487	grk1b	GRK1	GRK1	0.41	1e-166	305	361	308	210	307	298	254	368	366	318	350	401	276	581	629	353	395	284	343	324	180	593	867	857	665	546	689	792	1168	816	52.2189	77.342	67.3333	48.378	65.2047	64.5552	56.8488	92.5917	71.9077	71.0991	77.9841	90.0518
XLOC_016550	GRM7	LOC107385191	grm2b	GRM2	GRM2		0	13	12	20	12	11	14	13	12	20	13	22	19	36	16	23	19	6	26	14	34	51	38	31	29	29	40	17	27	19	38	2.22573	2.57092	4.37229	2.76445	2.33633	3.03279	2.90959	3.01929	3.92938	2.90657	4.90185	4.26679
XLOC_006890	GSNA	GSNA	gsna	GSN	GSN	0.73	0	45	49	40	47	47	68	38	55	69	39	91	61	101	81	108	103	71	81	56	65	198	92	113	175	106	125	118	142	97	139	7.70443	10.4979	8.74459	10.8274	9.98248	14.7307	8.50494	13.8384	13.5564	8.7197	20.2759	13.6986
XLOC_000530	Nfu_p_1_043029	LOC107396596	scinlb	GSN	GSN	0.69	1e-142	4	9	8	6	11	16	6	17	9	7	22	21	12	12	12	13	30	12	9	21	31	28	4	20	26	12	13	31	18	21	0.684839	1.92819	1.74892	1.38223	2.33633	3.46605	1.34289	4.27733	1.76822	1.56508	4.90185	4.71593
XLOC_012650	GTF2A2	gtf2a2	gtf2a2	GTF2A2	GTF2A2	0.53	2e-68	89	89	72	46	55	83	69	78	84	67	95	80	73	79	121	107	76	111	69	72	266	159	78	164	144	176	161	127	117	132	15.2377	19.0677	15.7403	10.5971	11.6816	17.9801	15.4432	19.6254	16.5034	14.98	21.1671	17.9654
XLOC_013255	Nfu_g_1_003199	Nfu_g_1_003199	guca1b	GUCA1B	GUCA1B	0.11	1e-26	235	184	208	211	309	200	202	180	199	285	207	242	185	319	485	243	236	182	241	308	423	506	448	751	432	475	524	491	696	543	40.2343	39.4208	45.4719	48.6083	65.6295	43.3256	45.2105	45.2894	39.0974	63.7209	46.122	54.3455
XLOC_013731	GYG1B	LOC107382807	gyg1b	GYG1	GYG1	0.6	5e-66	194	199	210	268	194	229	214	206	274	174	268	180	217	316	301	345	216	289	242	256	571	390	324	437	389	456	426	394	424	529	33.2147	42.6345	45.9091	61.7395	41.2043	49.6078	47.8963	51.8312	53.8326	38.9033	59.7135	40.4222
XLOC_017314	LYN	LOC107386929	hck	HCK	HCK	0.36	1e-148	29	14	19	11	12	4	9	33	15	16	32	35	22	17	21	27	28	13	22	21	73	32	28	42	31	45	38	29	43	32	4.96508	2.99941	4.15368	2.53408	2.54872	0.866513	2.01433	8.30306	2.94704	3.57731	7.12997	7.85988
XLOC_008486	HELZ2	helz2	helz2	HELZ2	HELZ2	0.1	5e-05	25	10	16	37	18	25	13	10	23	11	37	230	55	27	35	41	176	21	68	67	80	98	21	141	50	111	236	49	88	54	4.28024	2.14244	3.49784	8.52374	3.82308	5.4157	2.90959	2.51608	4.51879	2.4594	8.24403	51.6506
XLOC_022921	HENMT1	henmt1	henmt1	HENMT1	HENMT1	0.16	1e-10	15	6	16	9	8	17	6	8	8	8	4	2	4	7	10	5	4	5	4	4	17	32	29	43	12	45	29	42	34	11	2.56814	1.28546	3.49784	2.07334	1.69915	3.68268	1.34289	2.01286	1.57175	1.78866	0.891246	0.449136
XLOC_011602	HEPACAM	LOC107380345	hepacama	HEPACAM	HEPACAM	0.39	8e-91	61	86	56	51	61	64	75	69	56	54	84	73	76	107	111	104	75	87	61	103	114	114	131	159	149	158	153	152	153	137	10.4438	18.425	12.2424	11.7489	12.956	13.8642	16.7861	17.3609	11.0023	12.0734	18.7162	16.3935
XLOC_023402	HER6	hes1	her6	HES1	HES1	0.36	2e-122	42	20	24	22	29	29	29	31	41	36	47	21	39	36	61	44	37	51	31	37	82	75	33	63	51	59	69	47	69	62	7.19081	4.28487	5.24675	5.06817	6.1594	6.28222	6.49062	7.79984	8.05524	8.04896	10.4721	4.71593
XLOC_003234	OLA.15822	LOC107372638	mhc2dab	unk	HLA-DPB1			11	2	23	10	12	35	11	66	11	3	21	36	13	9	24	27	47	10	16	11	87	33	15	102	41	52	49	34	52	47	1.88331	0.428487	5.02814	2.30371	2.54872	7.58199	2.46196	16.6061	2.16116	0.670746	4.67904	8.08445
XLOC_018133	HLFB	LOC107387240	hlfa	HLF	HLF	0.79	2e-141	156	140	151	142	180	149	153	194	242	137	200	216	239	306	333	247	128	245	215	220	176	287	306	289	422	482	388	420	256	440	26.7087	29.9941	33.0108	32.7127	38.2308	32.2776	34.2436	48.8119	47.5455	30.6308	44.5623	48.5067
XLOC_023657	HPS4	HPS4	hps4	unk	HPS4			13	6	9	13	15	12	6	12	11	7	16	11	12	6	19	22	18	14	7	19	24	11	20	16	22	31	21	24	21	35	2.22573	1.28546	1.96753	2.99483	3.1859	2.59954	1.34289	3.01929	2.16116	1.56508	3.56499	2.47025
XLOC_017372	HSPB1	hspb1	hspb1	HSPB1	HSPB1	0.41	7e-38	54	41	41	25	33	52	45	50	45	28	83	85	47	74	99	100	104	95	43	58	85	77	66	71	73	83	135	89	70	79	9.24532	8.78399	8.9632	5.75928	7.00898	11.2647	10.0716	12.5804	8.84111	6.2603	18.4934	19.0883
XLOC_018128	HTRA1B	htra1	htra1b	HTRA1	HTRA1	0.58	0	262	294	474	376	417	202	244	354	482	329	344	390	450	542	708	464	353	557	495	618	782	766	827	1178	930	1110	811	841	759	943	44.8569	62.9876	103.623	86.6196	88.568	43.7589	54.6107	89.0692	94.6982	73.5585	76.6472	87.5815
XLOC_016213	ID1	id1	id1	ID2	ID2	0.21	2e-38	141	83	63	100	124	124	67	70	138	134	111	71	89	136	223	145	81	147	86	165	318	209	143	237	196	210	239	218	205	209	24.1406	17.7822	13.7727	23.0371	26.3368	26.8619	14.9956	17.6125	27.1128	29.96	24.7321	15.9443
XLOC_015934	CABZ01030889.1	CABZ01030889.1	iffo2b	IFFO2	IFFO2	0.25	8e-96	23	22	32	18	37	29	16	20	52	32	32	25	27	23	53	40	26	21	50	25	70	42	34	69	60	60	58	64	77	74	3.93782	4.71336	6.99567	4.14668	7.85855	6.28222	3.58103	5.03216	10.2164	7.15463	7.12997	5.6142
XLOC_022364	Nfu_g_1_007454	Nfu_g_1_007454	ifi27.4	IFI27L1	IFI27L1	0.19	3e-14	161	131	205	753	205	170	166	318	325	151	605	6227	760	383	803	1470	4903	307	939	1456	770	2470	976	4403	909	2705	6427	2127	3190	1390	27.5648	28.0659	44.816	173.47	43.5406	36.8268	37.1532	80.0113	63.8525	33.7609	134.801	1398.38
XLOC_023350	Nfu_g_1_002581	Nfu_g_1_002581	ifi44f1	IFI44L	IFI44L	0.18	8e-09	17	7	29	47	23	25	13	32	31	21	40	201	41	46	63	77	243	30	70	55	145	136	57	255	72	127	207	105	161	96	2.91056	1.49971	6.33983	10.8274	4.88504	5.4157	2.90959	8.05145	6.09055	4.69523	8.91246	45.1382
XLOC_020271	IFIH1	ifih1	ifih1	IFIH1	IFIH1	0.41	3e-22	0	5	12	11	7	6	3	10	7	4	21	42	14	7	9	12	45	1	16	10	12	12	8	28	8	22	63	21	32	17	0	1.07122	2.62338	2.53408	1.48675	1.29977	0.671443	2.51608	1.37528	0.894329	4.67904	9.43186
XLOC_004569	XLOC_004569	XLOC_004569	il10rb	unk	IFNAR1			57	25	38	36	32	33	30	26	45	35	34	46	33	42	72	34	19	38	38	39	174	98	53	128	110	146	118	85	84	72	9.75895	5.35609	8.30736	8.29336	6.79658	7.14873	6.71443	6.5418	8.84111	7.82538	7.57559	10.3301
XLOC_016378	IPPK	IPPK	ippk	IPPK	IPPK	0.32	7e-31	34	14	7	18	16	16	17	10	20	13	19	20	10	17	24	22	17	16	11	28	6	30	36	47	50	39	22	25	29	43	5.82113	2.99941	1.5303	4.14668	3.39829	3.46605	3.80484	2.51608	3.92938	2.90657	4.23342	4.49136
XLOC_012935	IQGAP1	IQGAP1	iqgap1	IQGAP1	IQGAP1	0.84	0	15	9	10	11	18	14	11	21	18	19	12	18	17	20	30	24	16	29	18	20	29	36	34	52	25	31	29	35	36	30	2.56814	1.92819	2.18615	2.53408	3.82308	3.03279	2.46196	5.28376	3.53645	4.24806	2.67374	4.04222
XLOC_013858	IRF9	irf9	irf9	IRF4	IRF4	0.15	4e-44	2	2	8	7	6	2	5	10	7	6	14	40	14	5	9	19	25	17	26	16	8	19	9	42	9	21	45	19	25	23	0.342419	0.428487	1.74892	1.6126	1.27436	0.433256	1.11907	2.51608	1.37528	1.34149	3.11936	8.98272
XLOC_020034	ITGB5	itgb5	itgb5	ITGB5	ITGB5	0.74	0	86	91	76	101	116	75	107	118	132	118	121	99	133	118	238	153	87	135	146	110	465	242	192	285	232	269	173	262	178	251	14.724	19.4962	16.6147	23.2675	24.6376	16.2471	23.9481	29.6897	25.9339	26.3827	26.9602	22.2322
XLOC_020545	SSFA2	ssfa2	ssfa2	ITPRID2	ITPRID2	0.05	3e-27	28	22	21	12	18	22	14	19	17	11	52	31	20	18	48	21	11	47	22	33	28	44	28	48	40	46	47	41	19	32	4.79387	4.71336	4.59091	2.76445	3.82308	4.76582	3.1334	4.78055	3.33998	2.4594	11.5862	6.96161
XLOC_006811	KCNIP2	LOC107392467	kcnip2	KCNIP2	KCNIP2	0.31	6e-88	53	28	47	40	31	31	28	35	63	31	72	58	56	47	100	64	39	55	45	53	133	91	48	85	79	63	133	50	55	83	9.07411	5.99882	10.2749	9.21485	6.58419	6.71547	6.2668	8.80627	12.3776	6.93105	16.0424	13.0249
XLOC_011912	KCNK6	LOC107379790	kcnk6	KCNK1	KCNK1	0.21	2e-25	36	45	46	45	40	49	41	47	28	24	51	43	52	58	71	45	28	43	44	63	96	133	79	111	101	79	93	74	101	121	6.16355	9.64096	10.0563	10.3667	8.49573	10.6148	9.17639	11.8256	5.50114	5.36597	11.3634	9.65642
XLOC_009051	KCNK3	KCNK3	kcnk3a	KCNK3	KCNK3	0.36	0	44	31	39	23	40	32	38	45	45	17	38	27	41	49	62	47	30	51	28	32	96	50	46	73	92	86	87	98	62	55	7.53322	6.64155	8.52597	5.29854	8.49573	6.9321	8.50494	11.3224	8.84111	3.8009	8.46684	6.06334
XLOC_002169	KIF1C(2OF2)	kif1c	kif1c	KIF1C	KIF1C	0.36	0	40	29	39	38	40	19	24	37	40	27	33	36	31	46	68	55	43	37	56	23	148	58	52	89	69	53	80	62	61	68	6.84839	6.21307	8.52597	8.75411	8.49573	4.11594	5.37154	9.30949	7.85877	6.03672	7.35278	8.08445
XLOC_016051	KRT18 (2 OF 3)	KRT18 (2 OF 3)	krt18a.1	KRT18	KRT18	0.37	3e-58	9	9	19	15	18	32	9	38	8	4	19	27	20	28	15	25	21	44	13	6	37	31	40	44	35	36	41	24	31	35	1.54089	1.92819	4.15368	3.45557	3.82308	6.9321	2.01433	9.5611	1.57175	0.894329	4.23342	6.06334
XLOC_010662	L3MBTL1B	LOC107379640	l3mbtl1b	L3MBTL1	L3MBTL1	0.26	3e-87	35	38	31	28	40	15	26	27	45	28	26	32	28	32	41	27	24	25	21	39	103	68	38	74	65	65	54	57	51	61	5.99234	8.14126	6.77706	6.45039	8.49573	3.24942	5.81917	6.79341	8.84111	6.2603	5.7931	7.18618
XLOC_004719	LARGE	LOC107381377	large1	LARGE1	LARGE1	0.42	0	85	78	59	59	67	94	86	62	97	51	80	81	96	88	111	136	85	89	82	78	303	131	77	168	168	165	138	108	88	135	14.5528	16.711	12.8983	13.5919	14.2303	20.363	19.248	15.5997	19.0575	11.4027	17.8249	18.19
XLOC_020056	LCP1	lcp1	lcp1	LCP1	LCP1	0.74	0	22	14	20	21	10	14	5	43	5	14	31	55	22	24	19	20	53	23	14	25	48	37	22	42	21	35	36	41	29	44	3.76661	2.99941	4.37229	4.8378	2.12393	3.03279	1.11907	10.8191	0.982346	3.13015	6.90716	12.3512
XLOC_009315	LFT1	LOC107378254	lft1	unk	LEFTY2			37	49	32	17	34	49	42	29	30	29	35	45	46	69	54	75	66	38	42	47	79	80	68	77	63	64	72	70	59	60	6.33476	10.4979	6.99567	3.91631	7.22137	10.6148	9.4002	7.29663	5.89408	6.48388	7.79841	10.1056
XLOC_022853	LINGO2	lingo2	unk	LINGO1	LINGO1	0.13	3e-24	31	22	16	22	17	26	23	27	47	21	35	27	37	41	51	48	28	41	33	36	74	68	41	49	41	67	31	67	29	46	5.3075	4.71336	3.49784	5.06817	3.61068	5.63233	5.14773	6.79341	9.23405	4.69523	7.79841	6.06334
XLOC_000814	Nfu_p_1_026246	LOC107396927	lmo1	LMO1	LMO1	0.12	1e-111	49	51	55	47	66	48	37	45	66	51	66	53	76	63	143	103	67	82	85	77	152	116	95	175	106	124	91	111	125	132	8.38927	10.9264	12.0238	10.8274	14.018	10.3982	8.28113	11.3224	12.967	11.4027	14.7056	11.9021
XLOC_015247	LOXL5B	LOC107383593	loxl5b	LOXL1	LOXL1	0.26	8e-73	19	17	20	30	17	16	13	16	19	6	12	16	18	21	34	31	22	7	24	15	51	17	35	83	40	18	18	40	74	34	3.25298	3.64214	4.37229	6.91114	3.61068	3.46605	2.90959	4.02573	3.73292	1.34149	2.67374	3.59309
XLOC_024094	FAM211BA	FAM211BA	lrrc75ba	LRRC75B	LRRC75B	0.12	5e-35	50	49	60	55	65	41	59	44	88	54	50	56	48	56	99	51	34	65	73	78	120	115	83	201	160	109	116	115	123	128	8.56048	10.4979	13.1169	12.6704	13.8056	8.88175	13.205	11.0707	17.2893	12.0734	11.1406	12.5758
XLOC_013595	C7H10ORF112	malrd1	malrd1	MALRD1	MALRD1	0.15	3e-33	6	10	4	9	2	19	9	2	6	5	24	23	27	14	20	24	30	27	18	18	23	11	28	20	24	17	20	26	22	19	1.02726	2.14244	0.874459	2.07334	0.424786	4.11594	2.01433	0.503216	1.17882	1.11791	5.34748	5.16506
XLOC_015014	MANEAL (2 OF 2)	MANEAL (2 OF 2)	maneal	MANEAL	MANEAL	0.5	2e-162	74	55	76	61	67	54	61	58	78	60	61	87	74	91	142	86	69	80	67	49	179	138	117	153	159	114	143	138	120	156	12.6695	11.7834	16.6147	14.0526	14.2303	11.6979	13.6527	14.5933	15.3246	13.4149	13.5915	19.5374
XLOC_016327	MAP4K2	MAP4K2	map4k2	MAP4K2	MAP4K2	0.36	8e-139	14	4	7	8	12	8	11	6	18	6	14	17	18	16	31	13	8	12	6	7	8	9	16	25	24	14	32	29	22	18	2.39694	0.856975	1.5303	1.84297	2.54872	1.73303	2.46196	1.50965	3.53645	1.34149	3.11936	3.81766
XLOC_006784	KIAA0430	KIAA0430	marf1	MARF1	MARF1	0.45	4e-172	51	41	53	49	58	40	52	52	80	40	47	65	68	72	77	77	50	67	61	43	192	103	74	100	108	100	108	83	102	109	8.73169	8.78399	11.5866	11.2882	12.3188	8.66513	11.6383	13.0836	15.7175	8.94329	10.4721	14.5969
XLOC_007427	MCMBP	mcmbp	mcmbp	MCMBP	MCMBP	0.73	5e-90	19	18	13	19	25	23	18	17	27	18	30	31	11	30	35	29	14	14	19	22	40	43	30	45	38	53	39	32	23	53	3.25298	3.85639	2.84199	4.37705	5.30983	4.98245	4.02866	4.27733	5.30467	4.02448	6.68435	6.96161
XLOC_020487	MED4	med4	med4	MED4	MED4	0.74	3e-87	33	46	28	22	21	36	22	30	33	33	36	40	32	40	47	46	36	27	34	33	101	56	38	73	66	81	84	50	58	43	5.64992	9.85521	6.12121	5.06817	4.46026	7.79861	4.92392	7.54824	6.48348	7.37821	8.02122	8.98272
XLOC_020585	MFSD9	mfsd9	mfsd9	MFSD9	MFSD9	0.44	5e-56	35	18	9	15	26	23	23	32	46	20	28	28	36	31	49	27	32	28	15	22	81	54	47	46	49	39	72	43	40	55	5.99234	3.85639	1.96753	3.45557	5.52222	4.98245	5.14773	8.05145	9.03758	4.47164	6.23872	6.2879
XLOC_007696	MINPP1A	LOC107376031	minpp1a	MINPP1	MINPP1	0.1	2e-21	21	11	26	10	17	16	15	20	24	17	18	19	27	21	32	19	15	25	20	15	36	30	28	44	46	40	21	33	26	46	3.5954	2.35668	5.68398	2.30371	3.61068	3.46605	3.35722	5.03216	4.71526	3.8009	4.01061	4.26679
XLOC_022974	MOB3A	LOC107392871	mob3a	MOB3A	MOB3A	0.47	0	81	71	101	53	56	67	53	81	132	67	110	140	70	169	134	104	79	109	117	104	97	168	216	218	150	141	195	182	188	176	13.868	15.2113	22.0801	12.2097	11.894	14.5141	11.8622	20.3802	25.9339	14.98	24.5093	31.4395
XLOC_021648	MOV10(1OF3)	LOC107390931	mov10b.1	MOV10	MOV10	0.36	1e-47	0	1	3	7	1	3	1	3	6	2	10	65	8	2	5	15	43	4	10	12	16	31	10	49	21	36	38	19	50	23	0	0.214244	0.655844	1.6126	0.212393	0.649884	0.223814	0.754824	1.17882	0.447164	2.22812	14.5969
XLOC_015578	MTMR1	MTMR1	mtmr1a	MTMR1	MTMR1	0.69	4e-121	19	27	17	15	20	43	30	20	30	26	37	24	22	42	44	26	25	20	18	32	69	43	24	56	96	49	38	40	43	45	3.25298	5.78458	3.71645	3.45557	4.24786	9.31501	6.71443	5.03216	5.89408	5.81314	8.24403	5.38963
XLOC_016049	MYL9	LOC107385525	myl9b	MYL9	MYL9	0.4	3e-170	129	109	150	131	93	142	105	110	152	120	166	149	160	185	244	222	115	219	163	178	438	317	221	348	296	326	372	306	251	279	22.086	23.3526	32.7922	30.1786	19.7526	30.7612	23.5005	27.6769	29.8633	26.8299	36.9867	33.4606
XLOC_001008	MYO1C	MYO1C	myo1cb	MYO1C	MYO1C	0.34	9e-116	60	41	53	56	53	75	55	59	52	39	56	48	58	108	91	82	39	84	56	54	134	100	149	152	128	165	131	166	149	124	10.2726	8.78399	11.5866	12.9008	11.2568	16.2471	12.3098	14.8449	10.2164	8.7197	12.4774	10.7793
XLOC_017518	NACC2(2OF2)	LOC107386173	nacc2	NACC2	NACC2	0.3	1e-46	4	8	14	18	18	6	11	13	5	12	7	12	8	14	17	7	4	15	7	15	78	23	29	30	40	20	27	44	24	28	0.684839	1.71395	3.06061	4.14668	3.82308	1.29977	2.46196	3.2709	0.982346	2.68299	1.55968	2.69482
XLOC_016170	NBL1	nbl1	nbl1	NBL1	NBL1	0.27	3e-76	118	94	87	101	67	91	81	124	98	78	99	103	127	136	199	186	76	104	103	121	462	137	172	291	226	256	174	234	251	251	20.2027	20.1389	19.0195	23.2675	14.2303	19.7132	18.129	31.1994	19.254	17.4394	22.0583	23.1305
XLOC_000155	NDRG1B	ndrg1	ndrg1a	NDRG1	NDRG1	0.49	2e-72	116	129	167	265	408	89	98	174	424	320	152	178	203	435	591	204	190	196	323	337	1172	1291	872	1151	1817	1168	1521	1122	1151	2034	19.8603	27.6374	36.5087	61.0484	86.6564	19.2799	21.9338	43.7798	83.3029	71.5463	33.8674	39.9731
XLOC_024423	NDRG1A	NDRG1A	ndrg1a	NDRG1	NDRG1	0.41	5e-177	1338	1853	1893	1961	2443	1869	1712	2106	2904	1693	1761	2615	2216	2953	3394	2925	2470	2175	2253	2214	3602	4151	4077	5994	4111	3317	3767	4608	4687	4622	229.079	396.993	413.838	451.758	518.877	404.878	383.17	529.886	570.547	378.525	392.371	587.245
XLOC_016842	NECAP2	LOC107385786	necap2	NECAP2	NECAP2	0.33	2e-72	41	23	37	29	16	25	22	37	54	36	46	52	39	37	70	53	34	31	18	35	16	92	52	75	69	66	96	55	72	56	7.0196	4.9276	8.08875	6.68077	3.39829	5.4157	4.92392	9.30949	10.6093	8.04896	10.2493	11.6775
XLOC_021781	TMEM194A	nemp1	nemp1	NEMP1	NEMP1	0.4	4e-32	21	28	22	12	8	17	20	22	28	9	28	26	25	39	37	45	16	33	14	21	38	49	25	41	53	50	62	43	31	38	3.5954	5.99882	4.80952	2.76445	1.69915	3.68268	4.47629	5.53537	5.50114	2.01224	6.23872	5.83877
XLOC_007684	NEURL(2OF2)	LOC107376004	neurl1aa	NEURL1	NEURL1	0.32	6e-118	34	41	48	33	41	40	55	38	53	29	49	47	43	45	93	47	50	59	65	37	154	125	90	143	161	99	98	131	86	110	5.82113	8.78399	10.4935	7.60225	8.70812	8.66513	12.3098	9.5611	10.4129	6.48388	10.9178	10.5547
XLOC_020854	NFASC(2OF2)	LOC107390486	nfascb	NFASC	NFASC	0.25	8e-28	11	13	7	6	18	18	3	13	9	14	18	13	16	12	22	15	5	25	11	19	13	34	37	30	24	14	22	13	12	23	1.88331	2.78517	1.5303	1.38223	3.82308	3.89931	0.671443	3.2709	1.76822	3.13015	4.01061	2.91938
XLOC_006779	Nfu_p_1_038036	LOC107392996	nfil3-5	NFILZ	NFILZ	0.05	5e-18	103	106	97	145	172	53	103	148	178	126	90	90	112	141	153	66	40	118	129	99	355	302	264	345	423	263	238	343	239	484	17.6346	22.7098	21.2056	33.4038	36.5316	11.4813	23.0529	37.238	34.9715	28.1714	20.053	20.2111
XLOC_001751	NFIL3-6	LOC107395427	nfil3-6	NFILZ	NFILZ	0.11	9e-27	42	31	39	55	54	30	34	38	51	44	59	78	58	55	90	77	46	70	89	45	102	94	90	199	105	91	73	131	156	88	7.19081	6.64155	8.52597	12.6704	11.4692	6.49884	7.60969	9.5611	10.0199	9.83761	13.1459	17.5163
XLOC_008340	NFKB2	nfkb2	nfkb2	NFKB2	NFKB2	0.35	2e-78	31	23	27	20	14	25	21	44	20	19	67	71	52	56	48	95	94	50	36	42	92	60	44	34	38	64	59	41	37	42	5.3075	4.9276	5.9026	4.60742	2.97351	5.4157	4.7001	11.0707	3.92938	4.24806	14.9284	15.9443
XLOC_007773	SLC9A3R1(1OF2)	LOC107376688	slc9a3r1b	NHERF2	NHERF2	0.21	1e-29	14	17	12	21	12	9	11	18	10	9	18	26	8	25	27	30	17	21	16	16	39	12	20	33	26	28	30	28	23	27	2.39694	3.64214	2.62338	4.8378	2.54872	1.94965	2.46196	4.52894	1.96469	2.01224	4.01061	5.83877
XLOC_023793	Nfu_g_1_009468	Nfu_g_1_009468	unk	NHSL2	NHSL2	0.06	2e-15	1682	1359	1569	1515	1390	1120	1373	1386	1787	1432	2011	1663	1776	1622	2974	2571	1199	1996	1669	1579	5919	3395	1993	3969	3478	3629	4167	2671	2803	3412	287.975	291.157	343.007	349.012	295.227	242.624	307.297	348.728	351.09	320.17	448.074	373.457
XLOC_008034	NID1A	nid1	nid1a	NID2	NID2	0.02	3e-13	68	34	29	40	43	62	43	51	31	21	77	33	72	45	67	57	31	68	43	73	174	68	67	119	74	114	83	103	107	87	11.6423	7.28428	6.33983	9.21485	9.13291	13.4309	9.62402	12.832	6.09055	4.69523	17.1565	7.41074
XLOC_005588	NINJ2	ninj2	ninj2	NINJ1	NINJ1	0.44	6e-11	74	45	55	39	51	75	43	36	57	25	54	76	82	75	115	86	43	45	55	59	60	88	111	135	91	89	119	79	97	138	12.6695	9.64096	12.0238	8.98448	10.8321	16.2471	9.62402	9.05788	11.1987	5.58955	12.0318	17.0672
XLOC_017165	NPAS2	LOC107386565	npas2	NPAS2	NPAS2	0.19	3e-152	49	67	67	99	95	38	45	64	94	71	39	65	87	112	96	65	52	72	135	74	152	99	115	171	179	126	141	143	138	186	8.38927	14.3543	14.6472	22.8068	20.1774	8.23187	10.0716	16.1029	18.4681	15.8743	8.68965	14.5969
XLOC_005697	NTN4 (1 OF 2)	NTN4 (1 OF 2)	ntn4	NTN4	NTN4	0.51	3e-80	6	20	13	9	13	19	22	39	26	22	28	12	18	22	39	21	10	17	24	21	59	45	20	36	47	31	47	40	31	42	1.02726	4.28487	2.84199	2.07334	2.76111	4.11594	4.92392	9.81271	5.1082	4.91881	6.23872	2.69482
XLOC_021714	NUP210	nup210	nup210	NUP210	NUP210	0.61	0	18	17	11	20	7	16	24	15	23	21	32	47	34	17	44	24	26	26	24	19	131	57	38	39	52	39	70	55	28	41	3.08177	3.64214	2.40476	4.60742	1.48675	3.46605	5.37154	3.77412	4.51879	4.69523	7.12997	10.5547
XLOC_005804	NXNL1(1OF2)	LOC107390476	nxnl1	NXNL1	NXNL1	0.2	6e-09	187	167	187	168	157	168	133	130	219	165	264	232	252	275	329	265	221	214	176	236	224	365	263	314	360	358	431	283	334	473	32.0162	35.7787	40.881	38.7024	33.3457	36.3935	29.7673	32.709	43.0268	36.8911	58.8223	52.0998
XLOC_016375	OGN	ogn	ogna	OGN	OGN	0.12	3e-15	89	64	45	44	42	50	68	52	51	47	79	74	66	64	126	74	59	93	57	64	237	108	94	125	105	145	137	123	78	128	15.2377	13.7116	9.83766	10.1363	8.92052	10.8314	15.2194	13.0836	10.0199	10.5084	17.6021	16.618
XLOC_016885	Nfu_g_1_021486	LOC107385857	opn1lw1	OPN1LW	OPN1LW	0.74	0	32	30	51	36	44	23	48	61	59	75	22	42	35	42	58	25	15	42	61	44	194	96	117	282	89	103	116	145	167	143	5.47871	6.42731	11.1494	8.29336	9.3453	4.98245	10.7431	15.3481	11.5917	16.7687	4.90185	9.43186
XLOC_004739	ZC3HDC1L	LOC107374900	optn	PARP12	OPTN	0.05	2e-08	49	38	34	69	65	50	22	50	78	50	69	263	71	41	129	90	184	52	65	71	148	193	88	214	95	192	350	128	224	146	8.38927	8.14126	7.4329	15.8956	13.8056	10.8314	4.92392	12.5804	15.3246	11.1791	15.374	59.0614
XLOC_011639	P2RY2	p2ry2	p2ry2.1	P2RY2	P2RY2	0.27	3e-28	8	8	6	15	15	1	8	21	14	12	6	11	29	17	13	21	13	10	16	17	44	23	17	24	22	23	19	19	24	30	1.36968	1.71395	1.31169	3.45557	3.1859	0.216628	1.79051	5.28376	2.75057	2.68299	1.33687	2.47025
XLOC_023061	LEPREL1	p3h2	p3h2	P3H2	P3H2	0.23	1e-125	39	21	15	22	21	11	16	13	27	33	26	33	27	32	40	36	23	15	27	29	30	39	30	54	49	41	55	54	39	55	6.67718	4.49912	3.27922	5.06817	4.46026	2.38291	3.58103	3.2709	5.30467	7.37821	5.7931	7.41074
XLOC_022485	TMEM206	tmem206	pacc1	PACC1	PACC1	0.46	1e-56	17	5	5	8	10	24	4	17	15	9	25	14	13	19	24	28	14	14	14	14	36	35	20	38	23	39	45	29	26	25	2.91056	1.07122	1.09307	1.84297	2.12393	5.19908	0.895257	4.27733	2.94704	2.01224	5.57029	3.14395
XLOC_017155	PAFAH1B2	pafah1b2	pafah1b2	PAFAH1B2	PAFAH1B2	0.32	8e-60	121	126	71	93	89	126	142	102	123	86	108	118	107	162	161	167	97	113	97	155	298	217	128	236	259	228	279	158	172	221	20.7164	26.9947	15.5216	21.4245	18.903	27.2951	31.7816	25.664	24.1657	19.2281	24.0637	26.499
XLOC_003067	PANX1 (2 OF 3)	PANX1 (2 OF 3)	panx1a	PANX1	PANX1	0.26	2e-49	31	18	27	36	35	23	30	43	45	29	41	50	44	21	31	30	47	27	27	28	155	76	33	79	55	42	71	54	36	37	5.3075	3.85639	5.9026	8.29336	7.43376	4.98245	6.71443	10.8191	8.84111	6.48388	9.13527	11.2284
XLOC_020516	PDCL3	pdcl3	pdcl3	PDCL3	PDCL3	0.56	1e-105	26	14	16	20	21	24	15	13	24	29	27	46	20	42	30	33	23	37	25	27	4	39	42	17	49	43	62	31	59	62	4.45145	2.99941	3.49784	4.60742	4.46026	5.19908	3.35722	3.2709	4.71526	6.48388	6.01591	10.3301
XLOC_014437	PDK4	pdk4	pdk4	PDK2	PDK2	0.36	0	24	30	28	36	26	12	29	15	34	22	46	22	20	26	44	54	27	31	18	33	95	52	46	78	55	58	47	48	45	42	4.10903	6.42731	6.12121	8.29336	5.52222	2.59954	6.49062	3.77412	6.67995	4.91881	10.2493	4.9405
XLOC_023732	PDLIM2	pdlim2	pdlim2	PDLIM2	PDLIM2	0.06	5e-19	30	32	29	15	30	44	22	34	18	20	39	37	34	33	42	46	22	36	36	34	52	45	50	53	57	57	66	60	50	52	5.13629	6.8558	6.33983	3.45557	6.3718	9.53164	4.92392	8.55467	3.53645	4.47164	8.68965	8.30902
XLOC_000829	PDLIM7	LOC107396946	pdlim7	PDLIM7	PDLIM7	0.28	8e-110	18	25	42	23	23	23	14	26	30	20	45	26	29	45	50	37	36	32	33	39	15	53	45	67	53	62	58	62	49	59	3.08177	5.35609	9.18182	5.29854	4.88504	4.98245	3.1334	6.5418	5.89408	4.47164	10.0265	5.83877
XLOC_014536	PFKPB	PFKPB	pfkpa	PFKP	PFKP	0.72	0	158	171	172	203	170	152	189	224	264	190	193	150	207	181	374	231	140	198	191	197	933	320	197	543	452	421	337	356	256	347	27.0511	36.6357	37.6017	46.7654	36.1068	32.9275	42.3009	56.3602	51.8679	42.4806	43.0026	33.6852
XLOC_005763	PITPNC1	pitpnc1	pitpnc1	PITPNC1	PITPNC1	0.73	0	45	22	28	44	31	31	30	41	32	37	55	39	49	44	66	69	32	62	51	60	54	67	69	79	77	77	64	66	87	90	7.70443	4.71336	6.12121	10.1363	6.58419	6.71547	6.71443	10.3159	6.28701	8.27254	12.2546	8.75815
XLOC_020910	PKIG	pkig	pkig	PKIG	PKIG	0.06	3e-12	51	23	37	41	33	43	39	43	58	47	52	66	59	104	75	68	35	44	35	41	89	89	61	91	111	99	106	83	52	120	8.73169	4.9276	8.08875	9.44522	7.00898	9.31501	8.72876	10.8191	11.3952	10.5084	11.5862	14.8215
XLOC_009964	PLA2G7	PLA2G7	pla2g7	PLA2G7	PLA2G7	0.19	2e-19	27	17	8	14	20	18	16	23	10	18	23	6	12	29	21	24	12	28	22	11	35	38	38	28	28	27	35	43	32	40	4.62266	3.64214	1.74892	3.2252	4.24786	3.89931	3.58103	5.78698	1.96469	4.02448	5.12467	1.34741
XLOC_021354	PLCH2A	plch2	plch2a	PLCH2	PLCH2	0.83	0	56	63	70	82	58	68	54	59	88	58	72	79	105	89	143	81	78	100	91	92	316	135	114	184	152	160	169	144	93	144	9.58774	13.4973	15.303	18.8904	12.3188	14.7307	12.086	14.8449	17.2893	12.9678	16.0424	17.7409
XLOC_022794	PLEKHG3(2OF3)	LOC107392475	plekhg3	PLEKHG3	PLEKHG3	0.23	6e-135	25	33	18	8	13	19	19	24	26	21	29	19	24	54	55	28	29	25	33	32	32	54	42	53	39	57	29	46	20	37	4.28024	7.07004	3.93507	1.84297	2.76111	4.11594	4.25247	6.03859	5.1082	4.69523	6.46154	4.26679
XLOC_004386	PLP1B	LOC107395262	plp1a	PLP1	PLP1	0.21	1e-41	97	48	66	70	47	78	50	71	85	63	83	99	94	104	122	89	53	69	83	104	151	118	163	187	171	126	172	136	139	141	16.6073	10.2837	14.4286	16.126	9.98248	16.897	11.1907	17.8642	16.6999	14.0857	18.4934	22.2322
XLOC_020847	PLP2	PLP2	plp2b	unk	PLP2			112	63	65	50	67	102	71	67	91	97	101	88	111	145	148	112	80	76	71	100	46	178	173	183	186	175	225	160	170	238	19.1755	13.4973	14.21	11.5186	14.2303	22.0961	15.8908	16.8577	17.8787	21.6875	22.504	19.762
XLOC_023480	PPAP2C	LOC107393195	plpp2a	PLPP2	PLPP2	0.24	2e-94	22	23	4	12	24	13	17	16	13	15	22	23	23	25	44	18	13	26	17	26	23	34	34	44	34	37	27	42	58	49	3.76661	4.9276	0.874459	2.76445	5.09744	2.81617	3.80484	4.02573	2.5541	3.35373	4.90185	5.16506
XLOC_006619	Nfu_g_1_007171	Nfu_g_1_007171	ppap2d	PLPP3	PLPP3	0.11	7e-29	81	49	36	30	58	57	35	50	69	47	81	53	78	56	72	56	63	100	67	60	154	113	66	97	112	117	101	84	75	91	13.868	10.4979	7.87013	6.91114	12.3188	12.3478	7.8335	12.5804	13.5564	10.5084	18.0477	11.9021
XLOC_015739	PLTP	pltp	pltp	PLTP	PLTP	0.5	9e-22	39	26	43	57	35	36	48	55	79	36	61	52	51	56	86	71	61	86	59	58	163	61	65	104	101	103	103	81	88	91	6.67718	5.57033	9.40043	13.1312	7.43376	7.79861	10.7431	13.8384	15.5211	8.04896	13.5915	11.6775
XLOC_018715	PMP22B	pmp22	pmp22b	PMP22	PMP22	0.17	3e-47	25	17	15	13	23	28	6	17	12	25	30	28	10	17	18	35	27	38	3	7	31	23	38	54	32	28	37	38	38	37	4.28024	3.64214	3.27922	2.99483	4.88504	6.06559	1.34289	4.27733	2.35763	5.58955	6.68435	6.2879
XLOC_004724	PNPLA3	LOC107381587	pnpla3	PNPLA2	PNPLA2	0.22	3e-93	23	17	20	9	25	27	9	22	36	28	25	31	18	40	32	21	30	31	25	35	17	38	54	43	37	88	79	41	47	49	3.93782	3.64214	4.37229	2.07334	5.30983	5.84896	2.01433	5.53537	7.07289	6.2603	5.57029	6.96161
XLOC_006873	POLM	polm	polm	POLM	POLM	0.06	8e-25	11	30	13	15	8	13	10	7	19	13	19	15	14	19	18	7	5	14	14	15	44	28	9	44	38	32	27	18	20	28	1.88331	6.42731	2.84199	3.45557	1.69915	2.81617	2.23814	1.76125	3.73292	2.90657	4.23342	3.36852
XLOC_023572	PPAT	ppat	ppat	PPAT	PPAT	0.66	3e-167	22	28	26	18	13	28	22	8	37	19	30	21	22	31	34	24	25	23	18	29	59	59	31	42	63	58	41	31	44	48	3.76661	5.99882	5.68398	4.14668	2.76111	6.06559	4.92392	2.01286	7.26936	4.24806	6.68435	4.71593
XLOC_015925	PPCS	ppcs	ppcs	PPCS	PPCS	0.29	3e-38	12	5	11	4	12	12	3	15	20	9	12	4	17	22	33	10	13	8	12	8	2	18	17	31	35	20	23	20	33	31	2.05452	1.07122	2.40476	0.921485	2.54872	2.59954	0.671443	3.77412	3.92938	2.01224	2.67374	0.898272
XLOC_002544	PPEF2(1OF2)	LOC107373899	ppef2a	PPEF2	PPEF2	0.26	1e-75	36	21	61	26	40	42	26	31	44	42	44	51	57	76	83	63	52	33	32	56	59	92	65	96	103	94	133	82	89	131	6.16355	4.49912	13.3355	5.98965	8.49573	9.09838	5.81917	7.79984	8.64465	9.39045	9.80371	11.453
XLOC_000129	PPM1F	LOC107396140	ppm1f	PPM1E	PPM1E	0.19	3e-28	11	10	20	13	17	23	22	14	18	15	17	20	20	22	33	31	15	21	22	15	67	41	30	42	39	45	49	42	32	61	1.88331	2.14244	4.37229	2.99483	3.61068	4.98245	4.92392	3.52251	3.53645	3.35373	3.7878	4.49136
XLOC_021234	LOC107391258	LOC107391258	unk	PPP1R12B	PPP1R12B	0.06	2e-31	68	44	56	44	48	39	43	42	49	61	44	42	39	39	107	54	50	73	49	56	82	67	81	173	70	72	128	109	151	82	11.6423	9.42672	12.2424	10.1363	10.1949	8.4485	9.62402	10.5675	9.62699	13.6385	9.80371	9.43186
XLOC_001361	PPP1R3C	LOC107395285	ppp1r3c	PPP1R3C	PPP1R3C	0.17	8e-16	167	157	119	104	99	166	150	142	162	81	194	195	146	146	237	238	208	196	143	171	346	262	178	379	311	297	321	237	224	267	28.592	33.6363	26.0152	23.9586	21.0269	35.9603	33.5722	35.7283	31.828	18.1102	43.2254	43.7908
XLOC_001766	PPT1	PPT1	ppt1	PPT1	PPT1	0.48	2e-111	19	5	16	7	11	9	2	5	20	17	19	16	20	12	31	29	11	10	12	20	24	27	10	36	28	37	25	24	23	26	3.25298	1.07122	3.49784	1.6126	2.33633	1.94965	0.447629	1.25804	3.92938	3.8009	4.23342	3.59309
XLOC_016008	PRICKLE2	prickle2	prickle2b	PRICKLE2	PRICKLE2	0.38	0	51	45	54	43	67	45	46	76	73	67	41	71	75	98	87	85	79	78	73	101	117	99	97	152	138	112	129	94	118	127	8.73169	9.64096	11.8052	9.90596	14.2303	9.74827	10.2955	19.1222	14.3423	14.98	9.13527	15.9443
XLOC_014704	PRKACB (2 OF 2)	PRKACB (2 OF 2)	prkacbb	PRKACB	PRKACB	0.4	0	158	158	164	171	186	162	124	147	224	174	139	180	153	183	258	245	168	203	183	190	224	323	292	326	371	363	422	320	350	357	27.0511	33.8505	35.8528	39.3935	39.5051	35.0938	27.753	36.9864	44.0091	38.9033	30.9708	40.4222
XLOC_013345	PROS1	pros1	pros1	GAS6	PROS1	0.06	1e-21	13	5	13	21	14	4	18	21	23	13	19	31	15	36	25	33	18	16	21	23	19	36	17	58	36	43	34	21	46	33	2.22573	1.07122	2.84199	4.8378	2.97351	0.866513	4.02866	5.28376	4.51879	2.90657	4.23342	6.96161
XLOC_016782	PRPH	prph	prph	PRPH	PRPH	0.47	2e-155	193	189	127	119	164	169	137	155	160	117	170	197	187	201	319	311	146	268	171	236	379	228	285	441	381	357	253	354	347	317	33.0435	40.492	27.7641	27.4142	34.8325	36.6102	30.6626	38.9992	31.4351	26.1591	37.878	44.2399
XLOC_022967	OLA.19344	ptgs2	ptgs2b	PTGS2	PTGS2	0.59	0	23	31	29	14	12	13	44	14	33	9	56	59	17	58	13	66	158	15	31	34	141	84	42	331	171	71	84	139	87	111	3.93782	6.64155	6.33983	3.2252	2.54872	2.81617	9.84783	3.52251	6.48348	2.01224	12.4774	13.2495
XLOC_023345	PTPRC	ptprc	ptprc	PTPRC	PTPRC	0.23	4e-125	8	7	23	7	8	14	2	18	6	5	12	31	12	8	13	19	27	11	19	13	4	29	15	22	20	19	28	28	27	32	1.36968	1.49971	5.02814	1.6126	1.69915	3.03279	0.447629	4.52894	1.17882	1.11791	2.67374	6.96161
XLOC_016285	PTPRNB	LOC107384640	ptprnb	PTPRN	PTPRN	0.59	0	66	84	89	71	94	89	78	101	110	49	88	84	120	93	164	80	57	156	104	143	330	164	117	178	198	181	131	188	117	174	11.2998	17.9965	19.4567	16.3564	19.965	19.2799	17.4575	25.4124	21.6116	10.9555	19.6074	18.8637
XLOC_020713	PTTG1IPA	LOC107390101	pttg1ipb	unk	PTTG1IP			58	51	48	62	54	41	46	71	69	67	77	118	85	66	134	114	95	92	66	57	182	183	112	229	130	118	227	140	169	155	9.93016	10.9264	10.4935	14.283	11.4692	8.88175	10.2955	17.8642	13.5564	14.98	17.1565	26.499
XLOC_011741	Nfu_p_1_039629	LOC107380767	unk	PZP	PZP	0.25	5e-26	124	83	119	129	97	145	108	128	164	73	165	200	186	204	213	208	157	235	147	203	742	296	176	361	346	321	290	364	180	325	21.23	17.7822	26.0152	29.7179	20.6021	31.4111	24.1719	32.2058	32.221	16.3215	36.7639	44.9136
XLOC_017218	RAB24	rab24	rab24	RAB24	RAB24	0.26	6e-87	32	26	20	15	15	22	23	15	30	10	23	24	36	20	38	33	20	27	20	25	76	34	25	33	38	41	42	40	43	44	5.47871	5.57033	4.37229	3.45557	3.1859	4.76582	5.14773	3.77412	5.89408	2.23582	5.12467	5.38963
XLOC_014577	RABGGTB	RABGGTB	rabggtb	RABGGTB	RABGGTB	0.58	5e-118	177	144	126	108	117	121	151	98	139	113	139	150	152	212	215	230	99	152	140	126	350	201	178	248	250	267	313	236	236	286	30.3041	30.8511	27.5455	24.8801	24.85	26.212	33.796	24.6576	27.3092	25.2648	30.9708	33.6852
XLOC_017412	RAD51D	rad51d	rad51d	RAD51D	RAD51D	0.44	4e-49	26	5	6	11	13	26	11	14	11	7	17	13	16	19	16	26	11	11	23	18	26	24	15	43	28	22	22	36	20	25	4.45145	1.07122	1.31169	2.53408	2.76111	5.63233	2.46196	3.52251	2.16116	1.56508	3.7878	2.91938
XLOC_019902	RANBP10	ranbp10	ranbp10	RANBP10	RANBP10	0.83	0	18	8	12	6	14	8	2	14	18	8	20	2	24	16	20	18	9	19	17	22	41	19	20	23	10	19	11	28	34	14	3.08177	1.71395	2.62338	1.38223	2.97351	1.73303	0.447629	3.52251	3.53645	1.78866	4.45623	0.449136
XLOC_002363	RASAL2	rasal2	rasal2	RASAL2	RASAL2	0.61	0	22	23	13	23	18	19	25	28	21	11	18	29	26	16	32	20	23	23	21	19	66	45	36	81	45	37	28	62	40	48	3.76661	4.9276	2.84199	5.29854	3.82308	4.11594	5.59536	7.04502	4.12585	2.4594	4.01061	6.51247
XLOC_019812	RASSF7(1OF2)	rassf7	rassf7a	RASSF7	RASSF7	0.03	2e-10	7	8	11	10	9	7	8	6	9	17	10	10	7	16	30	12	4	22	21	9	9	14	11	31	15	29	23	22	28	44	1.19847	1.71395	2.40476	2.30371	1.91154	1.5164	1.79051	1.50965	1.76822	3.8009	2.22812	2.24568
XLOC_019794	CABZ01003826.1	LOC107388962	rassf8b	RASSF8	RASSF8	0.15	1e-28	42	32	71	32	36	29	44	60	54	41	34	53	46	32	67	53	40	43	61	47	175	89	44	92	94	97	124	99	69	67	7.19081	6.8558	15.5216	7.37188	7.64616	6.28222	9.84783	15.0965	10.6093	9.16687	7.57559	11.9021
XLOC_016432	Nfu_p_1_051794	LOC107384941	rbm38	RBM38	RBM38	0.27	3e-78	52	41	28	23	25	51	28	24	45	21	64	66	46	46	68	56	49	54	27	21	75	73	57	86	83	90	79	59	53	90	8.9029	8.78399	6.12121	5.29854	5.30983	11.048	6.2668	6.03859	8.84111	4.69523	14.2599	14.8215
XLOC_015440	NMNAT3	LOC107384155	rbp1.1	RBP1	RBP1	0.3	2e-70	558	535	398	343	314	521	440	540	366	296	548	649	492	867	853	715	838	449	676	388	1024	523	1530	3286	658	643	597	1513	2858	793	95.535	114.62	87.0087	79.0173	66.6915	112.863	98.4783	135.868	71.9077	66.1803	122.101	145.745
XLOC_018817	RBP4	RBP4	rbp4	RBP4	RBP4	0.35	5e-46	40	22	60	57	41	70	24	75	69	35	65	48	44	63	78	80	34	52	80	51	94	86	143	57	112	193	117	100	50	151	6.84839	4.71336	13.1169	13.1312	8.70812	15.164	5.37154	18.8706	13.5564	7.82538	14.4828	10.7793
XLOC_020149	RCBTB1	LOC107389771	rcbtb1	RCBTB1	RCBTB1	0.6	0	47	43	44	38	64	44	58	48	87	46	73	60	76	85	105	73	52	48	59	70	94	123	89	138	144	127	97	111	90	123	8.04685	9.21248	9.61905	8.75411	13.5932	9.53164	12.9812	12.0772	17.0928	10.2848	16.2652	13.4741
XLOC_009722	RD3	rd3	rd3	RD3	RD3	0.18	7e-27	665	673	619	727	988	689	580	622	1103	833	544	507	633	1056	1108	815	520	621	771	890	1248	1786	1233	1721	1875	1962	1917	1402	1404	1922	113.854	144.186	135.323	167.48	209.845	149.257	129.812	156.5	216.706	186.244	121.21	113.856
XLOC_020690	RDH1	LOC107390047	rdh1	RDH16	RDH16	0.55	1e-42	22	9	15	8	8	20	14	23	7	13	21	26	23	12	26	31	19	23	23	16	53	20	22	38	23	47	45	31	27	41	3.76661	1.92819	3.27922	1.84297	1.69915	4.33256	3.1334	5.78698	1.37528	2.90657	4.67904	5.83877
XLOC_005440	RECQL	recql	recql	RECQL	RECQL	0.35	7e-95	27	20	14	19	18	20	19	14	15	14	21	22	14	11	25	33	25	21	20	20	76	39	27	52	23	43	37	24	26	32	4.62266	4.28487	3.06061	4.37705	3.82308	4.33256	4.25247	3.52251	2.94704	3.13015	4.67904	4.9405
XLOC_022145	Nfu_p_1_036252	LOC107392099	reep6	REEP5	REEP5	0.33	1e-61	59	41	39	29	42	59	46	42	36	46	40	68	47	60	71	67	37	52	39	40	56	76	73	108	101	102	82	97	79	117	10.1014	8.78399	8.52597	6.68077	8.92052	12.7811	10.2955	10.5675	7.07289	10.2848	8.91246	15.2706
XLOC_023528	RGMD	RGMD	rgmd	RGMB	RGMB	0.23	6e-36	34	26	25	30	55	21	28	35	34	23	48	30	42	20	62	50	28	32	54	32	129	64	51	92	93	89	65	74	42	72	5.82113	5.57033	5.46537	6.91114	11.6816	4.54919	6.2668	8.80627	6.67995	5.14239	10.695	6.73704
XLOC_024268	RHBDD3	rhbdd3	rhbdd3	RHBDD3	RHBDD3	0.04	5e-12	14	11	7	10	11	15	14	8	8	9	10	18	9	25	23	12	11	18	7	19	10	15	17	22	31	23	20	23	22	29	2.39694	2.35668	1.5303	2.30371	2.33633	3.24942	3.1334	2.01286	1.57175	2.01224	2.22812	4.04222
XLOC_016797	RHEBL1	RHEBL1	rhebl1	RHEB	RHEB	0.22	6e-62	12	7	15	19	13	18	8	10	16	19	19	18	13	19	28	22	29	10	11	14	39	26	25	45	6	33	30	19	27	57	2.05452	1.49971	3.27922	4.37705	2.76111	3.89931	1.79051	2.51608	3.14351	4.24806	4.23342	4.04222
XLOC_000596	RHOGB	LOC107396670	rhogb	RHOG	RHOG	0.16	3e-92	13	9	10	8	5	9	6	36	7	7	24	45	16	27	29	21	33	34	20	16	45	50	18	40	23	27	33	33	15	36	2.22573	1.92819	2.18615	1.84297	1.06197	1.94965	1.34289	9.05788	1.37528	1.56508	5.34748	10.1056
XLOC_008083	RIN2	LOC107375508	rin2	RIN2	RIN2	0.4	8e-71	13	20	26	33	30	23	28	21	35	25	18	33	31	24	63	26	16	30	36	31	63	57	40	65	82	51	44	60	59	45	2.22573	4.28487	5.68398	7.60225	6.3718	4.98245	6.2668	5.28376	6.87642	5.58955	4.01061	7.41074
XLOC_009329	RLBP1A	LOC107376775	rlbp1b	RLBP1	RLBP1	0.31	6e-98	2763	1947	2085	1967	1982	2247	2043	2008	2385	2021	2618	2386	2293	2578	3600	3185	1975	2872	2158	2817	5513	3859	3185	5032	4050	4138	4362	3940	4011	4973	473.052	417.132	455.812	453.14	420.963	486.763	457.253	505.229	468.579	451.86	583.321	535.819
XLOC_015170	RNF182	rnf182	rnf182	RNF182	RNF182	0.28	1e-10	15	7	10	5	9	14	4	10	10	10	22	18	14	7	25	17	7	30	12	29	22	13	22	30	14	32	12	19	23	20	2.56814	1.49971	2.18615	1.15186	1.91154	3.03279	0.895257	2.51608	1.96469	2.23582	4.90185	4.04222
XLOC_024898	RNF19B	rnf19b	rnf19b	RNF19B	RNF19B	0.26	0	80	60	69	79	97	59	91	63	100	46	85	92	73	79	112	64	64	84	82	89	225	194	109	221	123	110	151	130	128	141	13.6968	12.8546	15.0844	18.1993	20.6021	12.7811	20.3671	15.8513	19.6469	10.2848	18.939	20.6603
XLOC_006243	RNF213	LOC107374381	rnf213a	RNF213	RNF213	0.26	2e-153	222	169	269	310	252	216	175	259	309	242	300	961	284	266	339	469	801	258	437	270	473	534	262	719	342	568	960	384	513	355	38.0085	36.2072	58.8074	71.4151	53.5231	46.7917	39.1675	65.1664	60.709	54.1069	66.8435	215.81
XLOC_022225	RSAD2	RSAD2	rsad2	RSAD2	RSAD2	0.5	1e-137	4	0	2	4	6	5	0	0	4	0	13	302	8	7	9	16	258	1	23	12	61	44	2	141	15	52	117	15	88	27	0.684839	0	0.437229	0.921485	1.27436	1.08314	0	0	0.785877	0	2.89655	67.8195
XLOC_015797	RSPO4	LOC107384986	rspo4	unk	RSPO4			20	16	34	34	20	19	9	22	31	17	31	26	14	36	46	37	24	23	37	16	63	45	53	70	51	62	56	54	56	49	3.42419	3.4279	7.4329	7.83262	4.24786	4.11594	2.01433	5.53537	6.09055	3.8009	6.90716	5.83877
XLOC_020726	Nfu_g_1_017699	Nfu_g_1_017699	sacs	SACS	SACS	0.06	8e-27	0	4	10	22	10	9	2	8	8	4	10	544	26	8	9	38	628	13	59	19	31	78	21	248	29	114	228	34	151	25	0	0.856975	2.18615	5.06817	2.12393	1.94965	0.447629	2.01286	1.57175	0.894329	2.22812	122.165
XLOC_024644	SALL3B	LOC107394902	sall3b	SALL3	SALL3	0.34	1e-118	3	9	16	18	13	15	15	8	11	17	21	4	26	14	21	42	4	17	28	18	54	22	31	45	46	38	27	50	32	24	0.513629	1.92819	3.49784	4.14668	2.76111	3.24942	3.35722	2.01286	2.16116	3.8009	4.67904	0.898272
XLOC_007052	SAPCD2	sapcd2	sapcd2	SAPCD2	SAPCD2	0.17	2e-31	52	42	51	41	26	67	40	50	69	45	53	57	69	57	96	64	38	95	55	82	134	121	74	124	106	103	111	93	54	113	8.9029	8.99823	11.1494	9.44522	5.52222	14.5141	8.95257	12.5804	13.5564	10.0612	11.809	12.8004
XLOC_014254	SBSPON	sbspon	sbspon	SBSPON	SBSPON	0.16	2e-08	14	11	16	8	26	13	12	7	15	11	18	23	19	41	32	19	15	9	17	29	5	29	31	36	50	69	48	58	52	94	2.39694	2.35668	3.49784	1.84297	5.52222	2.81617	2.68577	1.76125	2.94704	2.4594	4.01061	5.16506
XLOC_010405	SCAP	scap	scap	SCAP	SCAP	0.5	0	78	108	93	86	121	107	85	127	129	115	95	131	133	144	214	140	106	150	110	137	342	186	197	321	291	231	214	291	180	282	13.3544	23.1383	20.3312	19.8119	25.6996	23.1792	19.0242	31.9542	25.3445	25.7119	21.1671	29.4184
XLOC_002932	SCO2	LOC107374393	sco2	SCO2	SCO2	0.18	1e-45	35	30	14	16	15	19	26	27	17	17	27	21	14	14	35	25	29	39	32	24	63	68	37	68	26	44	38	32	28	36	5.99234	6.42731	3.06061	3.68594	3.1859	4.11594	5.81917	6.79341	3.33998	3.8009	6.01591	4.71593
XLOC_024336	SEPP1A	sepp1	selenop	unk	SELENOP			55	42	51	100	89	109	41	62	97	59	83	104	80	118	120	86	71	80	72	85	307	170	116	155	140	168	160	184	81	151	9.41653	8.99823	11.1494	23.0371	18.903	23.6125	9.17639	15.5997	19.0575	13.1913	18.4934	23.3551
XLOC_015027	2023-09-07	2023-09-07	sept7a	SEPTIN7	SEPTIN7	0.58	0	23	16	29	36	24	20	30	25	29	16	13	27	16	25	32	34	22	14	29	20	68	62	45	101	26	39	69	66	72	37	3.93782	3.4279	6.33983	8.29336	5.09744	4.33256	6.71443	6.2902	5.69761	3.57731	2.89655	6.06334
XLOC_002740	SERINC3	LOC107374171	serinc1	SERINC3	SERINC3	0.35	2e-48	31	8	14	22	25	25	24	32	44	27	22	25	27	46	59	43	19	20	37	26	74	64	56	70	44	49	57	66	63	73	5.3075	1.71395	3.06061	5.06817	5.30983	5.4157	5.37154	8.05145	8.64465	6.03672	4.90185	5.6142
XLOC_019381	SETD6	setd6	setd6	SETD6	SETD6	0.4	6e-41	9	22	7	6	5	13	12	6	14	15	19	11	24	15	25	24	17	8	17	6	34	16	19	27	17	26	22	18	16	28	1.54089	4.71336	1.5303	1.38223	1.06197	2.81617	2.68577	1.50965	2.75057	3.35373	4.23342	2.47025
XLOC_001203	SH3GLB2B	LOC107395107	sh3glb2b	SH3GLB2	SH3GLB2	0.5	5e-126	12	12	18	5	14	9	13	8	12	12	7	16	15	24	20	9	9	21	17	17	9	8	23	11	33	32	26	27	23	36	2.05452	2.57092	3.93507	1.15186	2.97351	1.94965	2.90959	2.01286	2.35763	2.68299	1.55968	3.59309
XLOC_016292	SHROOM2(2OF2)	LOC107384650	shroom2b	SHROOM2	SHROOM2	0.24	4e-126	69	62	57	68	56	69	50	60	79	55	70	89	103	102	132	104	66	103	93	76	263	117	106	148	124	131	135	154	124	141	11.8135	13.2831	12.461	15.6652	11.894	14.9473	11.1907	15.0965	15.5211	12.297	15.5968	19.9866
XLOC_022300	SLC10A1	LOC107392436	slc10a1	SLC10A1	SLC10A1	0.37	2e-22	74	34	27	44	49	48	38	66	36	30	62	61	35	31	77	87	54	41	55	38	118	82	74	103	62	103	123	74	94	76	12.6695	7.28428	5.9026	10.1363	10.4073	10.3982	8.50494	16.6061	7.07289	6.70746	13.8143	13.6986
XLOC_017512	SLC12A2(2OF2)	LOC107386185	slc12a2	SLC12A2	SLC12A2	0.6	0	27	22	15	15	29	13	19	19	21	17	32	41	24	33	37	32	19	23	39	43	55	27	48	58	37	38	34	30	44	46	4.62266	4.71336	3.27922	3.45557	6.1594	2.81617	4.25247	4.78055	4.12585	3.8009	7.12997	9.20729
XLOC_013043	SLC12A4	SLC12A4	slc12a4	SLC12A4	SLC12A4	0.65	0	35	26	19	14	25	13	26	18	32	14	34	24	31	22	43	32	14	34	21	23	71	36	35	55	29	40	42	55	58	27	5.99234	5.57033	4.15368	3.2252	5.30983	2.81617	5.81917	4.52894	6.28701	3.13015	7.57559	5.38963
XLOC_020903	SLC16A1(1OF2)	LOC107390372	slc16a1b	SLC16A1	SLC16A1	0.36	8e-113	251	235	241	192	291	298	276	234	299	191	291	310	360	326	432	346	284	387	349	319	439	477	412	533	618	663	407	520	378	560	42.9736	50.3473	52.6862	44.2313	61.8064	64.5552	61.7728	58.8762	58.7443	42.7042	64.8382	69.6161
XLOC_015509	SLC25A30	LOC107384301	slc25a14	SLC25A30	SLC25A30	0.52	1e-125	37	23	44	28	25	33	37	38	42	20	42	44	52	60	93	41	28	61	49	56	69	82	77	106	64	105	103	87	70	89	6.33476	4.9276	9.61905	6.45039	5.30983	7.14873	8.28113	9.5611	8.25171	4.47164	9.35809	9.88099
XLOC_020791	SLC27A6	slc27a6	slc27a6	SLC27A6	SLC27A6	0.54	1e-71	200	155	184	285	209	216	193	162	294	148	347	253	268	326	396	405	303	272	246	266	491	362	323	556	406	364	435	444	373	355	34.2419	33.2078	40.2251	65.6558	44.3902	46.7917	43.1962	40.7605	57.7619	33.0902	77.3156	56.8157
XLOC_002071	SLC30A6	slc30a6	slc30a6	SLC30A6	SLC30A6	0.34	8e-91	49	50	51	52	38	47	57	61	47	32	53	74	65	59	80	74	64	57	59	36	169	64	75	129	84	88	84	95	98	83	8.38927	10.7122	11.1494	11.9793	8.07094	10.1815	12.7574	15.3481	9.23405	7.15463	11.809	16.618
XLOC_007267	SLC31A2	slc31a2	slc31a2	SLC31A2	SLC31A2	0.12	5e-10	15	12	29	5	9	22	9	8	12	13	22	20	23	34	37	7	13	5	11	17	2	35	36	36	37	23	40	23	18	48	2.56814	2.57092	6.33983	1.15186	1.91154	4.76582	2.01433	2.01286	2.35763	2.90657	4.90185	4.49136
XLOC_004796	SLC5A8	slc5a8	slc5a8	SLC5A8	SLC5A8	0.62	2e-168	6	4	8	8	9	7	11	8	8	11	14	5	13	9	20	5	2	17	9	29	18	17	30	28	34	34	24	35	34	28	1.02726	0.856975	1.74892	1.84297	1.91154	1.5164	2.46196	2.01286	1.57175	2.4594	3.11936	1.12284
XLOC_005651	CU571169.1	CU571169.1	slc7a11	SLC7A11	SLC7A11	0.21	7e-29	11	26	13	9	21	12	22	9	10	3	25	12	24	18	27	15	26	24	24	19	26	43	41	42	43	31	35	37	40	36	1.88331	5.57033	2.84199	2.07334	4.46026	2.59954	4.92392	2.26447	1.96469	0.670746	5.57029	2.69482
XLOC_006262	SNCA	SNCA	unk	SNCA	SNCA	0.33	1e-26	24	24	26	23	11	17	20	22	18	24	35	22	26	19	33	21	23	21	20	27	61	27	29	43	52	37	70	37	53	48	4.10903	5.14185	5.68398	5.29854	2.33633	3.68268	4.47629	5.53537	3.53645	5.36597	7.79841	4.9405
XLOC_002407	Nfu_g_1_002033	Nfu_g_1_002033	sncga	SNCG	SNCG	0.2	3e-23	604	443	425	413	467	477	456	431	540	486	521	598	476	460	722	718	676	509	417	511	1091	846	701	1313	894	963	1207	871	1081	1034	103.411	94.9099	92.9113	95.1433	99.1876	103.332	102.059	108.443	106.093	108.661	116.085	134.292
XLOC_013678	SNX16	snx16	snx16	SNX16	SNX16	0.11	9e-75	13	18	14	16	16	16	14	13	17	13	14	17	17	13	23	24	17	20	20	9	51	23	22	16	44	35	32	22	23	42	2.22573	3.85639	3.06061	3.68594	3.39829	3.46605	3.1334	3.2709	3.33998	2.90657	3.11936	3.81766
XLOC_018524	SPATA20	spata20	spata20	SPATA20	SPATA20	0.78	6e-132	45	32	31	47	41	41	23	33	37	33	43	56	40	42	68	61	27	61	43	60	112	80	45	80	73	74	81	61	45	80	7.70443	6.8558	6.77706	10.8274	8.70812	8.88175	5.14773	8.30306	7.26936	7.37821	9.5809	12.5758
XLOC_018402	CU929145.4	LOC107388030	spsb3a	SPSB3	SPSB3	0.33	2e-111	28	24	37	29	68	39	27	27	62	58	68	60	51	99	108	41	43	60	42	85	2	76	88	71	79	101	81	94	94	158	4.79387	5.14185	8.08875	6.68077	14.4427	8.4485	6.04299	6.79341	12.1811	12.9678	15.1512	13.4741
XLOC_005431	SQSTM1	sqstm1	sqstm1	SQSTM1	SQSTM1	0.26	2e-29	28	28	22	27	37	49	29	39	49	20	45	54	39	55	64	47	40	49	41	52	68	84	73	80	80	84	77	76	67	91	4.79387	5.99882	4.80952	6.22002	7.85855	10.6148	6.49062	9.81271	9.62699	4.47164	10.0265	12.1267
XLOC_023792	SSBP2(2OF2)	ssbp2	ssbp2	SSBP2	SSBP2	0.4	0	73	62	49	52	82	63	53	61	122	36	105	55	87	87	131	94	36	51	71	72	221	116	105	155	127	110	129	148	124	190	12.4983	13.2831	10.7121	11.9793	17.4162	13.6476	11.8622	15.3481	23.9692	8.04896	23.3952	12.3512
XLOC_015790	ST3GAL2L	LOC107384973	st3gal8	ST3GAL2	ST3GAL2	0.09	5e-37	19	21	13	17	12	11	22	14	22	12	12	17	33	23	26	22	20	25	27	23	50	20	33	39	19	31	54	29	25	35	3.25298	4.49912	2.84199	3.91631	2.54872	2.38291	4.92392	3.52251	4.32232	2.68299	2.67374	3.81766
XLOC_015648	STAT1A	stat1	stat1a	STAT1	STAT1	0.6	0	58	30	56	81	66	56	25	31	66	43	62	270	70	61	83	99	189	64	115	67	155	148	90	209	88	155	310	93	149	108	9.93016	6.42731	12.2424	18.6601	14.018	12.1312	5.59536	7.79984	12.967	9.61403	13.8143	60.6334
XLOC_016791	STAT2	LOC107385678	stat2	STAT3	STAT3	0.21	9e-21	47	55	44	26	32	39	20	33	47	43	66	121	58	68	101	84	71	57	62	63	75	88	58	82	82	116	176	102	95	108	8.04685	11.7834	9.61905	5.98965	6.79658	8.4485	4.47629	8.30306	9.23405	9.61403	14.7056	27.1727
XLOC_010752	STAT3	stat3	stat3	STAT3	STAT3	0.68	0	90	104	75	94	96	55	76	115	154	80	124	122	128	128	191	152	132	115	88	109	249	166	166	197	205	213	198	232	240	223	15.4089	22.2813	16.3961	21.6549	20.3898	11.9145	17.0099	28.9349	30.2563	17.8866	27.6286	27.3973
XLOC_021037	STAT6	LOC107390840	stat6	STAT6	STAT6	0.1	9e-26	11	10	22	11	18	34	10	32	18	12	42	34	31	32	55	61	39	31	23	27	21	58	41	45	60	51	78	42	50	59	1.88331	2.14244	4.80952	2.53408	3.82308	7.36536	2.23814	8.05145	3.53645	2.68299	9.35809	7.63531
XLOC_013141	STK33	stk33	stk33	STK33	STK33	0.09	5e-16	14	11	15	10	7	8	2	7	19	11	23	14	15	11	32	20	20	11	16	9	8	29	19	39	22	22	21	36	15	25	2.39694	2.35668	3.27922	2.30371	1.48675	1.73303	0.447629	1.76125	3.73292	2.4594	5.12467	3.14395
XLOC_021353	STK38A	STK38A	stk38b	STK38	STK38	0.5	0	49	30	37	38	37	45	53	36	57	26	37	47	57	56	65	74	41	40	27	39	154	79	47	85	105	82	83	69	63	73	8.38927	6.42731	8.08875	8.75411	7.85855	9.74827	11.8622	9.05788	11.1987	5.81314	8.24403	10.5547
XLOC_004463	SYNGR2A	LOC107376188	syngr2a	SYNGR1	SYNGR1	0.02	5e-05	18	29	19	10	14	18	20	25	25	15	17	29	23	25	45	31	39	17	14	21	43	37	20	40	48	61	57	40	32	34	3.08177	6.21307	4.15368	2.30371	2.97351	3.89931	4.47629	6.2902	4.91173	3.35373	3.7878	6.51247
XLOC_007611	SYNPO2L(2OF2)	LOC107375861	synpo2la	SYNPO2L	SYNPO2L	0.08	7e-27	5	8	8	5	5	7	11	13	8	8	21	11	18	16	20	36	6	17	25	13	22	16	19	34	35	19	45	21	46	37	0.856048	1.71395	1.74892	1.15186	1.06197	1.5164	2.46196	3.2709	1.57175	1.78866	4.67904	2.47025
XLOC_016477	SYT2(1OF2)	LOC107385029	syt2a	SYT2	SYT2	0.58	0	50	37	64	52	61	47	57	55	80	53	67	34	73	50	121	70	62	68	75	81	180	80	78	117	124	108	123	110	93	126	8.56048	7.92701	13.9913	11.9793	12.956	10.1815	12.7574	13.8384	15.7175	11.8499	14.9284	7.63531
XLOC_024435	TATDN1	tatdn1	tatdn1	TATDN1	TATDN1	0.5	3e-88	13	13	8	4	6	8	13	12	5	4	18	13	10	4	33	25	14	17	9	5	12	24	23	33	34	31	23	34	13	17	2.22573	2.78517	1.74892	0.921485	1.27436	1.73303	2.90959	3.01929	0.982346	0.894329	4.01061	2.91938
XLOC_001946	TCEA2	LOC107395647	tcea2	TCEA2	TCEA2	0.49	3e-90	22	19	21	9	11	8	18	14	11	7	25	19	12	15	25	27	21	26	23	26	67	30	22	38	42	31	27	29	27	27	3.76661	4.07063	4.59091	2.07334	2.33633	1.73303	4.02866	3.52251	2.16116	1.56508	5.57029	4.26679
XLOC_010234	FAM46BA	LOC107378705	tent5ba	TENT5A	TENT5A	0.5	8e-155	80	99	121	111	152	61	99	101	160	115	110	104	122	122	185	124	108	113	125	106	376	245	141	176	233	208	212	231	163	200	13.6968	21.2101	26.4524	25.5712	32.2838	13.2143	22.1576	25.4124	31.4351	25.7119	24.5093	23.3551
XLOC_004315	FAM46D(2OF2)	fam46d	tent5ba	TENT5B	TENT5B	0.14	2e-59	25	38	25	29	33	39	27	26	38	26	28	32	40	36	40	43	39	34	34	37	101	52	45	84	68	67	49	55	45	43	4.28024	8.14126	5.46537	6.68077	7.00898	8.4485	6.04299	6.5418	7.46583	5.81314	6.23872	7.18618
XLOC_013463	TESK1(2OF2)	LOC107382357	tesk2	TESK1	TESK1	0.2	6e-121	155	135	139	113	97	137	159	119	189	104	214	211	175	174	261	213	101	148	151	153	684	404	182	353	514	455	416	319	246	294	26.5375	28.9229	30.3874	26.0319	20.6021	29.6781	35.5865	29.9413	37.1327	23.2525	47.6817	47.3839
XLOC_009644	TGFB3(2OF2)	LOC107377518	tgfb3	TGFB3	TGFB3	0.39	4e-160	59	31	50	30	47	48	32	45	38	50	57	57	55	62	93	59	50	55	48	81	82	74	71	89	79	107	88	74	110	97	10.1014	6.64155	10.9307	6.91114	9.98248	10.3982	7.16206	11.3224	7.46583	11.1791	12.7003	12.8004
XLOC_011803	TMEM47	LOC107380847	tmem47	TMEM47	TMEM47	0.16	1e-84	19	7	6	6	13	11	7	7	16	3	16	7	8	11	21	16	10	20	16	20	31	13	14	28	26	14	19	23	17	27	3.25298	1.49971	1.31169	1.38223	2.76111	2.38291	1.5667	1.76125	3.14351	0.670746	3.56499	1.57198
XLOC_011117	TMOD4	LOC107379214	tmod4	TMOD4	TMOD4	0.68	2e-98	21	9	11	8	7	14	4	8	7	10	17	11	12	24	22	17	11	34	5	22	39	33	28	40	43	20	31	33	39	31	3.5954	1.92819	2.40476	1.84297	1.48675	3.03279	0.895257	2.01286	1.37528	2.23582	3.7878	2.47025
XLOC_012339	TNFRSF19	tnfrsf19	tnfrsf19	TNFRSF19	TNFRSF19	0.37	9e-97	26	14	13	19	22	17	19	16	12	15	20	19	18	13	39	21	14	14	23	19	62	29	22	46	55	28	24	49	31	50	4.45145	2.99941	2.84199	4.37705	4.67265	3.68268	4.25247	4.02573	2.35763	3.35373	4.45623	4.26679
XLOC_002868	CR352229.2	LOC107374311	tp53inp1	TP53INP2	TP53INP2	0.01	7e-05	25	15	16	28	39	10	10	10	27	20	9	12	21	44	37	14	15	17	27	14	17	63	58	61	44	40	57	45	62	47	4.28024	3.21365	3.49784	6.45039	8.28334	2.16628	2.23814	2.51608	5.30467	4.47164	2.0053	2.69482
XLOC_003053	TRIM25	LOC107374505	trim25	TRIM25	TRIM25	0.03	4e-15	22	12	13	19	11	17	9	28	29	16	31	219	43	21	41	46	176	29	47	45	78	91	30	217	53	89	128	54	91	43	3.76661	2.57092	2.84199	4.37705	2.33633	3.68268	2.01433	7.04502	5.69761	3.57731	6.90716	49.1804
XLOC_017522	TSC1(2OF4)	LOC107386302	tsc1b	unk	TSC1			6	15	11	15	26	16	14	17	22	20	27	24	17	14	27	19	15	28	16	22	57	34	29	49	32	20	39	28	27	31	1.02726	3.21365	2.40476	3.45557	5.52222	3.46605	3.1334	4.27733	4.32232	4.47164	6.01591	5.38963
XLOC_001691	TSC22D2(2OF2)	LOC107372395	unk	TSC22D3	TSC22D3	0.06	2e-23	10	8	12	12	12	17	6	7	11	7	11	37	25	23	18	17	21	18	15	10	46	20	17	33	25	26	40	35	22	17	1.7121	1.71395	2.62338	2.76445	2.54872	3.68268	1.34289	1.76125	2.16116	1.56508	2.45093	8.30902
XLOC_019316	TSG101(1OF3)	tsg101	tsg101a	TSG101	TSG101	0.42	2e-169	107	88	83	46	60	112	70	65	84	78	102	120	85	104	109	100	78	112	99	149	130	155	107	147	188	194	174	164	117	192	18.3194	18.8534	18.145	10.5971	12.7436	24.2624	15.667	16.3545	16.5034	17.4394	22.7268	26.9482
XLOC_007475	TTC27	ttc27	ttc27	TTC27	TTC27	0.35	9e-69	21	35	22	25	19	24	27	12	20	21	19	42	30	33	28	20	33	26	33	14	67	61	32	78	46	40	35	69	47	38	3.5954	7.49853	4.80952	5.75928	4.03547	5.19908	6.04299	3.01929	3.92938	4.69523	4.23342	9.43186
XLOC_023716	TTC28(2OF2)	ttc28	ttc28	TTC28	TTC28	0.72	0	31	25	27	24	21	14	24	21	24	23	18	27	26	41	28	27	19	45	37	36	67	57	50	59	23	53	53	63	42	55	5.3075	5.35609	5.9026	5.52891	4.46026	3.03279	5.37154	5.28376	4.71526	5.14239	4.01061	6.06334
XLOC_014598	TWSG1	twsg1	twsg1a	TWSG1	TWSG1	0.47	2e-103	45	17	27	15	37	26	24	46	43	22	31	35	34	30	61	59	17	50	38	54	48	59	75	86	81	58	80	65	80	82	7.70443	3.64214	5.9026	3.45557	7.85855	5.63233	5.37154	11.574	8.44818	4.91881	6.90716	7.85988
XLOC_019142	CABZ01068819.1	ubap1l	ubap1lb	UBAP1L	UBAP1L	0.08	7e-16	37	33	40	24	22	57	27	24	64	47	50	75	80	90	66	48	57	39	64	60	73	69	96	80	100	95	84	107	109	134	6.33476	7.07004	8.74459	5.52891	4.67265	12.3478	6.04299	6.03859	12.574	10.5084	11.1406	16.8426
XLOC_000606	UBE3A(2OF2)	LOC107396681	ube3a	UBE3A	UBE3A	0.58	0	18	10	9	12	12	8	17	15	14	11	11	7	17	14	27	19	10	14	5	12	41	27	24	31	17	44	31	18	27	23	3.08177	2.14244	1.96753	2.76445	2.54872	1.73303	3.80484	3.77412	2.75057	2.4594	2.45093	1.57198
XLOC_000264	UBXN11	ubxn11	ubxn11	unk	UBXN11			12	24	15	15	20	16	21	18	38	11	22	16	21	19	37	30	7	20	22	25	57	38	22	43	43	30	51	46	28	21	2.05452	5.14185	3.27922	3.45557	4.24786	3.46605	4.7001	4.52894	7.46583	2.4594	4.90185	3.59309
XLOC_023447	USE1	use1	use1	USE1	USE1	0.54	2e-72	24	21	17	16	13	20	18	12	19	15	14	29	21	13	37	34	19	25	16	15	99	46	19	57	47	51	28	40	22	23	4.10903	4.49912	3.71645	3.68594	2.76111	4.33256	4.02866	3.01929	3.73292	3.35373	3.11936	6.51247
XLOC_018247	USP54(1OF2)	LOC107387748	usp54b	USP54	USP54	0.21	0	206	191	171	154	158	172	175	138	209	123	264	174	179	220	273	220	107	228	198	180	471	370	297	413	293	376	353	353	265	319	35.2692	40.9205	37.3831	35.4772	33.5581	37.26	39.1675	34.7219	41.0621	27.5006	58.8223	39.0748
XLOC_012722	VAT1L	VAT1L	vat1l	VAT1L	VAT1L	0.37	0	83	56	78	86	59	80	75	79	110	85	83	83	85	99	131	122	94	116	89	103	159	150	107	199	169	176	191	143	158	166	14.2104	11.9976	17.0519	19.8119	12.5312	17.3303	16.7861	19.877	21.6116	19.0045	18.4934	18.6391
XLOC_024447	BX572630.2	LOC107394436	vps52	VPS52	VPS52	0.08	1e-09	4	8	7	12	1	2	2	8	10	8	14	251	12	7	14	22	293	3	32	25	8	34	17	131	16	57	94	26	111	28	0.684839	1.71395	1.5303	2.76445	0.212393	0.433256	0.447629	2.01286	1.96469	1.78866	3.11936	56.3666
XLOC_000629	WBP2	wbp2	wbp2	WBP2	WBP2	0.46	4e-53	57	60	51	48	64	87	56	58	100	43	88	95	93	131	119	98	70	98	54	114	94	145	142	158	130	156	101	118	97	174	9.75895	12.8546	11.1494	11.0578	13.5932	18.8467	12.5336	14.5933	19.6469	9.61403	19.6074	21.334
XLOC_011665	YPEL2	LOC107380482	ypel2b	YPEL1	YPEL1	0.12	5e-96	107	115	145	136	152	141	117	136	222	140	142	149	139	183	277	178	100	232	161	231	362	321	241	432	311	317	310	307	266	324	18.3194	24.638	31.6991	31.3305	32.2838	30.5446	26.1863	34.2187	43.6162	31.3015	31.6392	33.4606
XLOC_006407	ZER1	zer1	zer1	ZER1	ZER1	0.43	0	52	36	38	52	46	56	54	46	52	47	63	54	56	56	82	71	66	82	53	57	228	94	66	112	117	100	83	97	61	73	8.9029	7.71277	8.30736	11.9793	9.77009	12.1312	12.086	11.574	10.2164	10.5084	14.0371	12.1267
XLOC_007448	ZFP36L2	zfp36l2	zfp36l2	ZFP36L1	ZFP36L1	0.18	2e-71	79	89	66	58	41	56	84	85	76	31	109	157	125	91	96	103	105	129	76	86	235	183	106	203	177	111	138	167	100	115	13.5256	19.0677	14.4286	13.3615	8.70812	12.1312	18.8004	21.3867	14.9317	6.93105	24.2865	35.2572
XLOC_015624	OLA.14447	LOC107384578	unk	ZNF317	ZNF317	0.06	1e-14	33	35	27	25	26	42	23	14	37	25	41	34	24	44	37	29	24	29	28	22	99	37	51	75	45	57	62	50	49	68	5.64992	7.49853	5.9026	5.75928	5.52222	9.09838	5.14773	3.52251	7.26936	5.58955	9.13527	7.63531
XLOC_022673	ZNF503	znf503	znf503	ZNF503	ZNF503	0.61	3e-162	13	14	12	9	8	9	6	8	18	10	16	10	11	19	14	26	6	29	14	21	22	15	18	26	33	51	30	26	19	19	2.22573	2.99941	2.62338	2.07334	1.69915	1.94965	1.34289	2.01286	3.53645	2.23582	3.56499	2.24568
XLOC_015973	ZNFX1	znfx1	znfx1	ZNFX1	ZNFX1	0.43	1e-138	17	3	18	48	27	13	13	30	32	18	51	677	65	21	48	100	494	23	115	80	49	183	79	342	36	156	355	120	214	64	2.91056	0.642731	3.93507	11.0578	5.73462	2.81617	2.90959	7.54824	6.28701	4.02448	11.3634	152.033
XLOC_000074	OLA.10274	LOC107396079	zp3e	unk	ZP3			22	13	8	7	4	22	14	6	12	18	26	35	23	7	24	15	26	17	26	13	27	22	28	35	24	29	25	34	31	34	3.76661	2.78517	1.74892	1.6126	0.849573	4.76582	3.1334	1.50965	2.35763	4.02448	5.7931	7.85988
XLOC_015471	OLA.14286	LOC107384211	selenop2	unk				287	213	215	184	190	193	220	228	256	148	338	408	304	371	529	452	327	385	351	382	558	610	569	877	783	771	808	710	780	903	49.1372	45.6339	47.0022	42.3883	40.3547	41.8092	49.2392	57.3666	50.2961	33.0902	75.3103	91.6237
XLOC_001069	Nfu_p_1_043091	LOC107397212	znf1053	unk				20	27	28	28	34	23	19	18	25	26	35	26	29	41	39	24	20	32	30	28	94	59	24	67	53	58	41	45	32	48	3.42419	5.78458	6.12121	6.45039	7.22137	4.98245	4.25247	4.52894	4.91173	5.81314	7.79841	5.83877
XLOC_000354	Nfu_g_1_014581	Nfu_g_1_014581	unk	unk				32	9	5	17	11	16	13	21	22	16	26	37	31	34	39	27	36	19	12	34	39	37	36	49	40	32	46	18	38	48	5.47871	1.92819	1.09307	3.91631	2.33633	3.46605	2.90959	5.28376	4.32232	3.57731	5.7931	8.30902
XLOC_000550	CSF3R	LOC107396619	unk	unk				16	8	3	6	10	5	11	21	11	7	20	18	15	12	17	31	24	16	22	17	15	36	20	34	20	32	35	19	24	28	2.73935	1.71395	0.655844	1.38223	2.12393	1.08314	2.46196	5.28376	2.16116	1.56508	4.45623	4.04222
XLOC_000630	Nfu_p_1_018712	LOC107396709	unk	unk				10	15	18	29	17	15	14	19	23	17	19	86	15	8	36	19	90	16	33	22	51	38	22	63	26	27	58	35	42	25	1.7121	3.21365	3.93507	6.68077	3.61068	3.24942	3.1334	4.78055	4.51879	3.8009	4.23342	19.3128
XLOC_000769	Nfu_p_1_053512	LOC107396866	unk	unk				21	22	19	17	37	26	17	38	41	26	33	25	23	42	56	32	15	21	28	18	61	54	54	50	92	60	95	61	56	115	3.5954	4.71336	4.15368	3.91631	7.85855	5.63233	3.80484	9.5611	8.05524	5.81314	7.35278	5.6142
XLOC_001177	Nfu_g_1_019981	LOC107395081	unk	unk				166	103	174	73	145	135	112	454	134	123	215	348	161	227	241	364	458	179	166	205	290	302	310	394	312	364	461	326	356	373	28.4208	22.0671	38.039	16.8171	30.797	29.2448	25.0672	114.23	26.3269	27.5006	47.9045	78.1497
XLOC_001559		LOC107397314	unk	unk				7	11	5	6	10	6	2	3	5	9	7	4	4	13	25	21	4	2	13	21	11	19	55	20	3	29	30	37	11	2	1.19847	2.35668	1.09307	1.38223	2.12393	1.29977	0.447629	0.754824	0.982346	2.01224	1.55968	0.898272
XLOC_001656	Nfu_p_1_035996	LOC107372353	unk	unk				5	7	11	11	11	36	2	38	10	7	10	61	16	27	11	18	88	53	9	18	24	22	22	65	31	38	31	19	32	32	0.856048	1.49971	2.40476	2.53408	2.33633	7.79861	0.447629	9.5611	1.96469	1.56508	2.22812	13.6986
XLOC_001719	LOC107372428	LOC107372428	unk	unk				7	5	4	10	8	15	7	8	6	7	2	10	11	12	22	13	8	4	12	7	15	29	21	30	18	13	33	30	32	33	1.19847	1.07122	0.874459	2.30371	1.69915	3.24942	1.5667	2.01286	1.17882	1.56508	0.445623	2.24568
XLOC_001906	CAMTA2	CAMTA2	unk	unk				198	194	216	184	175	233	164	249	241	156	313	353	341	334	387	346	292	338	324	256	964	486	318	638	493	410	445	473	407	446	33.8995	41.5633	47.2208	42.3883	37.1688	50.4744	36.7056	62.6504	47.3491	34.8788	69.74	79.2725
XLOC_002923	Nfu_p_1_005505	LOC107374380	unk	unk				0	0	2	0	0	0	0	0	0	0	0	32	2	0	9	0	49	0	1	7	6	31	13	153	4	55	45	16	48	6	0	0	0.437229	0	0	0	0	0	0	0	0	7.18618
XLOC_003434	MYO18AA	LOC107372890	unk	unk				125	31	46	52	64	67	33	23	68	49	28	82	64	63	136	46	131	56	35	105	236	503	210	182	161	402	700	184	223	270	21.4012	6.64155	10.0563	11.9793	13.5932	14.5141	7.38587	5.78698	13.3599	10.9555	6.23872	18.4146
XLOC_003456	Nfu_p_1_045476	LOC107372912	unk	unk				71	14	14	30	22	26	12	10	27	26	15	14	30	29	51	25	58	26	27	37	69	195	60	77	49	130	288	57	86	72	12.1559	2.99941	3.06061	6.91114	4.67265	5.63233	2.68577	2.51608	5.30467	5.81314	3.34217	3.14395
XLOC_003667	OLA.3485	LOC107373166	unk	unk				19	11	21	4	4	2	5	51	9	10	27	149	18	24	22	49	165	27	25	18	23	32	34	54	31	51	85	39	54	40	3.25298	2.35668	4.59091	0.921485	0.849573	0.433256	1.11907	12.832	1.76822	2.23582	6.01591	33.4606
XLOC_004043	ASGR1	LOC107373971	unk	unk				28	20	18	19	15	16	21	35	18	11	37	61	47	40	61	79	70	44	39	40	145	109	57	100	83	106	143	59	72	80	4.79387	4.28487	3.93507	4.37705	3.1859	3.46605	4.7001	8.80627	3.53645	2.4594	8.24403	13.6986
XLOC_004350	SNORA74	SNORA74	unk	unk				111	50	69	80	75	65	76	78	90	83	96	105	103	71	140	163	97	114	73	73	266	166	112	193	202	163	215	158	196	226	19.0043	10.7122	15.0844	18.4297	15.9295	14.0808	17.0099	19.6254	17.6822	18.5573	21.3899	23.5796
XLOC_005142	LOC107375005	LOC107375005	unk	unk				21	13	7	8	13	16	13	13	10	7	14	7	5	25	32	17	4	27	14	5	24	22	27	42	16	15	23	23	27	27	3.5954	2.78517	1.5303	1.84297	2.76111	3.46605	2.90959	3.2709	1.96469	1.56508	3.11936	1.57198
XLOC_005282	OLA.14942	LOC107378203	unk	unk				49	37	59	50	33	38	39	55	77	35	58	86	54	99	112	88	42	59	68	78	46	101	77	113	124	167	160	100	100	165	8.38927	7.92701	12.8983	11.5186	7.00898	8.23187	8.72876	13.8384	15.1281	7.82538	12.9231	19.3128
XLOC_005552	CABZ01081148.1	LOC107384088	unk	unk				72	56	109	103	121	56	60	94	175	121	79	60	91	125	153	88	69	92	136	83	327	202	181	268	224	174	253	229	207	242	12.3271	11.9976	23.829	23.7282	25.6996	12.1312	13.4289	23.6511	34.3821	27.0534	17.6021	13.4741
XLOC_006426	OLA.3728	LOC107375071	unk	unk				47	41	53	43	40	52	51	42	72	53	50	49	68	59	116	68	34	74	47	75	180	87	90	135	115	104	92	96	93	156	8.04685	8.78399	11.5866	9.90596	8.49573	11.2647	11.4145	10.5675	14.1458	11.8499	11.1406	11.0038
XLOC_006474	OLA.9982	LOC107375165	unk	unk				20	18	7	13	32	20	16	20	19	19	26	74	7	27	30	22	65	22	25	21	42	31	22	50	39	51	68	33	46	44	3.42419	3.85639	1.5303	2.99483	6.79658	4.33256	3.58103	5.03216	3.73292	4.24806	5.7931	16.618
XLOC_006609	Nfu_g_1_007251	Nfu_g_1_007251	unk	unk				248	211	216	239	196	218	191	246	302	245	329	276	301	292	440	518	250	406	266	332	559	640	359	658	554	633	792	473	500	490	42.46	45.2054	47.2208	55.0587	41.6291	47.2249	42.7485	61.8955	59.3337	54.7776	73.305	61.9808
XLOC_006984	Nfu_p_1_016387	LOC107372832	unk	unk				599	415	273	211	412	296	190	267	440	420	419	647	550	569	839	650	521	489	479	508	1028	905	997	1146	999	738	1055	726	995	1003	102.555	88.9111	59.6818	48.6083	87.506	64.1219	42.5247	67.1793	86.4465	93.9045	93.3581	145.296
XLOC_007964	Nfu_p_1_046221	LOC107376289	unk	unk				41	29	28	57	27	39	23	37	41	23	41	247	59	48	71	83	291	53	85	46	118	167	66	247	124	155	232	134	221	100	7.0196	6.21307	6.12121	13.1312	5.73462	8.4485	5.14773	9.30949	8.05524	5.14239	9.13527	55.4683
XLOC_008409	Nfu_p_1_046753	LOC107376578	unk	unk				5	2	21	1	3	5	1	22	2	7	20	18	24	17	22	30	16	9	6	3	13	16	19	10	30	23	25	10	34	23	0.856048	0.428487	4.59091	0.230371	0.63718	1.08314	0.223814	5.53537	0.392938	1.56508	4.45623	4.04222
XLOC_008678	LOC107376810	LOC107376810	unk	unk				15	12	11	7	15	10	5	15	9	10	18	16	21	18	26	12	7	11	19	25	26	35	17	33	15	18	30	20	18	45	2.56814	2.57092	2.40476	1.6126	3.1859	2.16628	1.11907	3.77412	1.76822	2.23582	4.01061	3.59309
XLOC_008742	Nfu_g_1_009514	LOC107377007	unk	unk				43	17	22	13	10	43	20	22	16	10	68	40	30	43	51	103	55	34	43	17	75	60	38	30	37	69	46	60	7	42	7.36202	3.64214	4.80952	2.99483	2.12393	9.31501	4.47629	5.53537	3.14351	2.23582	15.1512	8.98272
XLOC_009040	OLA.5226	LOC107377665	unk	unk				40	57	46	40	69	35	41	60	63	48	48	57	80	92	122	78	60	97	87	89	153	111	119	91	120	151	133	103	99	129	6.84839	12.2119	10.0563	9.21485	14.6551	7.58199	9.17639	15.0965	12.3776	10.7319	10.695	12.8004
XLOC_010111	LOC107378528	LOC107378528	unk	unk				327	254	203	171	231	246	197	231	282	262	253	298	408	341	564	280	216	378	271	285	400	456	433	448	532	416	579	467	479	570	55.9856	54.4179	44.3788	39.3935	49.0628	53.2905	44.0914	58.1214	55.4043	58.5785	56.3713	66.9213
XLOC_010671	Nfu_g_1_001221	Nfu_g_1_001221	unk	unk				20	12	37	29	24	21	15	130	22	19	43	47	42	49	36	71	64	45	27	40	126	64	53	77	60	77	86	61	72	63	3.42419	2.57092	8.08875	6.68077	5.09744	4.54919	3.35722	32.709	4.32232	4.24806	9.5809	10.5547
XLOC_010868	CU463790.1	LOC107378659	unk	unk				17	14	20	13	24	18	9	19	10	12	26	65	34	43	50	43	42	27	20	36	51	74	54	79	61	55	103	79	65	70	2.91056	2.99941	4.37229	2.99483	5.09744	3.89931	2.01433	4.78055	1.96469	2.68299	5.7931	14.5969
XLOC_011194		LOC107379397	unk	unk				87	55	62	75	62	49	80	96	101	69	146	222	117	113	181	195	347	114	113	83	327	215	168	245	173	201	318	171	201	217	14.8952	11.7834	13.5541	17.2778	13.1684	10.6148	17.9051	24.1544	19.8434	15.4272	32.5305	49.8541
XLOC_011204	Nfu_p_1_002761	LOC107379423	unk	unk				10	8	25	11	4	6	6	17	14	11	25	30	18	11	22	31	42	15	18	11	55	28	26	38	22	29	55	22	36	42	1.7121	1.71395	5.46537	2.53408	0.849573	1.29977	1.34289	4.27733	2.75057	2.4594	5.57029	6.73704
XLOC_011265	Nfu_p_1_002802	LOC107379555	unk	unk				19	21	27	12	21	4	16	36	10	17	36	18	13	22	36	44	49	32	23	17	33	42	42	30	38	44	58	45	48	43	3.25298	4.49912	5.9026	2.76445	4.46026	0.866513	3.58103	9.05788	1.96469	3.8009	8.02122	4.04222
XLOC_011375	RNASET2	LOC107379864	unk	unk				18	12	22	12	24	13	18	33	13	15	40	40	26	35	59	46	29	36	24	36	117	71	48	75	81	71	85	59	70	65	3.08177	2.57092	4.80952	2.76445	5.09744	2.81617	4.02866	8.30306	2.5541	3.35373	8.91246	8.98272
XLOC_011411	SPINT2	SPINT2	unk	unk				4	1	6	2	2	14	1	4	4	4	3	14	11	1	14	15	2	5	5	6	19	34	29	30	12	52	25	22	45	16	0.684839	0.214244	1.31169	0.460742	0.424786	3.03279	0.223814	1.00643	0.785877	0.894329	0.668435	3.14395
XLOC_011938	Nfu_p_1_039145	LOC107379823	unk	unk				136	149	159	147	149	94	137	134	173	99	130	120	160	205	246	177	98	197	176	174	646	292	213	439	320	249	237	262	240	294	23.2845	31.9223	34.7597	33.8646	31.6466	20.363	30.6626	33.7155	33.9892	22.1346	28.9655	26.9482
XLOC_012579	TMEM27	LOC107381180	unk	unk				14	6	8	8	20	2	17	20	18	18	13	35	10	12	10	29	50	0	7	7	15	19	13	16	9	32	104	21	32	34	2.39694	1.28546	1.74892	1.84297	4.24786	0.433256	3.80484	5.03216	3.53645	4.02448	2.89655	7.85988
XLOC_013625	Nfu_g_1_006955	Nfu_g_1_006955	unk	unk				11	7	13	10	7	24	4	11	8	11	27	19	26	26	22	41	19	25	36	19	36	29	50	46	39	49	47	39	17	48	1.88331	1.49971	2.84199	2.30371	1.48675	5.19908	0.895257	2.76769	1.57175	2.4594	6.01591	4.26679
XLOC_013653	PALMDB	palmd	unk	unk				57	77	73	32	42	38	68	52	46	46	109	70	126	77	146	132	105	81	67	55	279	120	82	83	105	140	141	90	57	100	9.75895	16.4968	15.9589	7.37188	8.92052	8.23187	15.2194	13.0836	9.03758	10.2848	24.2865	15.7198
XLOC_013711	C21ORF62	C21ORF62	unk	unk				24	12	10	11	18	16	7	23	10	7	21	15	10	15	20	22	13	16	10	17	42	29	20	32	26	21	32	27	28	23	4.10903	2.57092	2.18615	2.53408	3.82308	3.46605	1.5667	5.78698	1.96469	1.56508	4.67904	3.36852
XLOC_015692	CD68	CD68	unk	unk				10	5	9	17	25	16	12	30	20	13	36	152	44	29	21	39	187	20	40	19	78	92	36	127	46	56	76	46	61	43	1.7121	1.07122	1.96753	3.91631	5.30983	3.46605	2.68577	7.54824	3.92938	2.90657	8.02122	34.1343
XLOC_015830	C1QC	LOC107385068	unk	unk				15	9	18	12	8	6	5	64	13	6	29	46	21	17	38	36	68	16	24	21	57	50	32	43	39	34	51	51	18	44	2.56814	1.92819	3.93507	2.76445	1.69915	1.29977	1.11907	16.1029	2.5541	1.34149	6.46154	10.3301
XLOC_015831	LOC107385070	LOC107385070	unk	unk				19	1	8	10	7	10	12	41	4	2	17	28	27	29	24	13	13	23	17	18	36	30	32	32	35	38	69	18	37	40	3.25298	0.214244	1.74892	2.30371	1.48675	2.16628	2.68577	10.3159	0.785877	0.447164	3.7878	6.2879
XLOC_015874	C6H1ORF159	csgr10h1orf159	unk	unk				17	31	23	14	35	19	20	29	20	21	34	39	21	41	28	33	19	13	18	35	62	33	22	52	63	56	74	19	44	49	2.91056	6.64155	5.02814	3.2252	7.43376	4.11594	4.47629	7.29663	3.92938	4.69523	7.57559	8.75815
XLOC_016263	Nfu_p_1_053623	LOC107384585	unk	unk				28	21	24	37	44	24	35	39	41	59	26	49	33	35	74	39	20	26	37	36	83	89	140	183	120	128	141	110	181	116	4.79387	4.49912	5.24675	8.52374	9.3453	5.19908	7.8335	9.81271	8.05524	13.1913	5.7931	11.0038
XLOC_016503	OLA.9601	OLA.9601	unk	unk				8	9	20	6	8	12	5	39	13	5	13	99	16	14	20	22	115	7	22	20	25	43	24	66	26	44	51	27	32	34	1.36968	1.92819	4.37229	1.38223	1.69915	2.59954	1.11907	9.81271	2.5541	1.11791	2.89655	22.2322
XLOC_016945	GPSM1A	GPSM1A	unk	unk				5	5	6	4	6	7	2	6	9	5	9	20	17	13	41	26	12	23	14	32	23	27	25	16	26	36	29	36	27	21	0.856048	1.07122	1.31169	0.921485	1.27436	1.5164	0.447629	1.50965	1.76822	1.11791	2.0053	4.49136
XLOC_016987	Nfu_g_1_017079	LOC107386126	unk	unk				18	13	27	8	12	19	16	18	14	7	26	20	20	18	29	21	28	20	23	37	18	76	19	121	69	58	80	63	61	50	3.08177	2.78517	5.9026	1.84297	2.54872	4.11594	3.58103	4.52894	2.75057	1.56508	5.7931	4.49136
XLOC_017082	Nfu_p_1_012788	LOC107386382	unk	unk				46	37	38	37	33	41	32	43	56	55	57	49	60	60	82	75	45	59	42	60	147	85	77	76	91	113	99	79	59	105	7.87564	7.92701	8.30736	8.52374	7.00898	8.88175	7.16206	10.8191	11.0023	12.297	12.7003	11.0038
XLOC_017484	VSIG10	vsig10	unk	unk				41	48	58	25	48	54	30	35	53	41	69	65	43	36	94	70	44	56	43	39	109	101	43	113	83	95	136	58	107	130	7.0196	10.2837	12.6797	5.75928	10.1949	11.6979	6.71443	8.80627	10.4129	9.16687	15.374	14.5969
XLOC_017750	OMG(2OF2)	LOC107386587	unk	unk				32	18	28	10	16	23	14	13	17	15	35	30	42	43	47	33	20	56	26	24	21	48	37	55	25	54	69	63	45	56	5.47871	3.85639	6.12121	2.30371	3.39829	4.98245	3.1334	3.2709	3.33998	3.35373	7.79841	6.73704
XLOC_019313	LOC107388999	LOC107388999	unk	unk				32	24	39	16	8	22	16	27	46	23	14	35	12	50	18	18	45	20	26	15	66	43	36	71	74	96	42	41	62	61	5.47871	5.14185	8.52597	3.68594	1.69915	4.76582	3.58103	6.79341	9.03758	5.14239	3.11936	7.85988
XLOC_019429	Nfu_g_1_008156	Nfu_g_1_008156	unk	unk				0	1	0	5	2	3	0	3	0	1	8	123	14	1	6	8	72	0	12	10	30	29	3	81	3	37	37	7	62	18	0	0.214244	0	1.15186	0.424786	0.649884	0	0.754824	0	0.223582	1.78249	27.6219
XLOC_019756	Nfu_p_1_020909	LOC107388876	unk	unk				13	16	9	9	25	15	10	16	9	9	20	26	15	21	24	23	22	12	20	10	39	26	13	24	18	31	43	28	24	26	2.22573	3.4279	1.96753	2.07334	5.30983	3.24942	2.23814	4.02573	1.76822	2.01224	4.45623	5.83877
XLOC_019845	CCDC113	LOC107389078	unk	unk				12	14	23	16	16	11	19	14	16	9	17	26	11	20	28	19	37	22	20	20	24	30	21	57	28	30	46	22	37	26	2.05452	2.99941	5.02814	3.68594	3.39829	2.38291	4.25247	3.52251	3.14351	2.01224	3.7878	5.83877
XLOC_019937	Nfu_g_1_008066	LOC107389295	unk	unk				187	147	97	118	171	129	149	162	171	130	178	179	186	219	287	307	178	210	166	167	488	233	318	389	311	274	287	392	223	251	32.0162	31.4938	21.2056	27.1838	36.3192	27.945	33.3483	40.7605	33.5962	29.0657	39.6605	40.1977
XLOC_020033	RBM44	LOC107389557	unk	unk				11	16	12	9	9	14	4	6	10	7	18	27	16	23	15	14	12	15	19	15	39	26	35	25	32	21	25	23	30	19	1.88331	3.4279	2.62338	2.07334	1.91154	3.03279	0.895257	1.50965	1.96469	1.56508	4.01061	6.06334
XLOC_020703	DAPL1	dapl1	unk	unk				709	465	581	531	439	512	494	829	666	507	980	1389	798	1036	1307	1548	1648	911	733	861	1656	1710	1234	1933	1703	1811	2415	1717	1805	1550	121.388	99.6233	127.015	122.327	93.2406	110.914	110.564	208.583	130.848	113.356	218.355	311.925
XLOC_020921	OLA.1660	OLA.1660	unk	unk				19	12	31	3	21	15	16	28	27	27	33	24	32	23	21	43	24	16	20	22	42	49	29	50	44	49	46	32	48	44	3.25298	2.57092	6.77706	0.691114	4.46026	3.24942	3.58103	7.04502	5.30467	6.03672	7.35278	5.38963
XLOC_021153	FBXW12	fbxw12	unk	unk				4	5	6	11	22	16	4	5	10	6	25	12	14	18	25	22	16	8	21	18	13	14	27	14	16	27	20	21	21	10	0.684839	1.07122	1.31169	2.53408	4.67265	3.46605	0.895257	1.25804	1.96469	1.34149	5.57029	2.69482
XLOC_021430	Nfu_p_1_004804	LOC107390443	unk	unk				87	49	62	58	52	95	58	47	68	63	79	73	95	72	120	99	47	113	93	101	157	120	122	159	136	130	140	151	145	116	14.8952	10.4979	13.5541	13.3615	11.0444	20.5797	12.9812	11.8256	13.3599	14.0857	17.6021	16.3935
XLOC_021433	Nfu_g_1_002026	LOC107390438	unk	unk				129	72	100	58	62	87	75	92	83	64	140	124	125	119	148	181	127	117	117	112	167	197	185	224	196	211	238	208	196	237	22.086	15.4255	21.8615	13.3615	13.1684	18.8467	16.7861	23.1479	16.3069	14.3093	31.1936	27.8464
XLOC_022006	Nfu_g_1_021902	Nfu_g_1_021902	unk	unk				61	58	52	37	54	47	62	47	68	40	56	46	42	65	92	64	50	74	62	53	178	111	108	117	99	104	87	104	63	90	10.4438	12.4261	11.368	8.52374	11.4692	10.1815	13.8765	11.8256	13.3599	8.94329	12.4774	10.3301
XLOC_022328	LDLRAP1B	LDLRAP1B	unk	unk				146	100	99	148	75	133	112	107	114	92	129	556	166	116	192	282	489	103	165	237	372	491	209	642	197	467	1093	378	570	253	24.9966	21.4244	21.6429	34.0949	15.9295	28.8115	25.0672	26.922	22.3975	20.5696	28.7427	124.86
XLOC_022749	OLA.10429	LOC107392391	unk	unk				11	10	17	6	15	16	2	44	10	7	29	58	12	25	28	36	34	33	13	11	16	50	24	20	28	38	40	36	48	40	1.88331	2.14244	3.71645	1.38223	3.1859	3.46605	0.447629	11.0707	1.96469	1.56508	6.46154	13.0249
XLOC_023606	CD53	tspan4	unk	unk				4	2	10	7	3	5	7	21	9	6	12	30	9	2	10	20	31	4	7	3	25	28	10	23	11	25	29	15	21	11	0.684839	0.428487	2.18615	1.6126	0.63718	1.08314	1.5667	5.28376	1.76822	1.34149	2.67374	6.73704
XLOC_023794	OLA.20275	LOC107393894	unk	unk				69	64	109	60	73	60	61	57	71	57	140	122	108	139	176	139	121	135	87	95	246	154	146	185	171	212	215	192	135	176	11.8135	13.7116	23.829	13.8223	15.5047	12.9977	13.6527	14.3416	13.9493	12.7442	31.1936	27.3973
XLOC_023826	XLOC_023826	XLOC_023826	unk	unk				29	22	21	37	36	32	19	25	50	22	35	50	47	28	47	45	23	51	40	31	63	73	67	70	80	78	54	81	56	81	4.96508	4.71336	4.59091	8.52374	7.64616	6.9321	4.25247	6.2902	9.82346	4.91881	7.79841	11.2284
XLOC_023831	ISG15(2OF2)	LOC107393976	unk	unk				3	0	2	4	2	2	0	1	3	0	5	427	9	3	4	15	520	7	13	12	22	46	11	136	9	61	180	21	119	21	0.513629	0	0.437229	0.921485	0.424786	0.433256	0	0.251608	0.589408	0	1.11406	95.8905
XLOC_023973	Nfu_g_1_007397	LOC107394285	unk	unk				20	16	9	10	7	8	27	15	13	17	16	17	13	12	33	25	13	23	11	7	24	40	26	12	24	47	47	15	39	34	3.42419	3.4279	1.96753	2.30371	1.48675	1.73303	6.04299	3.77412	2.5541	3.8009	3.56499	3.81766
XLOC_024154	LOC107393726	LOC107393726	unk	unk				16	21	19	9	2	15	11	2	18	5	13	7	3	22	15	15	10	11	5	15	56	19	35	31	15	45	33	23	28	14	2.73935	4.49912	4.15368	2.07334	0.424786	3.24942	2.46196	0.503216	3.53645	1.11791	2.89655	1.57198
XLOC_024913	LOC107394943	LOC107394943	unk	unk				128	105	122	71	97	106	116	137	109	82	155	172	119	165	213	178	147	147	99	136	68	201	214	190	214	289	316	219	240	270	21.9148	22.4956	26.671	16.3564	20.6021	22.9626	25.9625	34.4703	21.4151	18.3337	34.5358	38.6257
XLOC_024960	Nfu_g_1_006174	Nfu_g_1_006174	unk	unk				138	139	107	156	158	174	114	118	188	122	179	199	196	252	258	243	153	181	167	173	471	238	229	359	264	271	240	275	237	355	23.6269	29.7799	23.3918	35.9379	33.5581	37.6933	25.5148	29.6897	36.9362	27.277	39.8833	44.689
XLOC_005315	BX465203.1	abcc5	abcc5	ABCC5	ABCC5	0.64	0	187	162	132	121	170	209	146	123	159	124	139	154	162	128	107	163	188	151	132	124	50	65	73	69	48	92	98	46	85	48	32.0162	34.7075	28.8571	27.8749	36.1068	45.2753	32.6769	30.9478	31.2386	27.7242	30.9708	34.5835
XLOC_019543	ABHD2(2OF2)	abhd2	abhd2b	ABHD2	ABHD2	0.27	1e-168	40	15	11	16	41	27	32	51	32	30	19	25	20	18	12	22	30	3	21	6	6	7	10	9	1	21	18	8	25	18	6.84839	3.21365	2.40476	3.68594	8.70812	5.84896	7.16206	12.832	6.28701	6.70746	4.23342	5.6142
XLOC_007790	ASPHD1	asphd1	asphd2	ASPHD1	ASPHD1	0.14	2e-30	79	66	96	78	63	43	58	76	86	52	45	49	40	34	65	40	29	63	41	34	20	36	12	29	22	36	67	25	25	26	13.5256	14.1401	20.987	17.969	13.3808	9.31501	12.9812	19.1222	16.8964	11.6263	10.0265	11.0038
XLOC_013115	BDNF	bdnf	bdnf	BDNF	BDNF	0.71	5e-175	116	81	73	40	45	62	91	86	30	28	66	54	31	21	35	78	49	44	20	12	13	23	19	15	15	22	25	17	5	22	19.8603	17.3537	15.9589	9.21485	9.5577	13.4309	20.3671	21.6383	5.89408	6.2603	14.7056	12.1267
XLOC_002504	BGNB	bgn	bgnb	BGN	BGN	0.41	4e-94	51	31	25	29	45	78	29	29	43	23	28	41	30	14	16	44	21	17	15	15	10	14	11	26	15	14	8	15	17	14	8.73169	6.64155	5.46537	6.68077	9.5577	16.897	6.49062	7.29663	8.44818	5.14239	6.23872	9.20729
XLOC_002478	CACNA1BA	LOC107373823	cacna1ba	CACNA1B	CACNA1B	1	0	31	25	29	24	25	15	31	23	32	25	15	16	10	12	13	15	14	15	13	8	1	10	8	13	12	7	22	11	1	9	5.3075	5.35609	6.33983	5.52891	5.30983	3.24942	6.93824	5.78698	6.28701	5.58955	3.34217	3.59309
XLOC_001704	CDR2L	CDR2L	cdr2l	CDR2L	CDR2L	0.29	2e-40	37	18	20	21	26	15	22	20	29	19	13	23	13	8	17	32	23	6	12	12	10	14	8	8	7	17	21	8	6	12	6.33476	3.85639	4.37229	4.8378	5.52222	3.24942	4.92392	5.03216	5.69761	4.24806	2.89655	5.16506
XLOC_022297	CHAC1(1OF2)	LOC107392428	chac1	unk	CHAC1			449	387	448	280	288	481	316	313	338	241	283	370	250	270	178	319	293	214	218	108	80	98	90	102	80	113	117	79	99	84	76.8731	82.9123	97.9394	64.5039	61.1693	104.198	70.7253	78.7533	66.4066	53.8833	63.0557	83.0902
XLOC_024507	C19H1ORF51(1OF2)	LOC107394567	ciarta	CIART	CIART	0.03	5e-08	48	68	78	21	55	71	94	69	35	27	72	65	50	22	40	64	71	42	23	45	1	26	28	14	13	38	50	22	19	20	8.21806	14.5686	17.0519	4.8378	11.6816	15.3806	21.0385	17.3609	6.87642	6.03672	16.0424	14.5969
XLOC_018208	COL1A1B	LOC107387680	col1a1a	COL1A1	COL1A1	0.78	0	6	14	27	16	21	6210	13	66	18	17	1	16	555	11	5	10	50	34	5	3	10	0	3	7	8	17	10	6	10	8	1.02726	2.99941	5.9026	3.68594	4.46026	1345.26	2.90959	16.6061	3.53645	3.8009	0.222812	3.59309
XLOC_022399	COL1A1A	LOC107391613	col1a1a	COL1A1	COL1A1	0.77	0	5	10	33	19	17	3829	12	53	9	10	3	9	456	12	7	6	26	41	10	5	8	6	2	2	2	10	1	3	2	6	0.856048	2.14244	7.21429	4.37705	3.61068	829.469	2.68577	13.3352	1.76822	2.23582	0.668435	2.02111
XLOC_015053	COL1A2	col1a2	col1a2	COL1A2	COL1A2	0.65	0	17	18	39	34	37	4830	30	96	43	25	8	15	679	27	21	11	30	55	16	14	19	14	12	26	17	29	19	14	16	21	2.91056	3.85639	8.52597	7.83262	7.85855	1046.31	6.71443	24.1544	8.44818	5.58955	1.78249	3.36852
XLOC_020648	DCT	dct	dct	DCT	DCT	0.35	8e-139	473	291	162	203	354	298	317	363	415	358	238	476	159	165	174	340	437	67	101	116	90	141	88	114	123	154	261	159	183	123	80.9822	62.3449	35.4156	46.7654	75.1872	64.5552	70.9491	91.3336	81.5347	80.0424	53.0292	106.894
XLOC_017600	DGAT2	dgat2	dgat2	DGAT2	DGAT2	0.4	3e-136	28	18	19	25	23	34	21	46	37	18	21	38	30	26	29	53	29	16	11	15	13	12	11	6	10	9	7	8	11	11	4.79387	3.85639	4.15368	5.75928	4.88504	7.36536	4.7001	11.574	7.26936	4.02448	4.67904	8.53358
XLOC_015586	DHRSX	DHRSX	dhrsx	DHRSX	DHRSX	0.18	1e-48	359	172	131	181	235	172	195	241	242	192	166	219	117	123	122	222	272	53	99	75	119	132	52	91	44	104	187	94	114	89	61.4643	36.8499	28.6385	41.6972	49.9124	37.26	43.6438	60.6375	47.5455	42.9278	36.9867	49.1804
XLOC_015332	DSPA	dsp	dspa	DSP	DSP	0.35	1e-77	75	34	50	64	84	98	45	58	62	65	51	92	70	39	38	64	89	46	34	40	23	31	25	30	14	26	37	22	28	37	12.8407	7.28428	10.9307	14.7438	17.841	21.2296	10.0716	14.5933	12.1811	14.5328	11.3634	20.6603
XLOC_004916	EPYC	LOC107385829	epyc	EPYC	EPYC	0.19	2e-37	241	155	99	82	155	108	143	170	112	121	109	186	98	45	90	134	88	21	48	48	28	73	42	50	21	48	103	49	88	52	41.2615	33.2078	21.6429	18.8904	32.921	23.3958	32.0055	42.7733	22.0046	27.0534	24.2865	41.7696
XLOC_010553	ERFL3	erf	erf	ERF	ERF	0.1	2e-41	34	30	20	17	22	28	27	27	29	25	16	20	25	20	23	33	35	17	24	17	1	7	6	17	13	14	8	13	13	5	5.82113	6.42731	4.37229	3.91631	4.67265	6.06559	6.04299	6.79341	5.69761	5.58955	3.56499	4.49136
XLOC_022174	FABP7A	LOC107392148	fabp7a	FABP7	FABP7	0.69	1e-70	1338	1058	671	593	681	898	1066	809	698	774	562	623	475	419	581	957	494	397	347	283	761	319	254	367	400	403	384	317	316	374	229.079	226.67	146.69	136.61	144.64	194.532	238.586	203.551	137.136	173.053	125.22	139.906
XLOC_011568	FOSB	fosb	fosb	FOSB	FOSB	0.12	8e-42	9	20	33	8	22	4	19	24	11	21	4	14	29	17	30	14	8	22	32	20	3	8	8	6	8	8	2	11	1	9	1.54089	4.28487	7.21429	1.84297	4.67265	0.866513	4.25247	6.03859	2.16116	4.69523	0.891246	3.14395
XLOC_012833	GATM	gatm	gatm	GATM	GATM	0.48	0	766	392	236	262	514	330	431	568	444	444	208	382	204	178	231	426	477	68	147	157	184	132	96	129	104	177	247	223	198	81	131.147	83.9835	51.5931	60.3573	109.17	71.4873	96.464	142.913	87.2323	99.2705	46.3448	85.785
XLOC_017137	GLTPD2	LOC107386506	gltpd2b	unk	GLTPD2			66	32	37	30	57	35	49	55	46	41	23	66	21	13	25	44	48	8	21	14	6	20	12	15	13	15	25	18	20	17	11.2998	6.8558	8.08875	6.91114	12.1064	7.58199	10.9669	13.8384	9.03758	9.16687	5.12467	14.8215
XLOC_018411	H1F0	LOC107388051	h1-0	H1-0	H1-0	0.25	1e-11	2640	2286	1561	1007	1837	2364	2011	1674	2512	1930	607	580	581	630	852	694	521	548	424	583	208	584	493	374	734	808	860	544	517	710	451.993	489.761	341.258	231.984	390.166	512.109	450.091	421.192	493.531	431.514	135.247	130.249
XLOC_006574	OLA.26123	LOC107391722	histh1l1	H1-4	H1-4	0.37	6e-33	445	282	220	309	443	159	335	344	269	341	63	68	91	43	201	141	141	115	131	32	140	133	78	95	74	107	153	67	67	61	76.1883	60.4167	48.0952	71.1847	94.0902	34.4439	74.9778	86.5531	52.8502	76.2415	14.0371	15.2706
XLOC_005533	OLA.26123	LOC107383783	histh1l1	H1-4	H1-4	0.27	6e-40	92	81	75	75	117	55	74	44	74	74	18	27	20	13	41	22	44	27	31	8	8	31	19	12	16	20	24	21	17	18	15.7513	17.3537	16.3961	17.2778	24.85	11.9145	16.5623	11.0707	14.5387	16.5451	4.01061	6.06334
XLOC_012028	OLA.26123	LOC107380016	histh1l1	H1-5	H1-5	0.61	1e-40	60	24	23	22	42	26	39	23	30	48	12	12	6	12	15	9	10	12	21	4	10	8	6	9	13	2	16	5	7	11	10.2726	5.14185	5.02814	5.06817	8.92052	5.63233	8.72876	5.78698	5.89408	10.7319	2.67374	2.69482
XLOC_005528	HIST1H2BD(2OF2)	LOC107383741	ano9a	H2BC7	H2BC7	0.34	4e-112	77	57	42	60	75	44	67	36	80	47	22	26	38	33	37	25	77	46	38	27	29	36	13	32	21	16	23	19	21	24	13.1831	12.2119	9.18182	13.8223	15.9295	9.53164	14.9956	9.05788	15.7175	10.5084	4.90185	5.83877
XLOC_012029	H2B	LOC107380019	ano9a	H2BC7	H2BC7	0.6	2e-112	58	41	35	34	58	28	35	40	31	43	11	12	38	12	18	26	29	22	22	9	18	17	23	18	13	13	22	21	25	24	9.93016	8.78399	7.65152	7.83262	12.3188	6.06559	7.8335	10.0643	6.09055	9.61403	2.45093	2.69482
XLOC_005749	HIST1H2BD(2OF2)	LOC107391786	ano9a	H2BC7	H2BC7	0.83	7e-117	231	151	128	113	165	90	134	107	115	159	52	55	63	48	76	63	102	71	66	41	55	56	55	69	43	29	58	42	52	35	39.5494	32.3508	27.9827	26.0319	35.0449	19.4965	29.9911	26.922	22.594	35.5496	11.5862	12.3512
XLOC_011555	CT027778.1	LOC107380242	hdac12	unk	HDAC11			47	64	63	38	61	31	54	32	45	35	45	32	37	29	45	40	28	40	44	32	8	22	14	17	15	24	25	21	22	30	8.04685	13.7116	13.7727	8.75411	12.956	6.71547	12.086	8.05145	8.84111	7.82538	10.0265	7.18618
XLOC_001732	HSPB6	hspb6	hspb6	unk	HSPB6			51	27	37	16	18	37	29	37	16	12	41	34	28	9	34	104	76	59	19	11	18	12	4	10	2	17	27	16	17	6	8.73169	5.78458	8.08875	3.68594	3.82308	8.01524	6.49062	9.30949	3.14351	2.68299	9.13527	7.63531
XLOC_021934	IGF2BP1	LOC107391612	igf2bp1	IGF2BP1	IGF2BP1	0.43	0	43	39	37	39	40	35	38	27	41	28	34	15	16	16	14	12	13	2	15	11	4	10	9	7	5	13	3	11	11	9	7.36202	8.3555	8.08875	8.98448	8.49573	7.58199	8.50494	6.79341	8.05524	6.2603	7.57559	3.36852
XLOC_015046	IGF2BP3	LOC107383282	igf2bp3	IGF2BP3	IGF2BP3	0.4	0	41	48	17	40	27	25	45	25	30	37	19	13	6	15	17	19	20	22	20	11	5	6	12	10	7	9	6	6	3	6	7.0196	10.2837	3.71645	9.21485	5.73462	5.4157	10.0716	6.2902	5.89408	8.27254	4.23342	2.91938
XLOC_017349	INPP5K	LOC107386994	inpp5kb	INPP5J	INPP5J	0.25	4e-26	1263	677	492	457	905	657	754	816	697	606	527	982	471	318	392	828	853	176	290	245	199	308	215	276	177	338	480	293	341	237	216.238	145.043	107.558	105.28	192.216	142.325	168.756	205.312	136.939	135.491	117.422	220.526
XLOC_004333	INS	LOC107383905	insb	INS	INS	0.17	1e-11	95	44	49	43	44	69	51	46	46	42	42	46	27	36	31	47	63	35	15	22	42	16	8	40	10	24	16	14	24	15	16.2649	9.42672	10.7121	9.90596	9.3453	14.9473	11.4145	11.574	9.03758	9.39045	9.35809	10.3301
XLOC_021833	KRT5	LOC107391339	krt5	KRT8	KRT8	0.49	0	114	110	68	43	109	1906	55	140	76	95	51	83	231	77	67	109	95	121	56	39	196	85	99	111	107	63	81	73	59	91	19.5179	23.5668	14.8658	9.90596	23.1509	412.893	12.3098	35.2251	14.9317	21.2403	11.3634	18.6391
XLOC_000669	Nfu_p_1_007678	LOC107396750	lratb.2	LRAT	LRAT	0.21	3e-33	238	122	116	153	260	146	160	226	226	164	136	198	100	92	97	242	189	16	51	63	85	80	42	60	49	97	115	78	77	62	40.7479	26.1377	25.3593	35.2468	55.2222	31.6277	35.8103	56.8634	44.402	36.6675	30.3024	44.4645
XLOC_021402	SI:CH211-66G24.1	LOC107390499	magixa	unk	MAGIX			32	30	35	38	30	9	19	20	46	26	26	39	12	34	16	12	21	19	21	27	1	13	12	9	12	8	20	15	6	7	5.47871	6.42731	7.65152	8.75411	6.3718	1.94965	4.25247	5.03216	9.03758	5.81314	5.7931	8.75815
XLOC_010365	CABZ01027547.1	mex3a	mex3a	MEX3A	MEX3A	0.09	1e-95	192	186	128	135	187	146	162	163	187	129	59	90	82	75	101	95	101	129	139	73	101	60	48	102	64	81	87	67	102	75	32.8723	39.8493	27.9827	31.1001	39.7175	31.6277	36.2579	41.0121	36.7397	28.8421	13.1459	20.2111
XLOC_000892	MFRP	mfrp	unk	MFRP	MFRP	0.06	8e-10	69	36	41	47	67	51	41	56	53	50	38	65	29	10	26	57	58	9	15	18	28	34	11	31	10	11	21	15	14	14	11.8135	7.71277	8.9632	10.8274	14.2303	11.048	9.17639	14.09	10.4129	11.1791	8.46684	14.5969
XLOC_004328	MSNB	LOC107379485	msnb	MSN	MSN	0.57	0	519	219	178	157	327	206	307	296	298	240	197	339	163	125	122	346	391	44	116	84	29	101	63	93	56	78	205	96	114	63	88.8578	46.9194	38.9134	36.1683	69.4526	44.6254	68.711	74.4759	58.5478	53.6597	43.8939	76.1286
XLOC_014644	Nfu_p_1_048339	LOC107383760	myrip	MYRIP	MYRIP	0.16	2e-65	530	392	378	364	443	243	373	269	369	332	323	361	259	219	281	297	301	231	217	173	67	193	156	146	178	211	283	154	187	162	90.7411	83.9835	82.6364	83.8551	94.0902	52.6406	83.4827	67.6825	72.4971	74.2293	71.9681	81.0691
XLOC_022542	NIN	nin	nin	NIN	NIN	0.29	4e-43	92	40	51	40	32	48	40	20	28	18	56	82	36	22	20	49	60	30	20	19	4	18	9	7	15	11	4	23	20	9	15.7513	8.56975	11.1494	9.21485	6.79658	10.3982	8.95257	5.03216	5.50114	4.02448	12.4774	18.4146
XLOC_005902	NPY2R	npy2r	npy2r	NPY2R	NPY2R	0.12	5e-94	91	20	32	53	96	33	54	57	98	76	37	50	12	13	21	44	87	8	15	21	27	19	8	18	11	22	14	13	28	31	15.5801	4.28487	6.99567	12.2097	20.3898	7.14873	12.086	14.3416	19.254	16.9922	8.24403	11.2284
XLOC_020748	NRP2B	NRP2B	nrp2b	NRP2	NRP2	0.34	8e-179	36	23	17	30	30	13	26	25	28	27	11	10	10	18	12	9	14	24	6	11	4	16	13	14	9	8	3	12	13	7	6.16355	4.9276	3.71645	6.91114	6.3718	2.81617	5.81917	6.2902	5.50114	6.03672	2.45093	2.24568
XLOC_000171	OCA2	oca2	oca2	OCA2	OCA2	0.47	0	35	19	19	24	42	35	11	27	26	29	24	26	14	9	18	22	18	16	7	6	10	10	7	9	9	12	9	4	15	9	5.99234	4.07063	4.15368	5.52891	8.92052	7.58199	2.46196	6.79341	5.1082	6.48388	5.34748	5.83877
XLOC_007695	PCDH15A	pcdh15	pcdh15a	PCDH15	PCDH15	0.59	3e-161	26	32	41	29	20	17	23	15	26	25	24	23	18	28	23	20	20	26	18	13	2	15	10	13	7	6	18	15	19	11	4.45145	6.8558	8.9632	6.68077	4.24786	3.68268	5.14773	3.77412	5.1082	5.58955	5.34748	5.16506
XLOC_002511	PCDH2AC	LOC107373860	LOC103912056	PCDHGA12	PCDHGA12	0.02	1e-10	91	87	120	62	102	43	62	56	108	94	83	43	46	55	87	65	35	68	55	47	17	65	27	53	37	59	42	24	28	54	15.5801	18.6392	26.2338	14.283	21.6641	9.31501	13.8765	14.09	21.2187	21.0167	18.4934	9.65642
XLOC_004844	PDZRN4	pdzrn4	pdzrn4	PDZRN4	PDZRN4	0.31	7e-89	40	30	32	31	27	27	29	15	25	24	30	8	21	12	13	35	22	14	13	13	16	13	7	17	12	12	8	9	15	3	6.84839	6.42731	6.99567	7.14151	5.73462	5.84896	6.49062	3.77412	4.91173	5.36597	6.68435	1.79654
XLOC_016103	PIP4K2C(2OF2)	LOC107385647	pip4k2ca	PIP4K2C	PIP4K2C	0.48	3e-149	88	47	24	39	72	52	59	63	31	50	49	76	33	14	26	75	73	5	19	16	10	15	12	25	12	29	38	20	24	28	15.0664	10.0695	5.24675	8.98448	15.2923	11.2647	13.205	15.8513	6.09055	11.1791	10.9178	17.0672
XLOC_020906	PMELB	LOC107390367	pmelb	unk	PMEL			728	369	232	280	526	488	425	541	526	487	261	539	246	270	243	500	508	77	164	212	162	178	130	185	110	238	251	146	255	127	124.641	79.0559	50.7186	64.5039	111.719	105.715	95.1211	136.12	103.343	108.885	58.1538	121.042
XLOC_021540	PRDM16	prdm16	unk	PRDM16	PRDM16	0.45	0	144	67	51	71	128	71	89	124	115	110	56	97	73	44	51	98	122	19	64	38	47	59	25	37	24	56	70	53	41	36	24.6542	14.3543	11.1494	16.3564	27.1863	15.3806	19.9195	31.1994	22.594	24.594	12.4774	21.7831
XLOC_016756	PRELP	prelp	prelp	PRELP	PRELP	0.58	8e-72	50	48	19	23	37	62	33	33	29	34	26	45	43	18	26	43	59	14	6	35	9	8	18	20	11	22	34	10	15	17	8.56048	10.2837	4.15368	5.29854	7.85855	13.4309	7.38587	8.30306	5.69761	7.60179	5.7931	10.1056
XLOC_011422	PROCA1	proca1	proca1	unk	PROCA1			653	383	333	348	524	323	500	598	372	401	299	722	242	228	238	514	684	73	214	189	336	224	143	201	116	189	314	213	251	154	111.8	82.0553	72.7987	80.1692	111.294	69.9709	111.907	150.461	73.0865	89.6564	66.6207	162.138
XLOC_006481	RBM47	rbm47	rbm47	RBM47	RBM47	0.36	0	99	49	27	30	47	34	72	56	75	49	31	78	32	35	45	55	84	4	21	18	21	24	24	34	10	19	48	19	27	28	16.9498	10.4979	5.9026	6.91114	9.98248	7.36536	16.1146	14.09	14.7352	10.9555	6.90716	17.5163
XLOC_018479	RBP3	LOC107388208	rbp3	RBP3	RBP3	0.2	1e-39	2094	1106	939	953	1636	1171	1270	2144	1277	1248	956	1790	675	487	622	1607	1940	136	507	395	543	572	432	637	223	474	1132	453	862	483	358.513	236.953	205.279	219.544	347.475	253.672	284.244	539.447	250.891	279.031	213.008	401.977
XLOC_018770	RGRB	rgr	rgrb	unk	RGR			1906	1086	719	994	1431	973	1332	1770	1164	1348	627	1255	506	398	454	1368	1501	130	377	277	562	385	261	483	243	428	816	420	560	262	326.326	232.669	157.184	228.989	303.935	210.779	298.121	445.346	228.69	301.389	139.703	281.833
XLOC_019050	RLBP1B	rlbp1	rlbp1b	RLBP1	RLBP1	0.48	7e-149	2536	1290	932	1092	1937	1318	1523	1908	1782	1678	1253	1988	846	649	861	2058	1750	230	631	547	386	880	448	858	438	702	1587	676	1118	574	434.188	276.374	203.749	251.565	411.406	285.516	340.869	480.068	350.108	375.171	279.183	446.441
XLOC_008956	SI:DKEY-33I22.3	rp1l1	rp1l1b	unk	RP1L1			6631	4371	4252	2336	2615	4811	4241	2246	2583	2395	4714	5432	2791	2814	3402	5608	4616	3534	2877	1865	793	1953	1910	1667	1587	2064	2067	1475	1766	1822	1135.29	936.459	929.55	538.147	555.408	1042.2	949.197	565.111	507.48	535.479	1050.33	1219.85
XLOC_015316	RPE65A	rpe65	rpe65a	RPE65	RPE65	0.77	5e-170	3210	1917	1416	2085	3068	1882	2143	2725	2532	2349	1514	2855	1197	1132	1266	3140	3226	423	861	977	946	912	675	1013	481	1127	1705	974	1382	742	549.583	410.705	309.558	480.324	651.622	407.694	479.634	685.631	497.46	525.194	337.337	641.142
XLOC_016491	SLC16A1(2OF2)	slc16a1	slc16a1a	SLC16A1	SLC16A1	0.5	7e-112	58	44	28	43	74	34	36	72	103	64	20	36	14	18	12	40	61	4	17	21	11	15	14	20	9	21	38	16	24	9	9.93016	9.42672	6.12121	9.90596	15.7171	7.36536	8.05732	18.1158	20.2363	14.3093	4.45623	8.08445
XLOC_017084	SLC22A6L	LOC107386387	slc22a6l	SLC22A6	SLC22A6	0.17	4e-14	46	14	6	17	37	18	16	37	22	41	12	24	16	17	11	24	37	4	4	15	20	9	7	15	7	5	22	3	11	6	7.87564	2.99941	1.31169	3.91631	7.85855	3.89931	3.58103	9.30949	4.32232	9.16687	2.67374	5.38963
XLOC_013307	SLC24A5	slc24a5	slc24a5	SLC24A5	SLC24A5	0.69	1e-121	53	33	43	23	43	46	53	37	52	35	20	43	13	22	28	47	49	10	16	14	22	9	7	11	7	19	30	11	19	15	9.07411	7.07004	9.40043	5.29854	9.13291	9.9649	11.8622	9.30949	10.2164	7.82538	4.45623	9.65642
XLOC_005523	CABZ01086663.1	LOC107383622	slco1d1	SLCO1D1	SLCO1D1	0.09	2e-11	143	76	26	60	120	91	69	82	89	66	45	89	52	37	39	86	77	5	31	21	7	29	12	28	23	33	57	29	41	28	24.483	16.2825	5.68398	13.8223	25.4872	19.7132	15.4432	20.6318	17.4858	14.7564	10.0265	19.9866
XLOC_013243	STRA6(2OF2)	LOC107381837	stra6	unk	STRA6			449	246	198	240	494	228	320	262	278	295	227	380	150	130	128	315	437	40	89	93	39	120	54	80	40	117	201	84	131	72	76.8731	52.7039	43.2857	55.2891	104.922	49.3912	71.6206	65.9213	54.6184	65.9567	50.5782	85.3358
XLOC_017062	SYTL2(1OF2)	LOC107386342	sytl2a	SYTL2	SYTL2	0.1	9e-15	41	24	9	8	26	35	35	38	40	16	11	23	18	15	9	34	33	1	5	8	7	16	3	8	10	6	25	7	5	7	7.0196	5.14185	1.96753	1.84297	5.52222	7.58199	7.8335	9.5611	7.85877	3.57731	2.45093	5.16506
XLOC_023553	TM6SF2	LOC107393342	tm6sf2b	TM6SF2	TM6SF2	0.18	3e-12	1274	773	583	554	1044	653	916	1104	859	903	430	995	401	341	365	885	1035	107	297	232	289	292	169	281	142	292	547	269	360	254	218.121	165.61	127.452	127.626	221.739	141.458	205.014	277.775	168.767	201.895	95.809	223.445
XLOC_008128	TMEM72	tmem72	tmem72	unk	TMEM72			47	29	45	25	43	30	46	59	44	38	44	59	28	29	28	51	50	10	5	16	4	8	14	6	8	24	58	14	39	15	8.04685	6.21307	9.83766	5.75928	9.13291	6.49884	10.2955	14.8449	8.64465	8.49612	9.80371	13.2495
XLOC_011651	TYR	tyr	tyr	TYR	TYR	0.38	2e-80	78	50	20	46	51	27	40	47	52	50	21	54	25	12	20	35	60	15	16	11	27	37	8	21	9	17	38	10	36	6	13.3544	10.7122	4.37229	10.5971	10.8321	5.84896	8.95257	11.8256	10.2164	11.1791	4.67904	12.1267
XLOC_009613	LURAP1L	lurap1l	tyrp1a	TYRP1	TYRP1	0.39	2e-125	986	589	424	483	815	704	705	807	634	626	462	1001	409	317	347	733	837	153	248	248	380	307	185	295	139	342	503	256	370	214	168.813	126.19	92.6926	111.269	173.1	152.506	157.789	203.048	124.561	139.962	102.939	224.793
XLOC_014203	CR388015.1	vill	vill	VIL1	VIL1	0.65	4e-110	104	90	58	64	116	87	77	48	83	100	44	90	46	48	64	77	84	30	38	25	8	57	32	41	27	52	57	41	33	38	17.8058	19.2819	12.6797	14.7438	24.6376	18.8467	17.2337	12.0772	16.3069	22.3582	9.80371	20.2111
XLOC_001116	LOC107395016	LOC107395016	unk	unk				99	76	126	56	48	58	58	39	77	57	44	43	33	29	66	61	41	52	40	35	6	37	30	46	29	64	28	18	26	41	16.9498	16.2825	27.5455	12.9008	10.1949	12.5644	12.9812	9.81271	15.1281	12.7442	9.80371	9.65642
XLOC_001787	RPGRB	LOC107395466	unk	unk				60	37	49	45	40	30	47	22	63	54	45	41	39	22	37	36	46	45	24	34	5	20	12	27	16	27	32	19	15	23	10.2726	7.92701	10.7121	10.3667	8.49573	6.49884	10.5193	5.53537	12.3776	12.0734	10.0265	9.20729
XLOC_001820	LOC107395501	LOC107395501	unk	unk				56	48	57	48	39	41	47	44	37	38	43	27	38	30	82	43	14	30	32	33	3	19	10	5	22	11	30	12	6	33	9.58774	10.2837	12.461	11.0578	8.28334	8.88175	10.5193	11.0707	7.26936	8.49612	9.5809	6.06334
XLOC_009629	GIN1	LOC107377485	unk	unk				115	81	99	60	69	57	64	68	82	58	94	43	69	46	78	63	39	63	30	43	0	40	24	39	28	59	77	21	23	55	19.6891	17.3537	21.6429	13.8223	14.6551	12.3478	14.3241	17.1093	16.1105	12.9678	20.9443	9.65642
XLOC_009761	CU929133.1	LOC107377751	unk	unk				452	240	170	174	274	233	277	396	248	205	217	323	137	89	121	369	361	45	90	58	132	88	56	153	48	119	204	113	169	102	77.3868	51.4185	37.1645	40.0846	58.1957	50.4744	61.9966	99.6367	48.7244	45.8343	48.3501	72.5355
XLOC_011288	Nfu_g_1_024908	LOC107379601	unk	unk				20	15	18	13	25	656	11	35	13	6	21	30	44	26	24	16	46	26	9	8	11	11	13	28	11	14	23	38	27	22	3.42419	3.21365	3.93507	2.99483	5.30983	142.108	2.46196	8.80627	2.5541	1.34149	4.67904	6.73704
XLOC_013372	LOC107381969	LOC107381969	unk	unk				31	25	42	35	26	31	41	30	33	25	29	21	12	14	20	33	14	30	21	8	9	8	4	22	9	27	15	5	7	22	5.3075	5.35609	9.18182	8.06299	5.52222	6.71547	9.17639	7.54824	6.48348	5.58955	6.46154	4.71593
XLOC_013765	Nfu_g_1_011368	LOC107382889	unk	unk				1916	1876	1588	808	846	1970	1497	1249	1094	889	1607	1754	1042	1076	1265	2156	1549	841	796	768	709	959	449	390	594	713	1061	472	289	646	328.038	401.921	347.16	186.14	179.685	426.757	335.05	314.258	214.937	198.765	358.058	393.892
XLOC_015345	LOC107383952	LOC107383952	unk	unk				34	18	26	42	34	9	15	40	45	16	9	19	13	10	8	26	28	7	10	14	14	11	16	15	8	11	18	11	11	8	5.82113	3.85639	5.68398	9.67559	7.22137	1.94965	3.35722	10.0643	8.84111	3.57731	2.0053	4.26679
XLOC_019043	LOC107388377	LOC107388377	unk	unk				62	41	38	26	38	39	37	33	63	32	28	21	19	19	21	32	10	37	30	19	5	18	8	21	20	24	19	10	10	20	10.615	8.78399	8.30736	5.98965	8.07094	8.4485	8.28113	8.30306	12.3776	7.15463	6.23872	4.71593
XLOC_019627	Nfu_g_1_008019	LOC107388611	unk	unk				147	79	105	34	42	89	58	87	36	29	41	28	12	26	57	30	34	39	53	40	35	41	6	19	21	27	23	13	10	20	25.1678	16.9252	22.9545	7.83262	8.92052	19.2799	12.9812	21.8899	7.07289	6.48388	9.13527	6.2879
XLOC_019823	Nfu_p_1_019604	LOC107389019	unk	unk				231	135	106	105	172	135	165	187	187	97	131	194	93	70	89	191	154	42	64	53	62	64	55	58	27	67	95	57	73	40	39.5494	28.9229	23.1732	24.189	36.5316	29.2448	36.9294	47.0507	36.7397	21.6875	29.1883	43.5662
XLOC_000042	CDH24(2OF2)	LOC107396061						55	49	57	38	28	35	62	52	62	53	48	32	39	44	43	44	31	50	43	28	27	45	45	64	43	45	44	46	41	55	9.41653	10.4979	12.461	8.75411	5.94701	7.58199	13.8765	13.0836	12.1811	11.8499	10.695	7.18618
XLOC_000043	REPS2	reps2						116	105	72	103	111	142	119	123	135	111	107	146	98	99	118	179	141	78	134	55	280	124	97	110	112	106	102	116	86	131	19.8603	22.4956	15.7403	23.7282	23.5756	30.7612	26.6339	30.9478	26.5233	24.8176	23.8408	32.7869
XLOC_000044	NHSA	nhs						9	20	17	7	24	14	19	24	27	12	21	15	14	26	24	27	12	28	17	15	24	19	16	32	35	30	22	29	11	40	1.54089	4.28487	3.71645	1.6126	5.09744	3.03279	4.25247	6.03859	5.30467	2.68299	4.67904	3.36852
XLOC_000050	RAI2	RAI2						15	17	18	20	11	19	20	16	35	17	22	18	28	25	19	22	16	13	12	12	41	30	14	25	36	40	31	34	43	36	2.56814	3.64214	3.93507	4.60742	2.33633	4.11594	4.47629	4.02573	6.87642	3.8009	4.90185	4.04222
XLOC_000051	CDKL5(1OF2)	cdkl5						38	21	41	25	27	19	34	22	33	25	35	25	34	22	39	22	19	44	33	22	7	33	17	25	17	10	29	14	24	15	6.50597	4.49912	8.9632	5.75928	5.73462	4.11594	7.60969	5.53537	6.48348	5.58955	7.79841	5.6142
XLOC_000052	AP1S2	LOC107396045						218	198	182	137	152	218	167	159	206	169	150	179	146	218	235	238	176	156	148	104	128	211	134	229	198	199	239	198	200	229	37.3237	42.4202	39.7879	31.5609	32.2838	47.2249	37.377	40.0056	40.4727	37.7854	33.4217	40.1977
XLOC_000055	CABZ01079870.1	LOC107396047						88	64	66	73	61	57	80	55	63	71	77	80	69	48	73	86	67	90	50	66	87	79	61	78	43	49	66	57	51	54	15.0664	13.7116	14.4286	16.8171	12.956	12.3478	17.9051	13.8384	12.3776	15.8743	17.1565	17.9654
XLOC_000056	TMEM27	LOC107396063						18	19	22	10	13	11	9	14	21	23	10	8	18	8	12	32	10	19	10	12	51	23	19	27	18	24	27	34	16	14	3.08177	4.07063	4.80952	2.30371	2.76111	2.38291	2.01433	3.52251	4.12585	5.14239	2.22812	1.79654
XLOC_000057	SCML2 (3 OF 3)	SCML2 (3 OF 3)						38	22	34	22	17	26	31	20	24	19	18	27	16	18	36	19	15	27	37	29	47	22	22	32	37	60	26	31	29	30	6.50597	4.71336	7.4329	5.06817	3.61068	5.63233	6.93824	5.03216	4.71526	4.24806	4.01061	6.06334
XLOC_000058	RS1(1OF2)	rs1						2557	2065	1819	1189	1395	2200	1717	1534	1414	1366	1993	2201	1442	1712	2213	3100	2042	1643	1463	1235	1423	1533	1442	1575	1318	1752	1787	1392	1449	1756	437.783	442.413	397.66	273.911	296.289	476.582	384.289	385.966	277.807	305.413	444.063	494.274
XLOC_000062	LOC107396074	LOC107396074						13	13	27	14	10	13	9	9	12	20	18	13	16	15	9	29	19	24	16	9	3	19	22	21	22	33	32	21	15	16	2.22573	2.78517	5.9026	3.2252	2.12393	2.81617	2.01433	2.26447	2.35763	4.47164	4.01061	2.91938
XLOC_000063	BET1L	bet1l						133	103	94	70	72	93	81	90	87	64	108	116	89	121	113	91	82	78	68	99	70	98	70	139	148	139	140	100	118	115	22.7709	22.0671	20.5498	16.126	15.2923	20.1464	18.129	22.6447	17.0928	14.3093	24.0637	26.0499
XLOC_000064	DEAF1	deaf1						25	19	21	22	8	9	18	9	22	15	19	8	21	13	33	24	9	16	17	12	29	30	21	16	26	19	16	23	18	26	4.28024	4.07063	4.59091	5.06817	1.69915	1.94965	4.02866	2.26447	4.32232	3.35373	4.23342	1.79654
XLOC_000065	GRAMD4	LOC107396067						16	14	17	29	11	12	21	2	29	21	32	13	19	27	31	16	13	25	23	7	8	16	14	23	20	22	26	30	8	31	2.73935	2.99941	3.71645	6.68077	2.33633	2.59954	4.7001	0.503216	5.69761	4.69523	7.12997	2.91938
XLOC_000068	ATP2B1B	LOC107396072						938	1177	972	923	914	1053	1252	985	1076	753	980	1278	1053	956	1163	1459	1316	1181	1118	732	2469	1230	1091	1288	1178	1255	1277	1143	1084	1117	160.595	252.165	212.494	212.633	194.127	228.109	280.216	247.834	211.401	168.357	218.355	286.998
XLOC_000070	CABZ01003826.1	LOC107396068						40	32	28	30	39	29	42	36	44	21	34	22	33	36	40	37	29	31	25	21	101	82	33	44	37	58	48	35	35	34	6.84839	6.8558	6.12121	6.91114	8.28334	6.28222	9.4002	9.05788	8.64465	4.69523	7.57559	4.9405
XLOC_000072	CERK (1 OF 2)	CERK (1 OF 2)						173	193	180	147	179	178	189	204	223	166	211	185	173	161	240	264	167	206	213	133	575	276	156	322	289	271	320	270	194	190	29.6193	41.349	39.3507	33.8646	38.0184	38.5598	42.3009	51.328	43.8126	37.1146	47.0132	41.5451
XLOC_000073	CERK(1OF2)	cerk						240	202	265	239	276	271	249	207	290	215	184	197	202	212	248	210	202	234	200	177	119	308	222	301	224	219	242	264	175	209	41.0903	43.2772	57.9329	55.0587	58.6205	58.7062	55.7298	52.0828	56.9761	48.0702	40.9973	44.2399
XLOC_000075	BRD1 (2 OF 2)	BRD1 (2 OF 2)						79	78	87	80	80	92	91	53	138	53	89	72	78	81	110	93	45	98	97	101	97	108	79	105	80	106	83	110	77	80	13.5256	16.711	19.0195	18.4297	16.9915	19.9298	20.3671	13.3352	27.1128	11.8499	19.8302	16.1689
XLOC_000076	POU4F2	pou4f2						71	44	73	73	94	49	68	62	106	86	54	56	48	70	61	68	79	69	79	40	52	42	37	44	73	80	68	87	50	73	12.1559	9.42672	15.9589	16.8171	19.965	10.6148	15.2194	15.5997	20.8257	19.2281	12.0318	12.5758
XLOC_000077	CDH8	CDH8						51	47	41	27	45	45	51	39	45	36	43	46	34	46	57	37	31	45	34	53	9	35	53	67	67	70	62	46	42	51	8.73169	10.0695	8.9632	6.22002	9.5577	9.74827	11.4145	9.81271	8.84111	8.04896	9.5809	10.3301
XLOC_000078	USP46	usp46						239	277	263	168	188	203	216	185	237	168	223	256	192	222	278	275	177	239	168	165	213	187	136	249	195	242	238	175	143	210	40.9191	59.3455	57.4957	38.7024	39.9299	43.9755	48.3439	46.5474	46.5632	37.5618	49.687	57.4894
XLOC_000079	SGCB	SGCB						284	212	200	189	216	223	231	201	237	224	258	199	215	260	278	305	215	221	224	191	150	213	221	210	261	330	321	259	230	270	48.6235	45.4197	43.7229	43.5402	45.8769	48.3081	51.7011	50.5732	46.5632	50.0824	57.4854	44.689
XLOC_000082	FRYL	fryl						171	119	150	164	168	147	146	160	186	126	161	134	160	166	183	175	137	163	119	139	266	169	124	205	194	223	185	173	133	158	29.2769	25.495	32.7922	37.7809	35.6821	31.8443	32.6769	40.2573	36.5433	28.1714	35.8727	30.0921
XLOC_000085	DCUN1D4	dcun1d4						110	103	100	113	117	110	97	79	117	73	74	74	87	69	105	87	71	109	83	52	16	112	55	107	73	102	99	79	78	91	18.8331	22.0671	21.8615	26.0319	24.85	23.8291	21.71	19.877	22.9869	16.3215	16.4881	16.618
XLOC_000087	SLAIN2	slain2						31	28	28	27	21	17	22	25	38	20	30	29	46	42	37	32	18	31	25	28	11	28	33	37	44	52	40	38	15	47	5.3075	5.99882	6.12121	6.22002	4.46026	3.68268	4.92392	6.2902	7.46583	4.47164	6.68435	6.51247
XLOC_000088	ANAPC4	anapc4						74	43	53	30	43	49	39	52	47	50	52	46	46	42	53	70	52	50	39	34	57	65	48	64	53	62	79	65	49	64	12.6695	9.21248	11.5866	6.91114	9.13291	10.6148	8.72876	13.0836	9.23405	11.1791	11.5862	10.3301
XLOC_000089	CBR4	cbr4						54	27	32	36	30	37	43	24	44	20	45	29	46	32	49	65	15	37	31	48	82	68	42	75	69	58	40	64	28	50	9.24532	5.78458	6.99567	8.29336	6.3718	8.01524	9.62402	6.03859	8.64465	4.47164	10.0265	6.51247
XLOC_000090	SH3RF1	sh3rf1						37	46	37	24	37	45	28	39	32	45	46	50	30	49	69	57	39	41	44	31	68	41	47	64	41	55	65	66	62	52	6.33476	9.85521	8.08875	5.52891	7.85855	9.74827	6.2668	9.81271	6.28701	10.0612	10.2493	11.2284
XLOC_000092	PQLC3	pqlc3						20	24	13	14	19	15	15	22	11	12	20	14	21	23	29	27	11	30	17	18	37	27	28	35	34	23	35	23	23	16	3.42419	5.14185	2.84199	3.2252	4.03547	3.24942	3.35722	5.53537	2.16116	2.68299	4.45623	3.14395
XLOC_000095	PDSS2	pdss2						19	14	19	9	19	19	20	26	22	19	19	18	17	18	31	45	27	23	24	22	46	35	25	22	31	23	16	23	11	20	3.25298	2.99941	4.15368	2.07334	4.03547	4.11594	4.47629	6.5418	4.32232	4.24806	4.23342	4.04222
XLOC_000097	CABZ01074334.1	CABZ01074334.1						81	61	72	45	45	51	61	75	79	62	72	71	73	60	92	94	53	71	62	75	39	107	48	88	60	75	77	64	84	60	13.868	13.0689	15.7403	10.3667	9.5577	11.048	13.6527	18.8706	15.5211	13.8621	16.0424	15.9443
XLOC_000099	CR774184.1	LOC107396103						91	58	52	46	74	68	38	79	53	52	62	68	57	67	89	57	51	78	53	55	84	72	55	65	62	86	53	59	38	93	15.5801	12.4261	11.368	10.5971	15.7171	14.7307	8.50494	19.877	10.4129	11.6263	13.8143	15.2706
XLOC_000100	AL928712.1	nrde2						95	69	82	91	115	64	74	90	103	106	86	78	87	91	118	114	73	89	60	96	149	97	86	139	102	99	121	90	94	139	16.2649	14.7828	17.9264	20.9638	24.4252	13.8642	16.5623	22.6447	20.2363	23.6997	19.1618	17.5163
XLOC_000101	Nfu_p_1_041901	LOC107396109						2325	1968	2104	1733	1606	1849	2044	1667	2347	1536	2016	1831	1555	1970	2533	1917	1574	1753	1462	1898	3796	3220	1708	3172	3062	2744	2898	2469	1842	2914	398.062	421.631	459.965	399.233	341.104	400.545	457.477	419.43	461.113	343.422	449.188	411.184
XLOC_000102	FAM177A1	fam177a1						120	106	74	53	74	104	84	64	108	79	94	120	64	69	114	108	96	94	77	102	10	114	93	64	77	105	101	63	97	102	20.5452	22.7098	16.1775	12.2097	15.7171	22.5293	18.8004	16.1029	21.2187	17.663	20.9443	26.9482
XLOC_000103	KIAA0391	kiaa0391						38	32	32	32	23	18	29	21	27	41	32	37	31	32	27	41	49	30	29	17	20	41	15	59	28	14	48	44	24	39	6.50597	6.8558	6.99567	7.37188	4.88504	3.89931	6.49062	5.28376	5.30467	9.16687	7.12997	8.30902
XLOC_000104	PSMA6A	psma6						456	364	340	299	314	378	339	293	323	286	314	303	292	345	435	405	342	291	235	232	441	327	304	421	319	406	491	417	352	478	78.0716	77.9847	74.329	68.881	66.6915	81.8854	75.8731	73.7211	63.4596	63.9445	69.9628	68.0441
XLOC_000106	CLIP4	LOC107396123						62	58	74	32	45	44	47	50	60	32	41	67	50	51	74	96	63	65	38	40	138	90	45	68	94	102	100	77	83	93	10.615	12.4261	16.1775	7.37188	9.5577	9.53164	10.5193	12.5804	11.7882	7.15463	9.13527	15.0461
XLOC_000107	ROCK2A	ROCK2A						14	19	29	27	25	27	20	24	16	17	27	13	33	12	37	25	16	22	30	21	31	25	36	55	24	26	19	51	24	38	2.39694	4.07063	6.33983	6.22002	5.30983	5.84896	4.47629	6.03859	3.14351	3.8009	6.01591	2.91938
XLOC_000108	SOBPA	sobp						61	42	41	20	55	52	24	42	56	48	32	58	27	36	62	27	53	42	50	43	44	45	36	40	44	58	51	46	59	53	10.4438	8.99823	8.9632	4.60742	11.6816	11.2647	5.37154	10.5675	11.0023	10.7319	7.12997	13.0249
XLOC_000109	C13H6ORF203	LOC107396120						244	185	194	145	115	147	178	152	162	153	184	178	149	177	189	251	179	121	158	100	355	208	126	235	214	156	212	168	191	165	41.7752	39.6351	42.4113	33.4038	24.4252	31.8443	39.839	38.2444	31.828	34.2081	40.9973	39.9731
XLOC_000112	ADPRHL2	ADPRHL2						134	144	144	121	121	121	129	126	144	139	164	157	138	134	208	153	99	141	125	135	338	226	134	230	227	282	232	188	191	197	22.9421	30.8511	31.4805	27.8749	25.6996	26.212	28.872	31.7026	28.2916	31.0779	36.5411	35.2572
XLOC_000113	Nfu_g_1_017509	Nfu_g_1_017509						293	279	223	160	212	331	341	198	244	211	176	211	242	263	275	257	246	239	161	228	477	292	273	400	317	324	316	364	281	342	50.1644	59.774	48.7511	36.8594	45.0274	71.7039	76.3207	49.8184	47.9385	47.1758	39.2148	47.3839
XLOC_000114	TTC7B	TTC7B						64	51	45	61	58	56	55	43	77	50	61	56	58	64	67	62	37	43	45	41	95	91	48	107	85	77	89	73	81	95	10.9574	10.9264	9.83766	14.0526	12.3188	12.1312	12.3098	10.8191	15.1281	11.1791	13.5915	12.5758
XLOC_000115	PPP2R3C	ppp2r3c						45	52	65	23	43	45	44	37	61	36	35	56	51	31	47	61	37	33	30	24	8	64	29	35	32	51	76	52	39	66	7.70443	11.1407	14.21	5.29854	9.13291	9.74827	9.84783	9.30949	11.9846	8.04896	7.79841	12.5758
XLOC_000116	NFKBIAB	nfkbia						159	125	132	132	118	129	112	118	171	113	127	170	133	148	163	184	111	156	132	114	229	162	176	300	153	208	198	232	130	204	27.2223	26.7805	28.8571	30.409	25.0624	27.945	25.0672	29.6897	33.5962	25.2648	28.2971	38.1766
XLOC_000118	LOC107396132	LOC107396132						65	71	68	56	54	64	58	74	99	42	62	69	70	61	97	101	61	73	45	41	211	85	55	83	99	79	90	104	58	85	11.1286	15.2113	14.8658	12.9008	11.4692	13.8642	12.9812	18.619	19.4505	9.39045	13.8143	15.4952
XLOC_000120	FGF24	LOC107396136						26	34	33	24	33	20	27	32	38	30	38	23	32	25	42	28	20	37	23	23	18	51	34	37	37	45	41	56	59	45	4.45145	7.28428	7.21429	5.52891	7.00898	4.33256	6.04299	8.05145	7.46583	6.70746	8.46684	5.16506
XLOC_000121	NPM1B	NPM1B						215	156	199	177	152	150	161	126	232	156	194	196	194	186	215	224	170	179	182	142	240	225	111	184	208	273	264	210	192	264	36.8101	33.422	43.5043	40.7757	32.2838	32.4942	36.0341	31.7026	45.5809	34.8788	43.2254	44.0153
XLOC_000128	GTF2H2	LOC107396147						22	22	26	8	14	29	12	16	24	7	19	22	13	12	15	21	23	19	22	12	15	29	11	31	21	15	19	20	23	31	3.76661	4.71336	5.68398	1.84297	2.97351	6.28222	2.68577	4.02573	4.71526	1.56508	4.23342	4.9405
XLOC_000130	HMGCRA	LOC107396143						92	80	49	45	77	85	71	51	41	58	44	66	35	77	60	81	47	52	45	51	87	75	55	72	47	69	63	54	57	54	15.7513	17.1395	10.7121	10.3667	16.3543	18.4134	15.8908	12.832	8.05524	12.9678	9.80371	14.8215
XLOC_000131	SDF2L1	LOC107396144						168	109	158	98	94	126	178	140	97	121	123	130	162	135	209	253	164	157	138	100	478	180	153	178	185	233	250	187	132	217	28.7632	23.3526	34.5411	22.5764	19.965	27.2951	39.839	35.2251	19.0575	27.0534	27.4058	29.1938
XLOC_000133	MYO7AB	LOC107396139						38	39	57	80	70	23	47	22	63	39	59	44	62	46	74	48	53	50	74	35	24	70	44	66	65	38	74	74	37	47	6.50597	8.3555	12.461	18.4297	14.8675	4.98245	10.5193	5.53537	12.3776	8.7197	13.1459	9.88099
XLOC_000134	KCNAB1(3OF3)	kcnab1						130	125	138	142	154	84	119	128	144	104	132	114	123	122	196	135	82	133	137	125	314	200	152	256	211	228	233	212	192	199	22.2573	26.7805	30.1688	32.7127	32.7086	18.1968	26.6339	32.2058	28.2916	23.2525	29.4111	25.6008
XLOC_000135	TIPARP	TIPARP						53	54	54	29	47	62	43	58	90	50	88	113	99	79	59	92	79	76	73	62	37	99	71	91	100	95	74	108	103	92	9.07411	11.5692	11.8052	6.68077	9.98248	13.4309	9.62402	14.5933	17.6822	11.1791	19.6074	25.3762
XLOC_000136	SSR3	ssr3						187	136	139	163	144	187	126	178	171	149	187	153	163	233	197	247	187	141	109	144	75	186	170	193	190	221	342	257	243	250	32.0162	29.1371	30.3874	37.5505	30.5846	40.5095	28.2006	44.7862	33.5962	33.3137	41.6658	34.3589
XLOC_000142	MAST2	MAST2						179	172	172	197	186	145	180	193	236	139	272	200	172	237	289	222	147	317	178	206	714	280	170	419	360	317	270	303	221	330	30.6465	36.8499	37.6017	45.3831	39.5051	31.4111	40.2866	48.5603	46.3667	31.0779	60.6048	44.9136
XLOC_000145	PDE4DIP(2OF2)	LOC107396163						34	31	26	56	45	34	25	24	57	25	36	24	56	40	57	27	27	42	30	26	63	47	31	59	44	49	31	45	45	55	5.82113	6.64155	5.68398	12.9008	9.5577	7.36536	5.59536	6.03859	11.1987	5.58955	8.02122	5.38963
XLOC_000151	MYO18AB	MYO18AB						252	214	304	303	268	209	253	220	279	218	253	185	297	214	353	287	182	320	206	259	494	316	242	423	259	322	326	306	220	343	43.1448	45.8481	66.4589	69.8025	56.9214	45.2753	56.625	55.3537	54.8149	48.7409	56.3713	41.5451
XLOC_000153	ACPL2	pxylp1						34	24	31	15	32	28	33	19	28	19	29	26	22	35	20	38	27	33	35	24	23	40	30	42	21	50	40	47	31	30	5.82113	5.14185	6.77706	3.45557	6.79658	6.06559	7.38587	4.78055	5.50114	4.24806	6.46154	5.83877
XLOC_000156	PTK2	ptk2						82	49	61	45	59	51	49	83	78	57	71	58	61	41	95	55	51	68	58	52	186	76	81	147	105	92	85	112	96	92	14.0392	10.4979	13.3355	10.3667	12.5312	11.048	10.9669	20.8835	15.3246	12.7442	15.8196	13.0249
XLOC_000157	MRS2	mrs2						46	34	39	31	32	36	25	33	31	34	30	46	23	23	72	48	19	25	27	32	44	35	52	59	41	42	46	53	56	68	7.87564	7.28428	8.52597	7.14151	6.79658	7.79861	5.59536	8.30306	6.09055	7.60179	6.68435	10.3301
XLOC_000159	CPQ	cpq						23	23	23	33	15	32	26	29	27	18	27	24	31	28	30	30	39	31	14	20	38	27	16	37	25	30	44	22	18	45	3.93782	4.9276	5.02814	7.60225	3.1859	6.9321	5.81917	7.29663	5.30467	4.02448	6.01591	5.38963
XLOC_000160	PTP4A3	LOC107396175						1112	935	912	665	690	854	895	712	864	716	817	888	594	727	917	951	810	553	655	457	579	850	722	1100	633	628	774	838	810	659	190.385	200.318	199.377	153.197	146.551	185	200.314	179.145	169.749	160.085	182.037	199.416
XLOC_000161	ZFAT	zfat						130	172	147	111	115	128	135	109	142	75	130	116	65	92	112	128	70	105	75	70	138	108	91	181	95	119	108	108	113	128	22.2573	36.8499	32.1364	25.5712	24.4252	27.7284	30.2149	27.4253	27.8986	16.7687	28.9655	26.0499
XLOC_000162	Nfu_g_1_013484	Nfu_g_1_013484						48	33	44	26	44	28	34	18	32	38	32	38	28	40	42	32	31	36	18	22	25	46	44	36	36	59	38	21	43	35	8.21806	7.07004	9.61905	5.98965	9.3453	6.06559	7.60969	4.52894	6.28701	8.49612	7.12997	8.53358
XLOC_000165	CLPTM1L (2 OF 2)	CLPTM1L (2 OF 2)						51	47	50	34	37	33	39	37	47	38	32	30	34	32	42	37	32	39	47	37	40	41	24	41	53	47	50	29	23	75	8.73169	10.0695	10.9307	7.83262	7.85855	7.14873	8.72876	9.30949	9.23405	8.49612	7.12997	6.73704
XLOC_000167	SLC9A7	slc9a7						80	74	77	47	62	70	78	67	71	63	75	80	77	70	111	117	71	81	63	43	137	93	94	109	67	82	68	94	63	116	13.6968	15.854	16.8333	10.8274	13.1684	15.164	17.4575	16.8577	13.9493	14.0857	16.7109	17.9654
XLOC_000168	TUBGCP5	tubgcp5						80	58	80	61	67	58	47	41	80	40	88	77	57	47	78	69	51	66	41	52	12	79	75	36	79	115	109	68	76	84	13.6968	12.4261	17.4892	14.0526	14.2303	12.5644	10.5193	10.3159	15.7175	8.94329	19.6074	17.2917
XLOC_000169	CYFIP1	cyfip1						39	26	47	36	31	64	58	29	38	44	66	54	69	65	57	29	48	57	38	38	11	76	63	78	55	66	59	56	39	77	6.67718	5.57033	10.2749	8.29336	6.58419	13.8642	12.9812	7.29663	7.46583	9.83761	14.7056	12.1267
XLOC_000170	HERC2	LOC107396185						173	176	150	196	209	187	176	162	200	132	151	191	166	156	197	146	151	199	171	146	321	200	141	229	176	206	204	168	100	182	29.6193	37.7069	32.7922	45.1528	44.3902	40.5095	39.3913	40.7605	39.2938	29.5128	33.6445	42.8925
XLOC_000172	PHF16	jade3						43	58	34	44	46	37	43	39	53	21	28	23	29	44	33	50	36	47	39	46	71	33	39	54	37	50	53	33	33	56	7.36202	12.4261	7.4329	10.1363	9.77009	8.01524	9.62402	9.81271	10.4129	4.69523	6.23872	5.16506
XLOC_000173	RP2	rp2						117	84	81	106	81	113	60	76	110	83	109	111	67	126	117	109	114	98	81	78	35	85	91	68	97	96	129	83	67	113	20.0315	17.9965	17.7078	24.4193	17.2039	24.479	13.4289	19.1222	21.6116	18.5573	24.2865	24.927
XLOC_000174	CHST7	chst7						138	105	99	99	114	115	111	121	122	118	108	112	132	100	160	126	100	123	102	97	243	152	127	201	94	127	155	134	109	146	23.6269	22.4956	21.6429	22.8068	24.2128	24.9122	24.8434	30.4445	23.9692	26.3827	24.0637	25.1516
XLOC_000176	NIPA2	nipa2						37	55	51	28	54	37	44	35	77	49	67	61	64	81	92	69	47	56	31	62	66	80	79	82	81	111	73	88	59	97	6.33476	11.7834	11.1494	6.45039	11.4692	8.01524	9.84783	8.80627	15.1281	10.9555	14.9284	13.6986
XLOC_000177	NIPA1	nipa1						16	21	11	30	14	12	15	9	33	13	17	12	19	35	29	18	22	21	10	21	40	26	25	31	34	28	32	24	25	40	2.73935	4.49912	2.40476	6.91114	2.97351	2.59954	3.35722	2.26447	6.48348	2.90657	3.7878	2.69482
XLOC_000182	GNAO1A	LOC107396198						547	440	477	414	519	518	578	466	624	426	480	443	409	434	689	469	407	621	532	465	676	507	340	539	594	743	516	573	438	607	93.6517	94.2672	104.279	95.3737	110.232	112.213	129.365	117.249	122.597	95.246	106.95	99.4836
XLOC_000183	CBFB	cbfb						95	104	100	68	70	112	88	103	94	86	107	95	82	60	109	91	73	106	75	64	130	106	72	120	105	119	124	76	88	137	16.2649	22.2813	21.8615	15.6652	14.8675	24.2624	19.6957	25.9156	18.4681	19.2281	23.8408	21.334
XLOC_000184	C18H16ORF70	LOC107396200						48	57	39	45	46	50	45	40	59	59	50	46	51	39	69	73	29	50	40	36	124	82	39	96	56	98	63	56	50	53	8.21806	12.2119	8.52597	10.3667	9.77009	10.8314	10.0716	10.0643	11.5917	13.1913	11.1406	10.3301
XLOC_000186	SV2B(1OF2)	LOC107396201						125	97	95	145	97	80	99	72	138	100	121	75	108	83	170	84	49	107	83	93	274	112	86	130	139	156	168	142	45	135	21.4012	20.7816	20.7684	33.4038	20.6021	17.3303	22.1576	18.1158	27.1128	22.3582	26.9602	16.8426
XLOC_000191	CMPK	CMPK						195	153	150	126	89	170	151	173	135	124	149	163	143	154	218	191	172	136	107	139	351	187	152	208	198	209	206	176	138	187	33.3859	32.7793	32.7922	29.0268	18.903	36.8268	33.796	43.5282	26.5233	27.7242	33.1989	36.6046
XLOC_000194	MFSD12A	mfsd12						14	12	13	10	16	13	13	23	15	14	14	18	25	26	18	19	6	16	9	24	31	17	11	22	34	35	30	15	18	26	2.39694	2.57092	2.84199	2.30371	3.39829	2.81617	2.90959	5.78698	2.94704	3.13015	3.11936	4.04222
XLOC_000197	KLF14	LOC107396221						21	14	12	11	22	14	21	30	22	19	35	20	12	22	34	19	15	19	15	16	61	28	19	39	28	47	18	30	32	43	3.5954	2.99941	2.62338	2.53408	4.67265	3.03279	4.7001	7.54824	4.32232	4.24806	7.79841	4.49136
XLOC_000198	IMP3	imp3						204	159	121	92	139	122	148	150	169	134	119	148	115	131	203	242	171	103	111	102	222	183	109	216	116	185	194	169	149	175	34.9268	34.0647	26.4524	21.1942	29.5227	26.4286	33.1245	37.7412	33.2033	29.96	26.5146	33.2361
XLOC_000201	BCL6AB	BCL6AB						172	168	148	75	124	213	147	158	182	103	155	208	160	183	286	189	170	168	127	149	13	204	121	124	247	252	274	182	200	193	29.4481	35.9929	32.355	17.2778	26.3368	46.1418	32.9007	39.754	35.7574	23.029	34.5358	46.7101
XLOC_000204	NCOA4	ncoa4						306	296	319	313	323	279	300	346	502	311	313	262	307	272	450	450	343	400	289	279	1071	472	307	620	475	437	452	441	337	386	52.3902	63.4161	69.7381	72.1062	68.603	60.4393	67.1443	87.0563	98.6275	69.534	69.74	58.8368
XLOC_000205	PARK2	PARK2						71	72	57	62	66	66	46	59	77	65	74	67	44	57	82	72	62	78	60	34	94	133	70	127	80	94	116	86	68	116	12.1559	15.4255	12.461	14.283	14.018	14.2975	10.2955	14.8449	15.1281	14.5328	16.4881	15.0461
XLOC_000209	TSPAN14	tspan14						31	25	22	13	21	36	35	28	30	22	19	40	37	31	38	25	27	44	23	24	12	33	37	44	42	52	74	29	38	39	5.3075	5.35609	4.80952	2.99483	4.46026	7.79861	7.8335	7.04502	5.89408	4.91881	4.23342	8.98272
XLOC_000211	APMAP	APMAP						62	27	27	14	26	31	22	15	39	36	22	30	40	41	35	54	28	24	16	48	39	34	46	49	36	57	68	49	47	52	10.615	5.78458	5.9026	3.2252	5.52222	6.71547	4.92392	3.77412	7.6623	8.04896	4.90185	6.73704
XLOC_000213	YIPF3	yipf3						336	251	274	233	232	287	272	254	340	259	277	355	250	336	359	382	278	319	256	260	495	415	263	424	379	375	421	308	278	379	57.5264	53.7752	59.9004	53.6765	49.2752	62.1723	60.8775	63.9084	66.7995	57.9078	61.7188	79.7216
XLOC_000214	CU019624.1	LOC107396227						72	75	67	56	108	78	100	97	117	90	119	94	101	76	138	118	74	122	119	98	348	156	106	190	155	185	117	173	119	153	12.3271	16.0683	14.6472	12.9008	22.9385	16.897	22.3814	24.406	22.9869	20.1224	26.5146	21.1094
XLOC_000218	MAP2	MAP2						296	248	205	172	258	275	280	252	222	156	297	288	303	226	294	225	185	382	231	267	426	251	280	333	301	378	281	347	264	326	50.6781	53.1324	44.816	39.6238	54.7975	59.5727	62.668	63.4052	43.6162	34.8788	66.175	64.6756
XLOC_000221	TMA16	tma16						215	130	156	106	138	134	130	116	142	134	141	129	106	120	158	157	141	128	108	106	124	172	109	154	107	154	160	140	115	145	36.8101	27.8517	34.1039	24.4193	29.3103	29.0282	29.0959	29.1865	27.8986	29.96	31.4164	28.9693
XLOC_000224	FBXW7	fbxw7						112	146	148	131	104	142	163	126	172	117	157	131	155	159	196	167	131	153	128	142	262	156	118	216	195	185	165	203	126	156	19.1755	31.2796	32.355	30.1786	22.0889	30.7612	36.4817	31.7026	33.7927	26.1591	34.9814	29.4184
XLOC_000226	2023-03-01	2023-03-01						340	304	281	249	268	259	248	180	292	199	287	334	262	237	253	323	309	272	232	146	54	203	174	198	221	243	253	192	224	192	58.2113	65.1301	61.4307	57.3624	56.9214	56.1067	55.506	45.2894	57.369	44.4928	63.9469	75.0057
XLOC_000227	Nfu_p_1_011957	tmem192						15	22	20	22	23	8	17	13	26	14	34	24	18	19	19	17	17	14	14	12	31	23	20	26	36	18	21	23	15	26	2.56814	4.71336	4.37229	5.06817	4.88504	1.73303	3.80484	3.2709	5.1082	3.13015	7.57559	5.38963
XLOC_000229	CNDP1	LOC107396261						67	32	25	40	108	117	36	31	50	42	117	97	74	122	56	108	106	60	72	95	152	120	38	118	89	101	76	89	53	213	11.471	6.8558	5.46537	9.21485	22.9385	25.3455	8.05732	7.79984	9.82346	9.39045	26.069	21.7831
XLOC_000230	LOC107396262	LOC107396262						31	25	12	19	35	17	35	13	30	24	22	16	26	19	41	37	22	17	20	24	35	39	24	25	21	38	39	34	30	24	5.3075	5.35609	2.62338	4.37705	7.43376	3.68268	7.8335	3.2709	5.89408	5.36597	4.90185	3.59309
XLOC_000231	ANO10A	ANO10A						33	23	16	19	39	22	14	29	35	15	24	27	40	28	28	42	17	19	19	10	41	39	23	46	20	17	34	37	24	37	5.64992	4.9276	3.49784	4.37705	8.28334	4.76582	3.1334	7.29663	6.87642	3.35373	5.34748	6.06334
XLOC_000232	GTDC2	pomgnt2						71	43	83	56	48	72	54	60	61	71	70	78	66	128	84	77	74	74	61	106	101	111	55	101	85	89	101	91	92	106	12.1559	9.21248	18.145	12.9008	10.1949	15.5972	12.086	15.0965	11.9846	15.8743	15.5968	17.5163
XLOC_000236	TAF2	taf2						137	104	80	100	106	86	79	115	153	89	128	92	106	82	140	130	79	141	117	81	211	132	98	134	107	138	138	100	106	128	23.4557	22.2813	17.4892	23.0371	22.5137	18.63	17.6813	28.9349	30.0598	19.8988	28.5199	20.6603
XLOC_000237	ABHD5A	ABHD5A						21	22	21	12	6	17	23	10	17	8	27	19	14	25	17	24	31	19	26	15	60	29	24	21	27	29	28	15	16	36	3.5954	4.71336	4.59091	2.76445	1.27436	3.68268	5.14773	2.51608	3.33998	1.78866	6.01591	4.26679
XLOC_000240	RUNDC1	rundc1						52	69	40	49	44	44	50	65	77	37	58	65	49	63	58	65	56	54	67	54	113	72	72	72	67	107	97	71	59	77	8.9029	14.7828	8.74459	11.2882	9.3453	9.53164	11.1907	16.3545	15.1281	8.27254	12.9231	14.5969
XLOC_000241	SLC25A39	LOC107396273						194	172	166	151	176	206	159	183	241	142	176	185	175	155	211	266	213	209	156	156	341	263	216	315	274	281	324	220	202	292	33.2147	36.8499	36.29	34.7861	37.3812	44.6254	35.5865	46.0442	47.3491	31.7487	39.2148	41.5451
XLOC_000242	RPL3	RPL3						2355	1829	1672	1395	1859	1729	1772	1986	1861	1722	1864	1743	1637	1732	2145	2603	2307	1835	1497	1363	2366	2107	1707	2385	2062	2191	2613	2205	2001	2439	403.199	391.852	365.524	321.368	394.839	374.55	396.599	499.693	365.629	385.008	415.321	391.422
XLOC_000243	IFI35	ifi35						33	22	44	26	34	12	29	27	31	16	30	85	11	22	20	42	71	23	35	19	49	44	11	61	11	28	72	21	41	21	5.64992	4.71336	9.61905	5.98965	7.22137	2.59954	6.49062	6.79341	6.09055	3.57731	6.68435	19.0883
XLOC_000245	RPL27	rpl27						2800	2107	1936	1644	2033	2090	2154	2484	2057	2019	2005	2202	1716	2030	2512	3272	2462	2127	1617	1520	2796	2210	2210	2811	2205	2526	3352	2210	2646	2795	479.387	451.411	423.238	378.73	431.795	452.753	482.096	624.994	404.137	451.412	446.737	494.499
XLOC_000247	CACNG2	CACNG2						101	65	87	60	101	72	96	98	99	70	76	57	83	56	91	102	50	97	73	47	141	84	57	102	88	113	96	92	76	90	17.2922	13.9258	19.0195	13.8223	21.4517	15.5972	21.4862	24.6576	19.4505	15.6508	16.9337	12.8004
XLOC_000249	LOC107396280	LOC107396280						338	358	309	268	357	399	336	359	361	275	358	340	359	381	466	490	397	360	341	256	494	385	315	416	373	396	386	373	341	396	57.8689	76.6992	67.552	61.7395	75.8244	86.4346	75.2016	90.3272	70.9254	61.4851	79.7665	76.3531
XLOC_000253	ADAM19B	adam19						23	17	15	14	18	20	22	10	22	19	27	12	13	18	27	26	17	21	28	16	45	13	25	49	24	20	22	18	31	37	3.93782	3.64214	3.27922	3.2252	3.82308	4.33256	4.92392	2.51608	4.32232	4.24806	6.01591	2.69482
XLOC_000254	THG1L	thg1l						24	19	20	19	7	21	13	16	10	15	25	21	10	17	15	33	11	28	15	19	33	30	15	32	23	30	27	10	24	17	4.10903	4.07063	4.37229	4.37705	1.48675	4.54919	2.90959	4.02573	1.96469	3.35373	5.57029	4.71593
XLOC_000255	CLINT1A	LOC107396282						74	50	49	46	61	66	64	47	76	54	77	86	91	58	73	90	68	59	87	45	83	56	36	89	70	67	81	72	68	58	12.6695	10.7122	10.7121	10.5971	12.956	14.2975	14.3241	11.8256	14.9317	12.0734	17.1565	19.3128
XLOC_000256	Nfu_p_1_008886	ebf1						33	32	35	31	48	33	31	36	26	35	41	22	26	28	51	34	29	48	37	11	62	34	27	40	54	31	43	33	31	37	5.64992	6.8558	7.65152	7.14151	10.1949	7.14873	6.93824	9.05788	5.1082	7.82538	9.13527	4.9405
XLOC_000257	CEP85	cep85						107	97	126	112	92	104	83	77	113	95	139	106	75	101	126	134	83	93	96	84	143	143	104	147	106	137	121	101	106	90	18.3194	20.7816	27.5455	25.8016	19.5402	22.5293	18.5766	19.3738	22.201	21.2403	30.9708	23.8042
XLOC_000258	FEZ2 (2 OF 2)	FEZ2 (2 OF 2)						90	89	87	63	47	65	60	61	96	66	91	50	70	53	92	77	61	99	68	56	9	104	88	88	114	86	107	83	68	101	15.4089	19.0677	19.0195	14.5134	9.98248	14.0808	13.4289	15.3481	18.861	14.7564	20.2759	11.2284
XLOC_000260	LARS2	lars2						23	24	23	20	11	27	22	28	33	18	19	29	29	23	29	30	27	15	28	14	35	21	30	35	22	29	19	25	26	27	3.93782	5.14185	5.02814	4.60742	2.33633	5.84896	4.92392	7.04502	6.48348	4.02448	4.23342	6.51247
XLOC_000263	WDTC1	WDTC1						40	57	38	22	32	63	65	53	51	38	45	54	43	66	84	77	56	50	25	63	46	44	57	55	81	76	72	87	61	68	6.84839	12.2119	8.30736	5.06817	6.79658	13.6476	14.5479	13.3352	10.0199	8.49612	10.0265	12.1267
XLOC_000266	TMEM158	tmem158						103	104	100	54	88	90	62	90	116	79	104	93	103	148	117	99	72	111	78	64	46	168	127	161	168	170	153	148	160	180	17.6346	22.2813	21.8615	12.44	18.6906	19.4965	13.8765	22.6447	22.7904	17.663	23.1724	20.8848
XLOC_000267	COX20	LOC107396299						89	81	68	61	69	59	66	70	59	59	75	55	54	53	58	92	65	67	32	60	48	62	52	84	57	55	100	74	58	75	15.2377	17.3537	14.8658	14.0526	14.6551	12.7811	14.7717	17.6125	11.5917	13.1913	16.7109	12.3512
XLOC_000269	TYW5	tyw5						77	82	50	54	69	69	48	43	68	64	62	47	58	54	72	78	48	79	52	55	196	78	48	89	74	63	93	75	76	73	13.1831	17.568	10.9307	12.44	14.6551	14.9473	10.7431	10.8191	13.3599	14.3093	13.8143	10.5547
XLOC_000271	NCKAP5	LOC107396311						371	238	317	296	314	200	321	219	336	280	259	199	226	215	384	305	195	336	247	233	160	319	190	333	277	359	334	259	260	248	63.5188	50.99	69.3009	68.1899	66.6915	43.3256	71.8444	55.1021	66.0137	62.603	57.7082	44.689
XLOC_000273	STK17B	stk17b						26	22	22	19	39	25	35	25	19	31	27	23	26	44	25	28	40	18	40	18	27	34	32	18	33	32	42	34	21	33	4.45145	4.71336	4.80952	4.37705	8.28334	5.4157	7.8335	6.2902	3.73292	6.93105	6.01591	5.16506
XLOC_000274	HECW2A	HECW2A						104	82	93	71	76	81	84	94	109	82	84	99	63	67	137	106	58	132	85	78	177	108	70	113	123	123	123	115	68	125	17.8058	17.568	20.3312	16.3564	16.1419	17.5469	18.8004	23.6511	21.4151	18.3337	18.7162	22.2322
XLOC_000275	PGAP1	PGAP1						53	26	24	34	33	26	23	19	52	21	31	27	33	26	42	22	22	48	18	34	28	46	38	52	56	49	46	43	25	39	9.07411	5.57033	5.24675	7.83262	7.00898	5.63233	5.14773	4.78055	10.2164	4.69523	6.90716	6.06334
XLOC_000276	C9H2ORF47	C9H2ORF47						46	39	28	19	23	27	20	29	25	35	39	27	32	18	32	60	20	19	23	26	81	40	32	48	26	49	66	42	44	52	7.87564	8.3555	6.12121	4.37705	4.88504	5.84896	4.47629	7.29663	4.91173	7.82538	8.68965	6.06334
XLOC_000277	SI:DKEY-33I22.3	LOC107396304						441	483	477	485	482	366	402	346	498	336	405	448	425	441	447	491	462	437	372	316	391	443	309	489	395	433	496	380	372	370	75.5035	103.48	104.279	111.73	102.374	79.2859	89.9734	87.0563	97.8417	75.1236	90.2387	100.606
XLOC_000278	MLPHB	LOC107396306						71	32	27	31	47	33	30	21	71	31	72	53	45	51	60	59	33	51	30	48	45	58	56	48	51	62	69	47	50	70	12.1559	6.8558	5.9026	7.14151	9.98248	7.14873	6.71443	5.28376	13.9493	6.93105	16.0424	11.9021
XLOC_000283	DNAJB12A	LOC107396323						106	94	107	67	88	99	115	95	90	81	94	103	64	94	96	117	84	111	98	79	46	133	113	151	125	144	138	106	117	171	18.1482	20.1389	23.3918	15.4349	18.6906	21.4462	25.7386	23.9027	17.6822	18.1102	20.9443	23.1305
XLOC_000284	SPOCK2	LOC107396321						195	146	184	169	192	158	180	211	231	165	202	146	174	163	269	233	130	188	162	122	322	157	165	214	240	276	216	230	152	269	33.3859	31.2796	40.2251	38.9327	40.7795	34.2272	40.2866	53.0893	45.3844	36.8911	45.0079	32.7869
XLOC_000285	EIF4EBP2	EIF4EBP2						594	541	582	546	626	531	488	527	669	552	579	668	574	568	758	803	525	616	607	491	664	707	594	772	695	797	847	611	613	766	101.699	115.906	127.234	125.783	132.958	115.03	109.221	132.597	131.438	123.417	129.008	150.011
XLOC_000286	RPS24	rps24						4875	3439	2948	2968	3120	3347	3520	3622	3804	3327	3488	3537	3250	3179	4115	5014	4008	3113	2640	2582	6175	4457	3381	5377	4379	4812	5562	4261	4162	4491	834.647	736.784	644.476	683.742	662.667	725.054	787.826	911.324	747.369	743.858	777.167	794.297
XLOC_000287	LOC107396326	LOC107396326						56	84	79	100	106	54	59	73	82	67	78	82	91	64	90	56	75	87	83	49	33	98	46	91	61	87	72	60	44	70	9.58774	17.9965	17.2706	23.0371	22.5137	11.6979	13.205	18.3674	16.1105	14.98	17.3793	18.4146
XLOC_000290	SAR1AB	LOC107396320						63	72	55	46	70	72	58	45	92	86	72	93	69	119	99	65	84	62	56	65	8	63	75	55	62	86	81	90	77	94	10.7862	15.4255	12.0238	10.5971	14.8675	15.5972	12.9812	11.3224	18.0752	19.2281	16.0424	20.8848
XLOC_000291	PPA1B	PPA1B						189	153	138	129	135	173	142	107	116	146	131	132	121	156	169	161	149	143	106	124	99	134	107	182	131	165	179	113	132	165	32.3586	32.7793	30.1688	29.7179	28.6731	37.4767	31.7816	26.922	22.7904	32.643	29.1883	29.643
XLOC_000292	XLOC_000292	XLOC_000292						54	37	65	34	49	40	38	33	56	45	40	16	52	28	54	58	11	45	32	33	71	40	16	46	50	56	65	42	34	46	9.24532	7.92701	14.21	7.83262	10.4073	8.66513	8.50494	8.30306	11.0023	10.0612	8.91246	3.59309
XLOC_000294	ADRBK2	ADRBK2						236	193	175	124	139	167	154	166	211	109	246	205	170	169	268	299	216	208	182	167	381	261	190	245	202	252	280	258	173	161	40.4055	41.349	38.2576	28.566	29.5227	36.1769	34.4674	41.7669	41.455	24.3705	54.8116	46.0364
XLOC_000295	ADRBK2	LOC107396329						33	19	24	36	17	29	25	11	17	15	29	16	35	21	35	23	21	36	30	18	10	21	17	12	1	25	11	12	10	12	5.64992	4.07063	5.24675	8.29336	3.61068	6.28222	5.59536	2.76769	3.33998	3.35373	6.46154	3.59309
XLOC_000300	CABZ01045232.1	CABZ01045232.1						27	11	14	18	16	19	16	21	34	12	21	19	7	10	42	35	13	10	13	33	44	28	41	18	36	41	38	25	7	44	4.62266	2.35668	3.06061	4.14668	3.39829	4.11594	3.58103	5.28376	6.67995	2.68299	4.67904	4.26679
XLOC_000301	HPCAL4	LOC107396335						574	488	867	573	530	506	514	605	678	437	569	477	587	597	862	680	433	687	618	556	1690	917	797	1007	1012	1321	1041	1227	748	847	98.2743	104.551	189.539	132.003	112.568	109.614	115.041	152.223	133.206	97.7054	126.78	107.119
XLOC_000304	PPM1H	LOC107396337						201	157	157	123	154	186	152	120	203	125	170	160	136	184	223	160	137	185	138	137	109	222	163	182	215	197	232	183	165	196	34.4131	33.6363	34.3225	28.3357	32.7086	40.2928	34.0198	30.1929	39.8833	27.9478	37.878	35.9309
XLOC_000305	MON2	mon2						27	24	15	10	21	22	24	35	27	20	29	17	26	12	37	26	16	23	26	16	61	24	18	34	19	23	31	32	25	35	4.62266	5.14185	3.27922	2.30371	4.46026	4.76582	5.37154	8.80627	5.30467	4.47164	6.46154	3.81766
XLOC_000309	XLOC_000309	XLOC_000309						292	272	242	233	233	287	279	250	315	193	225	255	199	272	347	306	185	274	252	222	467	307	245	407	311	346	322	283	279	321	49.9932	58.2743	52.9048	53.6765	49.4876	62.1723	62.4442	62.902	61.8878	43.1514	50.1326	57.2648
XLOC_000310	Nfu_p_1_027853	LOC107396344						458	398	401	398	448	368	379	369	414	340	370	367	346	330	365	421	330	401	326	292	380	307	325	377	250	361	412	316	366	300	78.414	85.269	87.6645	91.6877	95.1522	79.7192	84.8256	92.8433	81.3383	76.0179	82.4403	82.4165
XLOC_000311	GLTSCR2	gltscr2						247	181	234	186	172	153	159	146	220	180	182	183	169	145	210	196	165	222	170	124	207	208	163	160	151	207	215	193	157	165	42.2888	38.7781	51.1558	42.849	36.5316	33.1441	35.5865	36.7347	43.2232	40.2448	40.5517	41.0959
XLOC_000315	EFHD1	EFHD1						219	176	172	155	197	223	180	182	231	159	251	241	208	275	298	236	170	266	196	232	233	257	294	375	322	334	286	334	246	426	37.4949	37.7069	37.6017	35.7075	41.8415	48.3081	40.2866	45.7926	45.3844	35.5496	55.9257	54.1209
XLOC_000316	CR388051.1	fat3						52	20	19	19	23	25	18	28	25	23	40	35	27	25	29	29	17	38	27	29	31	31	17	30	55	33	33	17	31	23	8.9029	4.28487	4.15368	4.37705	4.88504	5.4157	4.02866	7.04502	4.91173	5.14239	8.91246	7.85988
XLOC_000317	WSB1	WSB1						200	205	182	169	183	172	194	152	223	153	186	227	182	248	308	231	159	165	162	175	279	304	209	297	284	249	261	262	199	315	34.2419	43.9199	39.7879	38.9327	38.868	37.26	43.42	38.2444	43.8126	34.2081	41.443	50.9769
XLOC_000321	GFRA1(2OF2)	LOC107396359						94	66	73	87	77	91	98	96	101	74	89	89	99	115	143	112	65	63	80	73	155	124	85	152	132	139	129	112	87	141	16.0937	14.1401	15.9589	20.0423	16.3543	19.7132	21.9338	24.1544	19.8434	16.5451	19.8302	19.9866
XLOC_000326	FAM69A	LOC107396370						28	22	17	23	15	15	7	12	16	9	21	14	18	19	26	32	18	12	13	24	57	22	9	25	23	23	16	17	17	40	4.79387	4.71336	3.71645	5.29854	3.1859	3.24942	1.5667	3.01929	3.14351	2.01224	4.67904	3.14395
XLOC_000328	GLMNA	GLMNA						63	38	46	24	26	28	23	26	31	22	35	40	22	42	51	44	25	21	30	16	74	52	36	55	52	36	51	47	45	42	10.7862	8.14126	10.0563	5.52891	5.52222	6.06559	5.14773	6.5418	6.09055	4.91881	7.79841	8.98272
XLOC_000329	ZNF644A	znf644						364	244	257	256	276	281	257	226	298	253	287	270	245	280	426	342	242	288	223	211	170	266	253	258	285	305	332	235	283	353	62.3203	52.2754	56.184	58.975	58.6205	60.8725	57.5203	56.8634	58.5478	56.5663	63.9469	60.6334
XLOC_000332	RPL5(1OF2)	LOC107396374						198	188	164	116	150	163	139	162	195	146	176	161	160	150	214	184	150	174	118	114	330	226	151	248	169	199	226	157	171	239	33.8995	40.2778	35.8528	26.7231	31.859	35.3104	31.1102	40.7605	38.3115	32.643	39.2148	36.1554
XLOC_000333	RPAP2	rpap2						67	37	37	28	54	50	30	40	45	40	36	43	32	54	73	40	31	36	30	25	33	51	37	59	42	45	46	35	37	51	11.471	7.92701	8.08875	6.45039	11.4692	10.8314	6.71443	10.0643	8.84111	8.94329	8.02122	9.65642
XLOC_000336	OLA.12830	znf326						29	24	39	20	39	34	20	28	33	23	53	33	32	31	50	44	23	27	26	31	79	45	43	53	53	44	46	48	40	63	4.96508	5.14185	8.52597	4.60742	8.28334	7.36536	4.47629	7.04502	6.48348	5.14239	11.809	7.41074
XLOC_000339	ANAPC2	anapc2						24	14	10	11	29	17	16	10	15	12	8	29	21	14	24	19	23	33	7	14	23	17	33	28	21	19	10	24	10	18	4.10903	2.99941	2.18615	2.53408	6.1594	3.68268	3.58103	2.51608	2.94704	2.68299	1.78249	6.51247
XLOC_000340	ARL6IP1	arl6ip1						1045	870	875	911	935	927	921	879	1047	875	1068	1021	984	1154	1511	1370	1026	970	948	864	1679	1540	1210	1688	1550	1560	1873	1534	1486	1635	178.914	186.392	191.288	209.868	198.588	200.814	206.133	221.163	205.703	195.634	237.963	229.284
XLOC_000341	FUS	FUS						504	412	428	266	362	500	407	395	498	307	418	430	369	399	418	531	344	447	290	335	226	377	369	429	411	484	490	451	382	512	86.2897	88.2684	93.5671	61.2787	76.8863	108.314	91.0924	99.3851	97.8417	68.6397	93.1352	96.5642
XLOC_000343	HAPLN1A	HAPLN1A						16	22	9	15	23	22	18	7	25	28	26	9	11	21	23	22	14	18	20	20	9	13	18	15	10	14	18	32	10	14	2.73935	4.71336	1.96753	3.45557	4.88504	4.76582	4.02866	1.76125	4.91173	6.2603	5.7931	2.02111
XLOC_000344	KAT8	kat8						121	86	121	82	96	80	104	89	90	84	91	90	77	76	113	142	92	88	63	56	174	102	79	107	80	95	106	85	86	69	20.7164	18.425	26.4524	18.8904	20.3898	17.3303	23.2767	22.3931	17.6822	18.7809	20.2759	20.2111
XLOC_000345	RNF25	rnf25						74	70	48	56	66	45	64	68	80	51	76	74	44	42	93	99	80	84	55	54	276	96	67	89	81	83	94	89	57	113	12.6695	14.9971	10.4935	12.9008	14.018	9.74827	14.3241	17.1093	15.7175	11.4027	16.9337	16.618
XLOC_000346	BX571714.2	LOC107396383						58	33	34	25	35	35	21	34	41	32	49	53	28	53	33	48	37	34	32	24	60	58	41	52	72	46	79	58	52	53	9.93016	7.07004	7.4329	5.75928	7.43376	7.58199	4.7001	8.55467	8.05524	7.15463	10.9178	11.9021
XLOC_000347	SRRM2	SRRM2						791	765	623	608	645	666	720	556	775	482	619	646	637	615	750	733	665	731	557	497	476	708	564	813	654	786	676	667	643	672	135.427	163.896	136.197	140.066	136.994	144.274	161.146	139.894	152.264	107.767	137.92	145.071
XLOC_000348	XYLT1(2OF2)	LOC107396388						44	34	47	53	42	28	31	17	42	29	32	25	24	11	50	25	15	47	33	27	8	50	18	37	37	35	32	33	21	38	7.53322	7.28428	10.2749	12.2097	8.92052	6.06559	6.93824	4.27733	8.25171	6.48388	7.12997	5.6142
XLOC_000355		mmachc						25	22	11	24	17	19	23	11	20	21	28	27	23	21	24	35	13	19	19	21	18	28	22	12	15	23	23	18	20	30	4.28024	4.71336	2.40476	5.52891	3.61068	4.11594	5.14773	2.76769	3.92938	4.69523	6.23872	6.06334
XLOC_000356	HOOK1	hook1						91	80	78	56	85	72	58	54	66	73	79	90	83	56	69	78	100	63	71	40	19	80	65	47	75	74	51	44	46	49	15.5801	17.1395	17.0519	12.9008	18.0534	15.5972	12.9812	13.5868	12.967	16.3215	17.6021	20.2111
XLOC_000358	IPO13	IPO13						32	22	29	21	29	23	45	24	31	27	22	19	25	12	23	34	15	19	22	43	57	38	19	20	18	17	29	25	24	23	5.47871	4.71336	6.33983	4.8378	6.1594	4.98245	10.0716	6.03859	6.09055	6.03672	4.90185	4.26679
XLOC_000359	EPS15	LOC107396396						38	21	36	24	18	27	23	40	40	37	35	30	39	41	35	45	24	32	25	24	73	38	40	48	34	52	52	27	27	41	6.50597	4.49912	7.87013	5.52891	3.82308	5.84896	5.14773	10.0643	7.85877	8.27254	7.79841	6.73704
XLOC_000362	CASKIN1(1OF4)	LOC107396407						140	140	127	95	97	84	90	103	113	88	124	98	84	68	126	84	52	128	114	71	145	111	51	128	95	116	116	101	75	112	23.9694	29.9941	27.7641	21.8853	20.6021	18.1968	20.1433	25.9156	22.201	19.6752	27.6286	22.0077
XLOC_000365	TRAF7	traf7						51	42	33	30	42	47	45	43	67	36	52	43	42	68	77	54	41	48	29	42	129	61	56	85	65	74	73	53	39	84	8.73169	8.99823	7.21429	6.91114	8.92052	10.1815	10.0716	10.8191	13.1634	8.04896	11.5862	9.65642
XLOC_000366	XLOC_000366	XLOC_000366						369	331	280	267	345	322	311	219	380	266	365	319	312	290	395	325	327	406	274	241	247	368	195	320	250	247	223	319	225	272	63.1764	70.9146	61.2121	61.5091	73.2757	69.7543	69.6063	55.1021	74.6583	59.4729	81.3262	71.6372
XLOC_000367	FAM19A1	LOC107396425						42	42	23	20	44	39	47	20	62	30	47	41	26	47	69	56	32	36	36	45	60	57	52	37	34	54	46	63	53	71	7.19081	8.99823	5.02814	4.60742	9.3453	8.4485	10.5193	5.03216	12.1811	6.70746	10.4721	9.20729
XLOC_000368	ARL6IP5B	LOC107396418						408	317	405	329	321	396	343	299	510	321	368	389	286	444	454	458	332	424	298	361	556	508	354	541	506	503	492	442	411	520	69.8535	67.9152	88.539	75.7921	68.1782	85.7848	76.7683	75.2307	100.199	71.7699	81.9947	87.357
XLOC_000370	MITFB	LOC107396419						50	14	26	20	40	15	27	48	35	30	37	29	35	20	32	32	34	22	17	28	48	32	27	29	23	29	25	32	42	40	8.56048	2.99941	5.68398	4.60742	8.49573	3.24942	6.04299	12.0772	6.87642	6.70746	8.24403	6.51247
XLOC_000372	UBA3	UBA3						330	265	326	273	202	226	262	250	369	215	323	229	262	248	392	336	260	311	241	215	855	525	227	640	421	404	460	382	326	335	56.4992	56.7746	71.2684	62.8913	42.9034	48.958	58.6394	62.902	72.4971	48.0702	71.9681	51.4261
XLOC_000375	UROS	uros						106	114	92	79	126	93	104	105	140	93	111	82	106	87	98	113	82	84	65	92	28	148	87	96	122	135	143	126	142	161	18.1482	24.4238	20.1126	18.1993	26.7615	20.1464	23.2767	26.4188	27.5057	20.7931	24.7321	18.4146
XLOC_000377	FOXP1A	LOC107396423						38	45	33	57	45	47	42	42	76	47	68	56	52	45	51	48	35	68	43	51	167	103	53	94	64	53	53	73	59	60	6.50597	9.64096	7.21429	13.1312	9.5577	10.1815	9.4002	10.5675	14.9317	10.5084	15.1512	12.5758
XLOC_000378	ELF2	LOC107396428						51	28	41	31	64	20	33	23	46	31	17	41	31	31	26	22	30	34	38	18	7	21	25	34	19	40	32	19	28	27	8.73169	5.99882	8.9632	7.14151	13.5932	4.33256	7.38587	5.78698	9.03758	6.93105	3.7878	9.20729
XLOC_000379	CISD3	cisd3						38	45	36	25	32	76	33	33	53	45	42	38	46	37	44	51	32	46	30	29	59	70	63	56	60	55	76	55	47	77	6.50597	9.64096	7.87013	5.75928	6.79658	16.4637	7.38587	8.30306	10.4129	10.0612	9.35809	8.53358
XLOC_000380	PIP4K2B	pip4k2b						117	74	92	79	90	104	88	92	112	82	105	91	111	121	131	115	92	129	68	88	129	101	165	115	158	146	125	132	152	126	20.0315	15.854	20.1126	18.1993	19.1154	22.5293	19.6957	23.1479	22.0046	18.3337	23.3952	20.4357
XLOC_000381	SCRN2	scrn2						623	629	513	466	404	668	625	480	551	371	559	517	516	439	561	753	535	559	423	366	928	526	372	604	431	495	468	416	345	394	106.664	134.759	112.149	107.353	85.8069	144.708	139.884	120.772	108.255	82.949	124.552	116.102
XLOC_000382	ALYREF	LOC107396438						94	74	77	62	68	64	78	73	93	72	95	70	77	80	78	108	73	63	68	59	99	113	75	83	90	113	149	76	112	123	16.0937	15.854	16.8333	14.283	14.4427	13.8642	17.4575	18.3674	18.2716	16.0979	21.1671	15.7198
XLOC_000383	ARHGDIA	ARHGDIA						131	97	102	94	107	97	137	111	121	115	110	97	84	100	174	105	100	112	75	84	302	137	93	163	139	128	111	99	102	114	22.4285	20.7816	22.2987	21.6549	22.7261	21.0129	30.6626	27.9285	23.7728	25.7119	24.5093	21.7831
XLOC_000385	Nfu_p_1_044132	LOC107396431						24	15	20	13	33	24	18	3	23	27	19	16	14	20	27	11	19	13	17	20	4	22	21	9	14	9	18	15	9	7	4.10903	3.21365	4.37229	2.99483	7.00898	5.19908	4.02866	0.754824	4.51879	6.03672	4.23342	3.59309
XLOC_000386	CCRN4L(2OF2)	LOC107396430						30	16	16	19	18	21	14	20	11	21	17	23	32	12	35	31	17	22	11	20	37	15	18	19	19	39	26	19	21	36	5.13629	3.4279	3.49784	4.37705	3.82308	4.54919	3.1334	5.03216	2.16116	4.69523	3.7878	5.16506
XLOC_000387	BX004994.2	LOC107396427						51	38	40	46	48	35	30	38	52	58	43	38	32	31	36	48	30	38	51	41	30	35	32	28	34	41	38	35	34	41	8.73169	8.14126	8.74459	10.5971	10.1949	7.58199	6.71443	9.5611	10.2164	12.9678	9.5809	8.53358
XLOC_000388	PCGF2	pcgf2						54	41	40	52	50	75	39	49	61	52	32	51	30	49	81	71	35	58	33	49	68	66	49	80	52	61	55	80	37	93	9.24532	8.78399	8.74459	11.9793	10.6197	16.2471	8.72876	12.3288	11.9846	11.6263	7.12997	11.453
XLOC_000389	PSMB3	psmb3						461	339	340	308	286	330	335	289	363	315	324	341	265	277	399	443	361	281	262	233	451	390	291	454	382	393	464	313	368	440	78.9277	72.6286	74.329	70.9543	60.7445	71.4873	74.9778	72.7147	71.3183	70.4284	72.191	76.5777
XLOC_000390	CWC25	cwc25						435	365	300	391	351	334	361	323	408	291	361	403	317	330	339	519	353	360	297	250	357	403	284	443	300	374	412	289	338	362	74.4762	78.1989	65.5844	90.0751	74.55	72.3538	80.797	81.2693	80.1594	65.0624	80.435	90.5009
XLOC_000392	PPP1R12C	LOC107396436						76	72	73	53	76	60	60	59	110	59	79	54	34	60	99	90	65	70	82	62	105	106	57	76	77	77	88	58	73	77	13.0119	15.4255	15.9589	12.2097	16.1419	12.9977	13.4289	14.8449	21.6116	13.1913	17.6021	12.1267
XLOC_000393	SPTBN1	LOC107396444						250	228	207	245	273	215	230	329	272	150	281	199	248	146	310	268	216	289	291	189	571	246	189	356	280	278	302	288	165	238	42.8024	48.8476	45.2533	56.4409	57.9834	46.5751	51.4773	82.779	53.4396	33.5373	62.6101	44.689
XLOC_000395	XLOC_000395	XLOC_000395						80	76	42	45	71	55	60	66	82	56	53	61	50	61	83	67	70	55	52	76	81	60	46	110	68	76	81	69	98	90	13.6968	16.2825	9.18182	10.3667	15.0799	11.9145	13.4289	16.6061	16.1105	12.5206	11.809	13.6986
XLOC_000397	ZBTB16A	zbtb16						184	206	199	211	253	193	258	146	258	209	207	178	203	229	265	186	171	292	264	215	113	358	275	444	334	327	324	308	338	429	31.5026	44.1342	43.5043	48.6083	53.7355	41.8092	57.7441	36.7347	50.6891	46.7287	46.122	39.9731
XLOC_000398	BCS1L	LOC107396454						73	87	62	34	64	71	70	58	71	44	59	59	49	47	80	60	50	40	56	55	36	74	46	92	78	77	74	54	55	67	12.4983	18.6392	13.5541	7.83262	13.5932	15.3806	15.667	14.5933	13.9493	9.83761	13.1459	13.2495
XLOC_000405	NDUFAF4	ndufaf4						63	30	34	27	44	54	39	49	30	32	33	53	27	38	88	51	37	34	51	21	78	48	34	52	36	47	58	51	42	50	10.7862	6.42731	7.4329	6.22002	9.3453	11.6979	8.72876	12.3288	5.89408	7.15463	7.35278	11.9021
XLOC_000406	GPR63	gpr63						10	16	21	8	21	15	16	19	26	15	19	12	13	18	34	20	23	16	17	14	51	21	22	46	16	25	9	22	20	25	1.7121	3.4279	4.59091	1.84297	4.46026	3.24942	3.58103	4.78055	5.1082	3.35373	4.23342	2.69482
XLOC_000407	UFL1	ufl1						102	121	102	68	80	93	102	105	117	78	97	124	90	102	143	113	83	101	77	92	179	130	100	158	93	128	140	99	125	127	17.4634	25.9235	22.2987	15.6652	16.9915	20.1464	22.8291	26.4188	22.9869	17.4394	21.6127	27.8464
XLOC_000408	PRDX6	LOC107396463						255	178	196	147	161	173	179	237	181	181	196	202	135	155	237	252	213	177	154	131	308	228	182	261	202	252	334	203	289	280	43.6585	38.1354	42.8485	33.8646	34.1953	37.4767	40.0628	59.6311	35.5609	40.4684	43.6711	45.3627
XLOC_000412	PPAPDC2(1OF2)	plpp6						48	54	31	38	37	52	48	52	74	56	41	38	55	47	78	52	40	49	37	35	125	53	43	78	65	74	78	61	50	61	8.21806	11.5692	6.77706	8.75411	7.85855	11.2647	10.7431	13.0836	14.5387	12.5206	9.13527	8.53358
XLOC_000415	TTC39B(1OF2)	LOC107396471						29	26	31	32	36	33	38	32	38	25	34	48	41	31	53	33	21	43	29	39	89	61	51	93	47	69	70	49	60	39	4.96508	5.57033	6.77706	7.37188	7.64616	7.14873	8.50494	8.05145	7.46583	5.58955	7.57559	10.7793
XLOC_000421	Nfu_p_1_058854	LOC107396472						34	43	27	29	31	32	28	22	38	32	34	41	28	36	37	28	32	26	24	38	26	41	33	24	30	39	41	36	35	50	5.82113	9.21248	5.9026	6.68077	6.58419	6.9321	6.2668	5.53537	7.46583	7.15463	7.57559	9.20729
XLOC_000422	ZNF814	ZNF814						55	49	32	31	70	32	37	40	53	60	40	71	32	43	58	58	45	36	40	44	31	43	54	50	42	110	71	59	53	57	9.41653	10.4979	6.99567	7.14151	14.8675	6.9321	8.28113	10.0643	10.4129	13.4149	8.91246	15.9443
XLOC_000424	TMEM161A	tmem161a						56	75	61	50	56	46	69	66	79	56	64	51	61	64	66	102	64	61	88	39	144	76	46	116	85	78	72	91	79	76	9.58774	16.0683	13.3355	11.5186	11.894	9.9649	15.4432	16.6061	15.5211	12.5206	14.2599	11.453
XLOC_000426	RFXANK	rfxank						17	10	20	12	10	15	11	9	22	14	13	18	18	30	24	12	11	20	6	20	2	27	12	33	26	33	27	15	18	21	2.91056	2.14244	4.37229	2.76445	2.12393	3.24942	2.46196	2.26447	4.32232	3.13015	2.89655	4.04222
XLOC_000429	MEF2BNB	borcs8						120	100	93	86	73	76	93	80	76	65	104	109	78	73	137	132	86	77	67	80	253	98	88	143	108	143	120	87	123	147	20.5452	21.4244	20.3312	19.8119	15.5047	16.4637	20.8147	20.1286	14.9317	14.5328	23.1724	24.4779
XLOC_000430	NR2C2AP	nr2c2ap						19	16	13	18	17	17	10	18	22	15	18	14	17	25	33	16	16	22	9	22	17	39	22	45	37	35	58	23	25	25	3.25298	3.4279	2.84199	4.14668	3.61068	3.68268	2.23814	4.52894	4.32232	3.35373	4.01061	3.14395
XLOC_000434	MFSD11	mfsd11						23	24	22	21	37	25	28	24	30	26	21	32	14	28	36	31	29	17	21	10	14	31	29	35	25	28	33	28	53	37	3.93782	5.14185	4.80952	4.8378	7.85855	5.4157	6.2668	6.03859	5.89408	5.81314	4.67904	7.18618
XLOC_000439	OLA.4531	LOC107396500						13	15	14	9	12	10	18	14	13	12	25	19	12	18	11	16	6	6	4	13	22	24	9	21	23	32	28	25	22	32	2.22573	3.21365	3.06061	2.07334	2.54872	2.16628	4.02866	3.52251	2.5541	2.68299	5.57029	4.26679
XLOC_000440	EIF1B	LOC107396491						1405	1180	1005	1032	1202	1173	1099	1136	1290	992	1145	1160	964	1163	1459	1527	1200	999	989	788	1557	1308	1233	1412	1279	1316	1460	1419	1254	1485	240.55	252.808	219.708	237.743	255.297	254.105	245.972	285.827	253.445	221.793	255.119	260.499
XLOC_000441	Nfu_g_1_017340	Nfu_g_1_017340						69	95	91	70	101	67	78	73	94	66	79	91	80	120	124	71	113	80	92	87	63	94	98	154	76	86	115	90	85	94	11.8135	20.3531	19.8939	16.126	21.4517	14.5141	17.4575	18.3674	18.4681	14.7564	17.6021	20.4357
XLOC_000442	UBALD2	UBALD2						53	47	51	19	33	47	49	45	65	34	35	62	56	43	55	70	53	54	46	44	75	53	37	49	43	89	44	81	61	69	9.07411	10.0695	11.1494	4.37705	7.00898	10.1815	10.9669	11.3224	12.7705	7.60179	7.79841	13.9232
XLOC_000445	PTS	PTS						520	406	348	313	357	433	376	438	410	336	347	396	321	336	474	541	428	289	270	244	731	434	327	440	288	378	511	309	367	396	89.029	86.9829	76.0779	72.1062	75.8244	93.8	84.1542	110.204	80.5524	75.1236	77.3156	88.9289
XLOC_000450	JMJD1C	JMJD1C						178	165	169	135	191	118	141	129	193	121	143	118	161	100	179	151	125	161	168	130	65	166	117	159	132	180	183	141	111	140	30.4753	35.3502	36.9459	31.1001	40.5671	25.5621	31.5578	32.4574	37.9186	27.0534	31.8621	26.499
XLOC_000452	JMJD1C	JMJD1C						27	38	50	41	39	38	40	51	34	41	38	18	36	35	71	48	43	50	33	31	56	44	25	49	40	65	80	44	46	64	4.62266	8.14126	10.9307	9.44522	8.28334	8.23187	8.95257	12.832	6.67995	9.16687	8.46684	4.04222
XLOC_000455	PCMTD2	LOC107396518						101	69	88	101	118	113	89	103	126	70	99	110	83	155	148	139	101	115	79	110	193	147	136	174	169	185	141	133	116	184	17.2922	14.7828	19.2381	23.2675	25.0624	24.479	19.9195	25.9156	24.7551	15.6508	22.0583	24.7025
XLOC_000457	SI:CH211-148L7.4	LOC107396513						122	112	120	101	112	104	137	102	167	89	156	151	134	134	209	144	136	154	132	133	321	273	140	271	206	242	229	150	155	170	20.8876	23.9953	26.2338	23.2675	23.788	22.5293	30.6626	25.664	32.8104	19.8988	34.7586	33.9098
XLOC_000458	KLHL7	KLHL7						27	25	28	26	26	13	36	26	30	24	40	19	36	25	61	46	29	35	24	9	104	39	39	51	46	46	50	52	39	41	4.62266	5.35609	6.12121	5.98965	5.52222	2.81617	8.05732	6.5418	5.89408	5.36597	8.91246	4.26679
XLOC_000459	KIF3B	kif3b						113	104	96	108	111	82	109	76	79	87	125	129	105	117	152	142	95	115	99	76	124	112	122	117	95	120	112	105	92	113	19.3467	22.2813	20.987	24.8801	23.5756	17.7635	24.3958	19.1222	15.5211	19.4516	27.8514	28.9693
XLOC_000460	POFUT1	pofut1						37	27	39	10	23	16	42	21	28	20	31	35	42	22	32	41	27	40	38	39	10	35	29	51	41	32	27	45	20	56	6.33476	5.78458	8.52597	2.30371	4.88504	3.46605	9.4002	5.28376	5.50114	4.47164	6.90716	7.85988
XLOC_000466	PRKRI	LOC107396524						87	76	89	57	72	81	76	79	61	84	85	103	66	87	91	126	62	78	43	74	64	79	92	105	124	111	123	92	124	131	14.8952	16.2825	19.4567	13.1312	15.2923	17.5469	17.0099	19.877	11.9846	18.7809	18.939	23.1305
XLOC_000467	CHD3	chd3						649	516	481	512	516	413	531	440	555	378	575	459	435	345	564	565	389	524	405	389	603	491	314	596	471	503	473	392	421	500	111.115	110.55	105.154	117.95	109.595	89.4674	118.845	110.707	109.04	84.5141	128.117	103.077
XLOC_000468	LSMD1	naa38						75	93	60	51	62	54	64	70	69	53	84	48	48	47	75	100	83	56	53	47	101	78	36	78	80	83	99	59	66	62	12.8407	19.9247	13.1169	11.7489	13.1684	11.6979	14.3241	17.6125	13.5564	11.8499	18.7162	10.7793
XLOC_000470	PRRT2	PRRT2						114	73	102	83	99	87	91	84	104	99	102	89	88	101	148	139	77	121	102	97	177	108	137	142	107	114	137	138	83	145	19.5179	15.6398	22.2987	19.1208	21.0269	18.8467	20.3671	21.1351	20.4328	22.1346	22.7268	19.9866
XLOC_000471	Nfu_g_1_012512	Nfu_g_1_012512						30	29	42	49	31	46	37	29	49	46	41	35	21	32	46	37	19	17	55	17	130	51	30	80	52	42	58	63	47	52	5.13629	6.21307	9.18182	11.2882	6.58419	9.9649	8.28113	7.29663	9.62699	10.2848	9.13527	7.85988
XLOC_000472	MVP	MVP						47	28	30	44	48	61	44	51	26	20	65	61	35	33	38	58	73	25	40	25	65	52	64	56	72	70	85	59	67	82	8.04685	5.99882	6.55844	10.1363	10.1949	13.2143	9.84783	12.832	5.1082	4.47164	14.4828	13.6986
XLOC_000473	CASKIN2(2OF3)	caskin2						17	16	31	26	21	10	23	19	33	21	34	18	18	33	34	26	19	31	21	25	31	32	32	32	56	26	43	23	34	37	2.91056	3.4279	6.77706	5.98965	4.46026	2.16628	5.14773	4.78055	6.48348	4.69523	7.57559	4.04222
XLOC_000476	DPP10 (1 OF 3)	DPP10 (1 OF 3)						56	46	44	58	55	41	39	45	37	44	47	41	39	52	53	42	38	42	50	47	38	66	34	47	52	46	42	32	41	71	9.58774	9.85521	9.61905	13.3615	11.6816	8.88175	8.72876	11.3224	7.26936	9.83761	10.4721	9.20729
XLOC_000477	AKAP6	LOC107396540						74	93	67	85	91	68	79	75	85	54	99	73	68	77	79	92	73	104	86	110	141	91	75	110	72	130	99	117	89	106	12.6695	19.9247	14.6472	19.5816	19.3278	14.7307	17.6813	18.8706	16.6999	12.0734	22.0583	16.3935
XLOC_000478	VSTM2A	vstm2a						29	30	37	19	19	25	26	35	34	34	37	25	24	21	43	34	21	26	25	29	32	32	16	24	27	42	33	21	19	33	4.96508	6.42731	8.08875	4.37705	4.03547	5.4157	5.81917	8.80627	6.67995	7.60179	8.24403	5.6142
XLOC_000480	ZNF365	znf365						221	217	191	163	206	187	178	178	201	142	165	233	235	246	280	259	182	232	233	185	408	343	284	422	300	324	300	315	238	323	37.8373	46.4909	41.7554	37.5505	43.753	40.5095	39.839	44.7862	39.4903	31.7487	36.7639	52.3243
XLOC_000481	ACYP2	LOC107396546						122	123	85	73	99	111	100	105	93	83	122	136	88	121	176	187	93	125	85	66	88	172	157	110	174	163	221	139	101	208	20.8876	26.352	18.5823	16.8171	21.0269	24.0457	22.3814	26.4188	18.2716	18.5573	27.183	30.5412
XLOC_000486	SKA1	ska1						22	26	23	37	21	13	15	25	30	18	16	20	19	19	22	36	32	19	24	37	79	47	26	37	42	27	35	38	27	17	3.76661	5.57033	5.02814	8.52374	4.46026	2.81617	3.35722	6.2902	5.89408	4.02448	3.56499	4.49136
XLOC_000489	Nfu_p_1_029561	LOC107396551						112	113	115	104	93	70	87	75	156	87	107	87	120	80	162	114	109	107	115	65	132	140	84	106	102	128	147	128	81	80	19.1755	24.2095	25.1407	23.9586	19.7526	15.164	19.4718	18.8706	30.6492	19.4516	23.8408	19.5374
XLOC_000490	CBX1A	LOC107396554						1055	910	848	757	807	740	931	877	867	654	751	782	799	790	1033	958	712	890	777	675	1551	1031	785	1108	961	1036	983	958	886	950	180.626	194.962	185.385	174.391	171.401	160.305	208.371	220.66	170.339	146.223	167.331	175.612
XLOC_000491	COPZ2	COPZ2						32	30	36	20	18	32	23	38	24	17	19	22	31	39	25	37	36	26	26	30	32	40	22	38	41	24	43	40	30	34	5.47871	6.42731	7.87013	4.60742	3.82308	6.9321	5.14773	9.5611	4.71526	3.8009	4.23342	4.9405
XLOC_000498	ACTR1	ACTR1						302	228	204	222	268	270	253	262	226	178	228	238	270	332	265	316	222	200	209	217	232	273	279	371	347	383	291	297	289	366	51.7053	48.8476	44.5974	51.1424	56.9214	58.4896	56.625	65.9213	44.402	39.7976	50.801	53.4472
XLOC_000502	ACTR1	ACTR1						42	29	24	21	26	21	14	34	31	23	36	22	25	24	24	32	21	25	20	5	0	22	16	29	26	20	32	16	29	23	7.19081	6.21307	5.24675	4.8378	5.52222	4.54919	3.1334	8.55467	6.09055	5.14239	8.02122	4.9405
XLOC_000504	CPEB2	cpeb2						100	87	83	66	80	105	86	71	130	76	94	81	105	118	126	97	76	122	103	98	98	117	114	145	155	151	155	123	138	141	17.121	18.6392	18.145	15.2045	16.9915	22.746	19.248	17.8642	25.541	16.9922	20.9443	18.19
XLOC_000506	CC2D2A	cc2d2a						252	188	181	196	168	168	190	200	196	180	181	172	166	196	265	259	160	169	145	143	321	193	171	228	195	255	217	196	193	216	43.1448	40.2778	39.5693	45.1528	35.6821	36.3935	42.5247	50.3216	38.508	40.2448	40.3289	38.6257
XLOC_000507	NEK1	nek1						101	89	71	96	95	61	98	60	79	89	64	80	70	59	93	78	65	73	50	35	33	85	47	54	35	66	65	40	73	50	17.2922	19.0677	15.5216	22.1156	20.1774	13.2143	21.9338	15.0965	15.5211	19.8988	14.2599	17.9654
XLOC_000509	NDNF	ndnf						21	22	15	20	21	26	27	36	30	18	31	18	18	15	31	29	5	27	21	29	82	35	35	37	41	38	26	20	33	37	3.5954	4.71336	3.27922	4.60742	4.46026	5.63233	6.04299	9.05788	5.89408	4.02448	6.90716	4.04222
XLOC_000510	FBXL5	FBXL5						200	167	203	159	166	170	181	159	208	137	186	211	175	202	306	222	140	219	196	190	326	282	205	380	236	284	263	252	229	322	34.2419	35.7787	44.3788	36.629	35.2573	36.8268	40.5104	40.0056	40.8656	30.6308	41.443	47.3839
XLOC_000511	DCTN4	dctn4						248	187	206	179	186	169	221	167	237	166	169	197	159	239	241	228	180	196	165	198	432	226	178	310	241	215	291	228	215	291	42.46	40.0636	45.0346	41.2364	39.5051	36.6102	49.463	42.0185	46.5632	37.1146	37.6552	44.2399
XLOC_000519	MPP2A	LOC107396586						52	52	30	42	39	31	58	40	69	37	38	22	38	25	31	56	37	47	55	39	136	61	25	66	46	42	53	56	44	52	8.9029	11.1407	6.55844	9.67559	8.28334	6.71547	12.9812	10.0643	13.5564	8.27254	8.46684	4.9405
XLOC_000521	COG1	cog1						22	25	18	22	26	23	10	14	20	11	18	17	19	13	21	13	17	19	16	11	41	16	32	24	19	14	19	17	17	31	3.76661	5.35609	3.93507	5.06817	5.52222	4.98245	2.23814	3.52251	3.92938	2.4594	4.01061	3.81766
XLOC_000522	TAF10	LOC107396587						155	113	131	88	99	107	89	86	83	108	88	135	65	111	123	135	87	118	69	94	46	119	122	160	127	133	133	124	138	123	26.5375	24.2095	28.6385	20.2727	21.0269	23.1792	19.9195	21.6383	16.3069	24.1469	19.6074	30.3167
XLOC_000523	ROGDI	ROGDI						101	74	80	75	99	100	97	77	96	80	90	88	78	59	111	114	62	97	88	72	190	120	92	158	117	171	111	122	76	116	17.2922	15.854	17.4892	17.2778	21.0269	21.6628	21.71	19.3738	18.861	17.8866	20.053	19.762
XLOC_000524	GLYR1	glyr1						328	289	284	243	309	299	282	219	258	201	293	266	272	260	348	315	221	332	246	268	279	354	260	370	319	361	280	285	245	343	56.1568	61.9164	62.0866	55.9802	65.6295	64.7718	63.1156	55.1021	50.6891	44.94	65.2838	59.7351
XLOC_000528	LOC107396593	LOC107396593						36	36	32	56	47	25	31	15	66	30	41	17	40	28	51	36	36	35	29	22	27	52	33	44	48	25	49	50	53	45	6.16355	7.71277	6.99567	12.9008	9.98248	5.4157	6.93824	3.77412	12.967	6.70746	9.13527	3.81766
XLOC_000529	WLS	WLS						19	7	15	5	14	22	11	14	25	18	11	14	24	15	29	34	7	5	6	20	5	15	9	13	12	14	28	24	14	31	3.25298	1.49971	3.27922	1.15186	2.97351	4.76582	2.46196	3.52251	4.91173	4.02448	2.45093	3.14395
XLOC_000537	FBXO9	fbxo9						430	369	405	359	378	372	420	360	487	276	455	445	452	337	538	543	402	519	425	347	1061	610	363	604	581	647	619	523	452	456	73.6202	79.0559	88.539	82.7033	80.2846	80.5857	94.002	90.5788	95.6805	61.7087	101.379	99.9328
XLOC_000539	LRRC1	LRRC1						56	46	27	22	37	39	41	37	51	38	32	44	25	34	50	54	48	40	33	23	71	66	28	46	49	70	63	39	33	50	9.58774	9.85521	5.9026	5.06817	7.85855	8.4485	9.17639	9.30949	10.0199	8.49612	7.12997	9.88099
XLOC_000543	GCLC	GCLC						90	80	74	73	59	84	85	81	64	59	75	98	73	111	122	134	69	116	91	67	211	109	87	195	123	114	125	111	113	126	15.4089	17.1395	16.1775	16.8171	12.5312	18.1968	19.0242	20.3802	12.574	13.1913	16.7109	22.0077
XLOC_000545	LOC107396617	LOC107396617						63	41	59	69	95	18	33	30	87	79	68	64	53	98	87	64	66	75	55	46	4	68	20	24	45	40	43	28	40	68	10.7862	8.78399	12.8983	15.8956	20.1774	3.89931	7.38587	7.54824	17.0928	17.663	15.1512	14.3724
XLOC_000552	BOKA	LOC107396630						53	47	55	31	24	22	37	36	42	26	35	32	24	23	34	30	32	41	26	17	24	46	10	32	17	26	31	30	10	24	9.07411	10.0695	12.0238	7.14151	5.09744	4.76582	8.28113	9.05788	8.25171	5.81314	7.79841	7.18618
XLOC_000553	TTC39C	LOC107396621						363	296	312	313	320	278	315	219	381	301	250	240	204	254	364	288	196	319	188	237	379	252	210	319	297	352	284	272	272	312	62.1491	63.4161	68.2078	72.1062	67.9658	60.2226	70.5015	55.1021	74.8548	67.2982	55.7029	53.8963
XLOC_000555	KIF1A(2OF2)	LOC107396628						421	313	333	394	331	302	415	322	489	307	411	282	294	246	454	378	247	447	342	321	804	346	217	487	418	481	397	367	309	355	72.0793	67.0583	72.7987	90.7663	70.3022	65.4217	92.883	81.0177	96.0734	68.6397	91.5756	63.3282
XLOC_000560	RYK	ryk						137	131	139	131	126	125	141	125	131	115	160	128	144	147	217	203	96	180	122	173	311	175	149	211	201	263	183	237	184	252	23.4557	28.0659	30.3874	30.1786	26.7615	27.0785	31.5578	31.451	25.7375	25.7119	35.6499	28.7447
XLOC_000561	RAB6BA	rab6b						198	154	184	175	176	138	169	206	217	174	175	166	137	183	245	258	165	177	173	145	346	174	198	281	243	289	313	246	255	299	33.8995	32.9935	40.2251	40.315	37.3812	29.8947	37.8246	51.8312	42.6338	38.9033	38.992	37.2783
XLOC_000562	CEP63	CEP63						42	49	40	36	28	33	42	21	24	33	29	49	36	43	59	51	30	28	30	32	57	33	29	38	43	36	50	53	31	60	7.19081	10.4979	8.74459	8.29336	5.94701	7.14873	9.4002	5.28376	4.71526	7.37821	6.46154	11.0038
XLOC_000564	CU019646.2	LOC107396633						52	43	31	35	41	34	34	41	50	38	49	31	27	35	53	49	19	23	39	28	40	21	31	20	33	20	43	33	33	27	8.9029	9.21248	6.77706	8.06299	8.70812	7.36536	7.60969	10.3159	9.82346	8.49612	10.9178	6.96161
XLOC_000567	TMEM199	tmem199						90	68	81	53	77	60	58	72	86	74	79	77	48	67	106	101	53	57	62	38	97	114	51	85	85	95	127	89	90	121	15.4089	14.5686	17.7078	12.2097	16.3543	12.9977	12.9812	18.1158	16.8964	16.5451	17.6021	17.2917
XLOC_000568	GEMIN4	gemin4						21	15	18	8	13	22	16	24	21	13	30	15	10	31	11	24	12	21	21	12	41	15	25	20	38	18	23	28	17	34	3.5954	3.21365	3.93507	1.84297	2.76111	4.76582	3.58103	6.03859	4.12585	2.90657	6.68435	3.36852
XLOC_000570	POLDIP2	poldip2						249	239	227	228	250	250	244	235	281	210	241	206	237	249	320	360	214	250	225	201	381	374	243	454	365	297	382	352	262	378	42.6312	51.2042	49.6255	52.5246	53.0983	54.157	54.6107	59.1278	55.2078	46.9523	53.6976	46.261
XLOC_000571	SEBOX	LOC107396647						28	30	33	22	41	13	18	28	33	16	33	17	19	27	43	38	12	34	21	14	94	45	46	63	69	40	39	38	29	44	4.79387	6.42731	7.21429	5.06817	8.70812	2.81617	4.02866	7.04502	6.48348	3.57731	7.35278	3.81766
XLOC_000572	SMTNL	LOC107396646						12	12	11	24	17	10	10	18	34	26	23	8	17	14	11	16	9	24	7	20	37	23	13	35	15	23	28	17	15	16	2.05452	2.57092	2.40476	5.52891	3.61068	2.16628	2.23814	4.52894	6.67995	5.81314	5.12467	1.79654
XLOC_000574	USP2A	LOC107396642						502	460	438	439	496	467	453	453	514	362	499	500	562	537	659	665	361	488	506	417	906	491	454	538	303	569	490	529	359	324	85.9472	98.5521	95.7533	101.133	105.347	101.165	101.388	113.978	100.985	80.9367	111.183	112.284
XLOC_000575	TBCELA	TBCELA						29	25	26	23	30	38	34	32	18	19	39	32	35	39	34	39	30	21	24	28	68	41	25	48	43	39	33	43	43	48	4.96508	5.35609	5.68398	5.29854	6.3718	8.23187	7.60969	8.05145	3.53645	4.24806	8.68965	7.18618
XLOC_000577	SERINC2	LOC107396651						31	20	23	14	26	42	19	39	41	25	24	52	21	17	45	28	27	24	23	18	57	36	39	30	36	30	38	37	26	27	5.3075	4.28487	5.02814	3.2252	5.52222	9.09838	4.25247	9.81271	8.05524	5.58955	5.34748	11.6775
XLOC_000578	HIVEP3A	LOC107396652						69	60	36	36	48	63	72	34	50	40	68	45	51	50	75	50	40	66	43	59	25	61	42	40	71	64	57	45	60	50	11.8135	12.8546	7.87013	8.29336	10.1949	13.6476	16.1146	8.55467	9.82346	8.94329	15.1512	10.1056
XLOC_000580	PHACTR4A	LOC107396650						102	65	81	60	84	65	92	67	94	81	98	99	78	88	86	95	86	95	85	68	54	79	94	107	114	87	76	110	80	106	17.4634	13.9258	17.7078	13.8223	17.841	14.0808	20.5909	16.8577	18.4681	18.1102	21.8355	22.2322
XLOC_000583	UBE2L3A	UBE2L3A						101	70	60	76	82	81	104	84	95	58	75	73	52	98	109	126	72	107	76	71	166	100	106	118	140	135	120	105	75	110	17.2922	14.9971	13.1169	17.5082	17.4162	17.5469	23.2767	21.1351	18.6646	12.9678	16.7109	16.3935
XLOC_000585	LRRC4C	LOC107396660						109	81	96	73	67	79	71	78	135	89	94	79	61	92	96	72	56	105	70	63	67	82	69	119	80	105	85	59	83	114	18.6619	17.3537	20.987	16.8171	14.2303	17.1136	15.8908	19.6254	26.5233	19.8988	20.9443	17.7409
XLOC_000590	PGAP2(1OF2)	pgap2						27	17	27	15	24	17	24	23	19	17	26	35	30	22	23	19	13	20	18	15	30	25	33	30	26	28	29	27	35	38	4.62266	3.64214	5.9026	3.45557	5.09744	3.68268	5.37154	5.78698	3.73292	3.8009	5.7931	7.85988
XLOC_000594	CCDC90B	ccdc90b						44	28	26	18	36	33	40	34	37	29	32	29	20	31	52	40	40	27	32	33	35	33	20	62	33	25	49	40	34	39	7.53322	5.99882	5.68398	4.14668	7.64616	7.14873	8.95257	8.55467	7.26936	6.48388	7.12997	6.51247
XLOC_000597	ALG8	alg8						100	109	96	73	96	94	113	117	92	44	92	105	96	73	128	139	105	105	105	42	281	101	67	143	94	102	78	110	77	91	17.121	23.3526	20.987	16.8171	20.3898	20.363	25.291	29.4381	18.0752	9.83761	20.4987	23.5796
XLOC_000598	PCF11	pcf11						315	309	313	241	295	269	242	252	262	210	361	335	234	302	409	368	291	266	259	257	691	424	271	436	384	371	370	304	286	334	53.931	66.2013	68.4264	55.5195	62.656	58.273	54.1631	63.4052	51.4749	46.9523	80.435	75.2303
XLOC_000599	C21H17ORF85	C21H17ORF85						47	50	40	36	40	48	39	56	50	40	50	42	32	66	64	56	47	74	56	24	113	49	49	74	50	92	51	62	62	69	8.04685	10.7122	8.74459	8.29336	8.49573	10.3982	8.72876	14.09	9.82346	8.94329	11.1406	9.43186
XLOC_000601	ACN9	sdhaf3						103	68	56	53	43	61	77	63	58	41	71	49	66	28	72	87	52	51	36	36	147	74	63	108	87	103	67	93	65	64	17.6346	14.5686	12.2424	12.2097	9.13291	13.2143	17.2337	15.8513	11.3952	9.16687	15.8196	11.0038
XLOC_000604	LOC107396683	LOC107396683						1351	1181	955	750	762	1143	1035	1014	874	763	1080	1177	837	947	1117	1690	1310	832	871	551	1126	937	832	1222	801	1019	1070	841	1041	978	231.304	253.022	208.777	172.778	161.844	247.606	231.648	255.13	171.714	170.593	240.637	264.317
XLOC_000608	ANKRD27	ANKRD27						34	23	25	14	17	24	27	27	29	30	23	30	22	35	14	27	11	13	17	14	16	23	32	26	32	33	35	21	17	46	5.82113	4.9276	5.46537	3.2252	3.61068	5.19908	6.04299	6.79341	5.69761	6.70746	5.12467	6.73704
XLOC_000609	RFWD3	rfwd3						16	20	24	6	14	10	15	5	8	10	11	18	11	13	20	16	18	10	13	3	45	16	21	39	12	18	26	33	14	26	2.73935	4.28487	5.24675	1.38223	2.97351	2.16628	3.35722	1.25804	1.57175	2.23582	2.45093	4.04222
XLOC_000610	CU207301.4	CU207301.4						50	33	32	25	34	52	35	73	43	25	39	37	69	60	57	59	42	66	27	52	60	54	33	73	65	92	72	74	84	66	8.56048	7.07004	6.99567	5.75928	7.22137	11.2647	7.8335	18.3674	8.44818	5.58955	8.68965	8.30902
XLOC_000612	C19ORF40(1OF2)	faap24						46	33	34	25	26	37	41	27	31	20	29	53	22	36	34	45	24	23	21	28	57	34	25	55	36	45	28	19	28	44	7.87564	7.07004	7.4329	5.75928	5.52222	8.01524	9.17639	6.79341	6.09055	4.47164	6.46154	11.9021
XLOC_000621	OLA.26634	OLA.26634						3144	2211	2076	2021	2187	2392	2112	2312	2648	2078	2261	2395	2004	2032	2814	3230	2527	1855	1598	1589	5100	2621	2037	3454	2150	2576	3240	2542	2600	2720	538.283	473.693	453.844	465.58	464.504	518.175	472.696	581.717	520.25	464.604	503.777	537.84
XLOC_000623	MBTD1	LOC107396702						45	45	65	62	65	71	66	47	87	62	72	43	44	90	69	63	60	72	63	82	74	103	93	122	131	125	107	70	72	101	7.70443	9.64096	14.21	14.283	13.8056	15.3806	14.7717	11.8256	17.0928	13.8621	16.0424	9.65642
XLOC_000628	UNC13C	unc13c						589	532	572	570	519	468	525	465	490	430	584	438	494	538	675	475	352	670	413	402	326	619	442	635	475	601	585	555	424	571	100.842	113.978	125.048	131.312	110.232	101.382	117.503	116.998	96.2699	96.1403	130.122	98.3608
XLOC_000631	BSK146	LOC107396713						81	85	53	53	73	78	83	77	108	46	58	46	64	51	85	69	50	93	67	66	105	74	76	91	107	78	50	105	78	98	13.868	18.2107	11.5866	12.2097	15.5047	16.897	18.5766	19.3738	21.2187	10.2848	12.9231	10.3301
XLOC_000640	SMG9	smg9						30	25	10	15	21	17	23	18	31	12	22	29	14	21	15	25	23	30	7	17	14	34	30	27	28	18	33	21	30	26	5.13629	5.35609	2.18615	3.45557	4.46026	3.68268	5.14773	4.52894	6.09055	2.68299	4.90185	6.51247
XLOC_000644	CXCL14	cxcl14						18	38	25	11	22	21	31	28	26	23	52	28	32	35	49	32	26	43	20	31	12	38	36	39	53	63	54	40	28	73	3.08177	8.14126	5.46537	2.53408	4.67265	4.54919	6.93824	7.04502	5.1082	5.14239	11.5862	6.2879
XLOC_000651	WBP1	LOC107396729						126	94	75	97	91	84	121	107	118	93	141	101	109	100	146	117	97	145	112	128	224	123	110	146	121	161	136	134	101	132	21.5724	20.1389	16.3961	22.346	19.3278	18.1968	27.0815	26.922	23.1834	20.7931	31.4164	22.6814
XLOC_000657	LOC107396744	LOC107396744						84	75	60	63	85	71	53	66	70	48	102	63	43	85	86	92	83	74	42	41	152	115	87	121	91	86	112	85	102	106	14.3816	16.0683	13.1169	14.5134	18.0534	15.3806	11.8622	16.6061	13.7528	10.7319	22.7268	14.1478
XLOC_000658	CABZ01081359.1	LOC107396735						14	15	18	19	16	15	24	17	24	15	24	15	28	25	31	19	15	35	18	25	50	22	7	12	13	46	26	22	15	15	2.39694	3.21365	3.93507	4.37705	3.39829	3.24942	5.37154	4.27733	4.71526	3.35373	5.34748	3.36852
XLOC_000662	Nfu_p_1_030320	LOC107396745						69	67	67	87	51	46	53	42	59	59	73	49	58	77	85	66	56	60	47	48	44	59	65	60	60	64	85	45	60	75	11.8135	14.3543	14.6472	20.0423	10.8321	9.9649	11.8622	10.5675	11.5917	13.1913	16.2652	11.0038
XLOC_000666	Nfu_g_1_003082	Nfu_g_1_003082						23	20	30	12	32	22	10	24	21	23	19	18	29	23	32	31	15	14	27	15	31	16	9	28	36	28	28	31	34	39	3.93782	4.28487	6.55844	2.76445	6.79658	4.76582	2.23814	6.03859	4.12585	5.14239	4.23342	4.04222
XLOC_000668	Nfu_p_1_007679	LOC107396748						24	25	23	25	27	29	34	23	21	22	37	24	50	26	48	52	26	27	16	29	75	42	31	54	44	44	50	46	26	53	4.10903	5.35609	5.02814	5.75928	5.73462	6.28222	7.60969	5.78698	4.12585	4.91881	8.24403	5.38963
XLOC_000674	GLO1	glo1						161	92	88	99	89	132	114	76	147	84	126	118	85	161	174	147	109	123	76	94	147	166	120	178	152	141	189	153	139	190	27.5648	19.7104	19.2381	22.8068	18.903	28.5949	25.5148	19.1222	28.881	18.7809	28.0743	26.499
XLOC_000675	DMD	LOC107396759						81	79	84	76	96	65	65	27	67	44	88	76	84	61	52	57	91	90	62	66	21	72	48	37	30	52	59	59	49	46	13.868	16.9252	18.3636	17.5082	20.3898	14.0808	14.5479	6.79341	13.1634	9.83761	19.6074	17.0672
XLOC_000676	TOP3B	top3b						37	39	42	47	43	47	44	42	48	34	55	39	61	32	69	56	44	34	53	35	122	44	44	72	40	52	64	54	40	65	6.33476	8.3555	9.18182	10.8274	9.13291	10.1815	9.84783	10.5675	9.43052	7.60179	12.2546	8.75815
XLOC_000678	LOC107396761	LOC107396761						75	62	55	34	41	28	52	42	41	48	41	39	20	32	58	46	35	38	32	22	46	43	13	33	31	26	60	24	36	30	12.8407	13.2831	12.0238	7.83262	8.70812	6.06559	11.6383	10.5675	8.05524	10.7319	9.13527	8.75815
XLOC_000684	DTX1	LOC107396768						89	104	109	108	80	94	117	117	121	86	99	93	108	106	128	130	93	113	110	89	253	170	128	189	140	139	134	186	157	135	15.2377	22.2813	23.829	24.8801	16.9915	20.363	26.1863	29.4381	23.7728	19.2281	22.0583	20.8848
XLOC_000686	EEF1A1A	EEF1A1A						78	62	74	57	63	65	80	107	78	51	91	69	98	80	121	108	50	98	82	70	256	112	106	118	117	170	104	126	78	130	13.3544	13.2831	16.1775	13.1312	13.3808	14.0808	17.9051	26.922	15.3246	11.4027	20.2759	15.4952
XLOC_000687	RPS6KB1B	LOC107396767						68	42	47	41	30	42	42	57	62	33	49	48	52	46	62	64	45	43	39	39	103	60	48	52	66	67	71	50	59	49	11.6423	8.99823	10.2749	9.44522	6.3718	9.09838	9.4002	14.3416	12.1811	7.37821	10.9178	10.7793
XLOC_000693	GLRX3	glrx3						176	125	147	104	128	155	166	152	163	131	114	141	115	164	183	241	141	153	123	121	163	155	145	181	165	225	213	170	171	198	30.1329	26.7805	32.1364	23.9586	27.1863	33.5774	37.1532	38.2444	32.0245	29.2893	25.4005	31.6641
XLOC_000696	BAG6	BAG6						80	84	81	73	101	127	98	97	97	47	94	121	118	103	134	112	98	149	101	111	232	120	124	160	161	153	157	146	104	139	13.6968	17.9965	17.7078	16.8171	21.4517	27.5118	21.9338	24.406	19.0575	10.5084	20.9443	27.1727
XLOC_000698	GABBR1B	gabbr1						638	579	512	523	602	653	604	565	625	461	591	537	600	487	668	685	497	771	564	540	995	503	563	740	666	815	596	652	552	706	109.232	124.047	111.931	120.484	127.861	141.458	135.184	142.158	122.793	103.071	131.682	120.593
XLOC_000699	PFN2L	PFN2L						928	808	699	610	801	821	821	815	893	693	885	819	771	800	978	979	746	910	742	688	1224	933	790	1100	998	1031	1003	974	918	976	158.883	173.109	152.812	140.526	170.127	177.852	183.752	205.06	175.447	154.942	197.188	183.921
XLOC_000701	SENP5(2OF2)	LOC107396789						44	57	33	29	34	37	64	55	36	23	59	42	36	24	43	96	66	60	43	19	70	27	23	39	42	44	51	18	30	26	7.53322	12.2119	7.21429	6.68077	7.22137	8.01524	14.3241	13.8384	7.07289	5.14239	13.1459	9.43186
XLOC_000702	ZBTB41	zbtb41						36	22	23	25	28	21	31	21	32	25	17	21	15	20	35	16	18	16	20	12	31	29	16	25	21	23	34	26	23	35	6.16355	4.71336	5.02814	5.75928	5.94701	4.54919	6.93824	5.28376	6.28701	5.58955	3.7878	4.71593
XLOC_000705	CRB1	LOC107396788						164	169	145	70	94	289	154	139	124	89	150	232	180	141	166	282	189	145	151	98	131	74	92	81	76	142	92	89	110	96	28.0784	36.2072	31.6991	16.126	19.965	62.6055	34.4674	34.9735	24.3622	19.8988	33.4217	52.0998
XLOC_000709	BMS1L	bms1						41	42	46	40	84	57	63	44	41	38	28	48	59	37	43	70	55	65	42	43	71	35	32	58	25	44	58	52	39	39	7.0196	8.99823	10.0563	9.21485	17.841	12.3478	14.1003	11.0707	8.05524	8.49612	6.23872	10.7793
XLOC_000711	RYR2	LOC107396799						194	152	212	175	202	156	107	106	181	122	169	130	142	150	203	127	122	188	172	122	33	180	95	132	139	145	169	134	121	169	33.2147	32.565	46.3463	40.315	42.9034	33.794	23.9481	26.6704	35.5609	27.277	37.6552	29.1938
XLOC_000714	BMPR1A	LOC107396802						33	16	23	20	31	39	18	19	27	15	20	27	16	20	28	30	24	46	20	28	46	32	33	33	52	45	45	45	33	37	5.64992	3.4279	5.02814	4.60742	6.58419	8.4485	4.02866	4.78055	5.30467	3.35373	4.45623	6.06334
XLOC_000718	Nfu_g_1_010868	Nfu_g_1_010868						17	10	15	10	15	23	26	22	15	13	22	17	15	13	39	13	22	14	15	24	15	25	34	24	22	24	38	26	21	47	2.91056	2.14244	3.27922	2.30371	3.1859	4.98245	5.81917	5.53537	2.94704	2.90657	4.90185	3.81766
XLOC_000723	CABZ01064447.1	ift74						44	52	50	59	44	31	45	39	60	48	49	42	47	32	40	41	54	44	41	26	15	40	34	31	21	24	49	32	45	27	7.53322	11.1407	10.9307	13.5919	9.3453	6.71547	10.0716	9.81271	11.7882	10.7319	10.9178	9.43186
XLOC_000725	KIF5C(1OF2)	LOC107396813						55	43	47	55	45	30	61	39	49	31	47	41	52	32	38	62	33	34	31	34	19	31	30	28	37	45	65	26	31	65	9.41653	9.21248	10.2749	12.6704	9.5577	6.49884	13.6527	9.81271	9.62699	6.93105	10.4721	9.20729
XLOC_000734	ZGC:77151	LOC107396823						49	45	50	47	51	42	31	34	55	37	50	43	36	34	56	33	35	37	34	36	16	53	28	26	33	44	38	35	33	52	8.38927	9.64096	10.9307	10.8274	10.8321	9.09838	6.93824	8.55467	10.8058	8.27254	11.1406	9.65642
XLOC_000735	Nfu_p_1_023826	LOC107396826						44	38	40	39	48	28	39	17	51	29	34	36	29	53	64	57	37	27	31	36	56	61	28	55	53	60	75	50	38	32	7.53322	8.14126	8.74459	8.98448	10.1949	6.06559	8.72876	4.27733	10.0199	6.48388	7.57559	8.08445
XLOC_000736	Nfu_p_1_023827	LOC107396825						19	17	32	9	13	25	23	21	12	9	12	26	13	29	15	35	21	25	13	14	25	25	33	15	32	50	35	25	28	13	3.25298	3.64214	6.99567	2.07334	2.76111	5.4157	5.14773	5.28376	2.35763	2.01224	2.67374	5.83877
XLOC_000737	PHACTR3B	phactr3						132	83	75	80	120	83	71	95	113	83	104	142	72	107	91	140	117	102	82	74	100	102	105	103	76	112	126	68	100	117	22.5997	17.7822	16.3961	18.4297	25.4872	17.9801	15.8908	23.9027	22.201	18.5573	23.1724	31.8887
XLOC_000740	LOC107396829	LOC107396829						41	16	15	22	24	8	20	19	25	22	33	20	21	10	17	33	21	37	25	16	11	32	15	27	17	22	24	18	14	24	7.0196	3.4279	3.27922	5.06817	5.09744	1.73303	4.47629	4.78055	4.91173	4.91881	7.35278	4.49136
XLOC_000747	Nfu_p_1_029460	LOC107396835						232	142	231	185	146	165	220	186	210	166	180	184	163	152	250	290	186	224	161	175	389	228	199	257	213	290	271	222	228	290	39.7206	30.4226	50.5	42.6187	31.0094	35.7436	49.2392	46.7991	41.2585	37.1146	40.1061	41.3205
XLOC_000749	ADOB	ado						33	19	50	15	46	38	23	25	35	26	24	36	27	39	44	50	45	22	26	14	57	32	31	55	42	56	48	33	46	53	5.64992	4.07063	10.9307	3.45557	9.77009	8.23187	5.14773	6.2902	6.87642	5.81314	5.34748	8.08445
XLOC_000751	BX284638.3	LOC107396842						230	191	150	155	211	202	214	141	218	134	155	203	180	154	174	191	213	171	204	127	227	204	147	203	155	195	202	166	167	199	39.3782	40.9205	32.7922	35.7075	44.815	43.7589	47.8963	35.4767	42.8303	29.96	34.5358	45.5873
XLOC_000752	MCOLN1 (1 OF 2)	MCOLN1 (1 OF 2)						175	153	138	126	137	188	158	145	196	106	172	166	152	197	206	201	151	163	153	137	268	214	151	239	250	240	236	230	205	259	29.9617	32.7793	30.1688	29.0268	29.0979	40.7261	35.3627	36.4831	38.508	23.6997	38.3236	37.2783
XLOC_000754	ZBTB14	zbtb14						86	67	95	48	73	89	91	63	85	80	63	87	58	86	94	120	81	81	94	93	122	89	72	98	97	91	110	117	73	82	14.724	14.3543	20.7684	11.0578	15.5047	19.2799	20.3671	15.8513	16.6999	17.8866	14.0371	19.5374
XLOC_000756	LOC107396850	LOC107396850						48	56	67	49	44	47	33	35	56	47	51	69	43	41	83	67	45	53	49	38	30	59	35	57	71	51	61	33	29	49	8.21806	11.9976	14.6472	11.2882	9.3453	10.1815	7.38587	8.80627	11.0023	10.5084	11.3634	15.4952
XLOC_000758	NKIRAS1	nkiras1						234	196	209	155	182	219	234	175	258	192	242	246	188	279	325	369	216	244	176	227	297	311	286	336	326	382	404	311	329	396	40.0631	41.9918	45.6905	35.7075	38.6556	47.4416	52.3726	44.0314	50.6891	42.9278	53.9204	55.2437
XLOC_000760	Nfu_p_1_053513	LOC107396883						38	26	25	34	40	13	29	15	44	32	21	21	25	22	40	21	12	31	26	25	4	34	26	28	28	23	32	23	25	28	6.50597	5.57033	5.46537	7.83262	8.49573	2.81617	6.49062	3.77412	8.64465	7.15463	4.67904	4.71593
XLOC_000762	BX005294.4	LOC107396879						107	112	128	114	166	76	94	73	135	111	105	105	77	135	152	92	82	106	88	76	70	119	97	152	106	101	128	84	83	142	18.3194	23.9953	27.9827	26.2623	35.2573	16.4637	21.0385	18.3674	26.5233	24.8176	23.3952	23.5796
XLOC_000765	Nfu_g_1_022346	LOC107396870						79	70	107	95	125	43	69	57	101	101	95	61	67	88	134	80	52	111	84	73	14	100	73	79	63	119	119	58	92	125	13.5256	14.9971	23.3918	21.8853	26.5492	9.31501	15.4432	14.3416	19.8434	22.5818	21.1671	13.6986
XLOC_000766	Nfu_g_1_022346	LOC107396860						88	78	82	71	80	23	74	58	101	74	49	36	67	60	84	81	42	75	52	40	5	65	46	82	50	66	85	38	61	81	15.0664	16.711	17.9264	16.3564	16.9915	4.98245	16.5623	14.5933	19.8434	16.5451	10.9178	8.08445
XLOC_000767	Nfu_g_1_025227	LOC107396859						169	159	191	175	171	126	144	152	162	169	119	120	138	157	193	172	128	142	167	130	100	239	154	233	204	248	244	203	161	285	28.9344	34.0647	41.7554	40.315	36.3192	27.2951	32.2293	38.2444	31.828	37.7854	26.5146	26.9482
XLOC_000770	Nfu_p_1_053509	LOC107396875						36	38	27	20	32	14	26	28	28	23	28	21	18	22	43	34	25	17	19	23	17	21	24	33	27	46	55	39	25	51	6.16355	8.14126	5.9026	4.60742	6.79658	3.03279	5.81917	7.04502	5.50114	5.14239	6.23872	4.71593
XLOC_000780	Nfu_p_1_035138	LOC107396893						47	28	59	61	57	44	49	23	52	52	23	54	40	41	45	32	42	51	46	25	7	34	16	29	24	47	44	37	32	29	8.04685	5.99882	12.8983	14.0526	12.1064	9.53164	10.9669	5.78698	10.2164	11.6263	5.12467	12.1267
XLOC_000782	Nfu_p_1_035149	LOC107396895						51	22	20	43	27	23	15	10	31	26	24	32	8	11	29	34	23	22	14	22	10	37	23	9	18	23	25	8	33	32	8.73169	4.71336	4.37229	9.90596	5.73462	4.98245	3.35722	2.51608	6.09055	5.81314	5.34748	7.18618
XLOC_000783	Nfu_p_1_035146	LOC107396894						23	28	33	25	39	15	17	10	36	25	20	15	18	24	17	20	21	12	19	8	8	26	26	19	11	29	21	22	15	14	3.93782	5.99882	7.21429	5.75928	8.28334	3.24942	3.80484	2.51608	7.07289	5.58955	4.45623	3.36852
XLOC_000797	ZBTB11	zbtb11						44	53	36	29	35	43	40	46	34	28	34	41	35	39	47	55	35	37	45	19	33	35	36	24	50	52	47	40	46	56	7.53322	11.3549	7.87013	6.68077	7.43376	9.31501	8.95257	11.574	6.67995	6.2603	7.57559	9.20729
XLOC_000801	GTDC1	gtdc1						39	41	50	30	53	36	37	36	34	43	58	26	44	31	47	51	33	38	27	36	72	23	46	48	39	56	48	34	44	45	6.67718	8.78399	10.9307	6.91114	11.2568	7.79861	8.28113	9.05788	6.67995	9.61403	12.9231	5.83877
XLOC_000802	GRINA	LOC107396917						110	106	54	39	85	94	101	78	82	81	78	65	73	104	97	118	75	83	64	78	42	104	116	113	135	111	97	134	120	147	18.8331	22.7098	11.8052	8.98448	18.0534	20.363	22.6052	19.6254	16.1105	18.1102	17.3793	14.5969
XLOC_000805	MALSU1	MALSU1						134	106	93	102	89	75	81	57	103	70	74	81	95	91	124	135	102	104	74	79	150	160	99	131	109	129	151	108	136	134	22.9421	22.7098	20.3312	23.4979	18.903	16.2471	18.129	14.3416	20.2363	15.6508	16.4881	18.19
XLOC_000812	PSMA1	psma1						193	134	143	98	132	146	115	107	121	96	106	99	127	121	129	131	129	138	102	115	223	152	111	165	102	191	170	143	133	132	33.0435	28.7086	31.2619	22.5764	28.0359	31.6277	25.7386	26.922	23.7728	21.4639	23.618	22.2322
XLOC_000813	RIC3 (1 OF 2)	RIC3 (1 OF 2)						34	26	27	14	23	21	32	10	16	25	23	30	19	13	30	26	14	20	12	16	12	18	20	36	21	39	27	24	26	41	5.82113	5.57033	5.9026	3.2252	4.88504	4.54919	7.16206	2.51608	3.14351	5.58955	5.12467	6.73704
XLOC_000815	IGSF11	igsf11						69	56	52	50	42	66	61	31	58	43	67	46	51	38	47	45	51	49	29	43	41	42	38	51	30	51	51	38	29	36	11.8135	11.9976	11.368	11.5186	8.92052	14.2975	13.6527	7.79984	11.3952	9.61403	14.9284	10.3301
XLOC_000816	MRPL34	mrpl34						119	80	103	73	82	130	103	104	103	83	96	94	75	121	150	138	106	95	84	72	196	146	125	177	132	144	168	114	142	151	20.3739	17.1395	22.5173	16.8171	17.4162	28.1617	23.0529	26.1672	20.2363	18.5573	21.3899	21.1094
XLOC_000817	KDM4A(2OF2)	LOC107396931						60	58	49	75	67	60	79	67	51	44	66	62	64	63	78	77	58	48	50	44	185	64	57	96	63	59	75	74	48	83	10.2726	12.4261	10.7121	17.2778	14.2303	12.9977	17.6813	16.8577	10.0199	9.83761	14.7056	13.9232
XLOC_000819	ABHD8	LOC107396936						66	53	52	59	54	25	40	48	61	56	56	33	55	59	85	50	30	75	49	46	68	57	43	80	62	81	77	64	71	81	11.2998	11.3549	11.368	13.5919	11.4692	5.4157	8.95257	12.0772	11.9846	12.5206	12.4774	7.41074
XLOC_000820	ANO8A	ANO8A						34	25	20	24	16	36	31	32	22	43	17	19	19	21	30	31	19	32	25	31	51	34	27	42	37	34	38	33	42	33	5.82113	5.35609	4.37229	5.52891	3.39829	7.79861	6.93824	8.05145	4.32232	9.61403	3.7878	4.26679
XLOC_000824	TMEM222B	LOC107396943						29	29	49	35	38	30	40	43	29	36	31	26	15	34	44	58	24	41	23	25	68	33	36	49	39	47	46	31	45	44	4.96508	6.21307	10.7121	8.06299	8.07094	6.49884	8.95257	10.8191	5.69761	8.04896	6.90716	5.83877
XLOC_000828	ARID1A(1OF2)	LOC107396939						434	318	321	304	337	280	356	244	393	287	362	315	382	343	418	332	277	420	323	274	211	366	234	330	295	434	386	274	317	319	74.305	68.1295	70.1753	70.0329	71.5765	60.6559	79.6779	61.3923	77.2124	64.1681	80.6578	70.7389
XLOC_000833	CX52.7	LOC107396949						84	67	65	34	52	70	53	54	50	51	78	64	74	77	61	114	49	86	50	47	14	49	69	65	72	77	75	100	93	103	14.3816	14.3543	14.21	7.83262	11.0444	15.164	11.8622	13.5868	9.82346	11.4027	17.3793	14.3724
XLOC_000835	CITED4A	LOC107396951						489	444	525	496	457	342	356	348	536	376	482	445	407	364	572	475	395	526	406	370	90	432	368	393	405	489	519	422	432	499	83.7215	95.1242	114.773	114.264	97.0637	74.0868	79.6779	87.5595	105.307	84.0669	107.395	99.9328
XLOC_000846	TMEM57A	TMEM57A						55	53	41	37	41	49	49	41	73	42	43	43	47	46	58	39	54	45	40	54	26	64	57	71	46	63	70	69	39	88	9.41653	11.3549	8.9632	8.52374	8.70812	10.6148	10.9669	10.3159	14.3423	9.39045	9.5809	9.65642
XLOC_000849	SRFBP1	SRFBP1						93	75	64	69	61	48	81	40	53	72	75	53	66	61	93	94	86	47	60	52	52	69	48	72	54	70	87	62	67	72	15.9225	16.0683	13.9913	15.8956	12.956	10.3982	18.129	10.0643	10.4129	16.0979	16.7109	11.9021
XLOC_000850	XLOC_000850	XLOC_000850						28	24	23	17	28	41	15	25	33	16	36	11	11	24	34	34	24	28	20	31	3	22	15	34	38	34	27	33	40	42	4.79387	5.14185	5.02814	3.91631	5.94701	8.88175	3.35722	6.2902	6.48348	3.57731	8.02122	2.47025
XLOC_000853	CUL2	cul2						218	178	212	199	213	186	234	177	181	168	157	148	161	220	257	243	152	172	166	140	109	174	190	236	172	231	264	174	205	218	37.3237	38.1354	46.3463	45.8439	45.2398	40.2928	52.3726	44.5346	35.5609	37.5618	34.9814	33.2361
XLOC_000859	ACAD9	acad9						55	51	40	47	43	56	52	40	61	44	69	68	53	53	54	76	61	67	65	48	48	53	30	52	47	52	83	60	46	62	9.41653	10.9264	8.74459	10.8274	9.13291	12.1312	11.6383	10.0643	11.9846	9.83761	15.374	15.2706
XLOC_000860	PTPDC1	LOC107396980						29	24	17	20	19	10	12	18	46	14	28	22	19	20	32	32	15	36	11	36	18	31	23	48	39	37	24	17	27	35	4.96508	5.14185	3.71645	4.60742	4.03547	2.16628	2.68577	4.52894	9.03758	3.13015	6.23872	4.9405
XLOC_000862	IL1RAPL2	IL1RAPL2						22	9	16	13	20	22	39	20	22	27	29	26	16	27	15	33	11	25	23	20	16	32	22	24	34	28	22	26	26	34	3.76661	1.92819	3.49784	2.99483	4.24786	4.76582	8.72876	5.03216	4.32232	6.03672	6.46154	5.83877
XLOC_000863	PCGF5	pcgf5						82	53	56	62	73	85	53	74	81	72	89	101	78	80	126	85	63	71	50	60	118	100	66	76	69	89	123	62	56	90	14.0392	11.3549	12.2424	14.283	15.5047	18.4134	11.8622	18.619	15.914	16.0979	19.8302	22.6814
XLOC_000864	HECTD2	hectd2						48	32	27	33	61	25	43	30	33	29	31	30	26	21	50	42	41	41	31	34	9	29	27	27	20	29	40	13	25	22	8.21806	6.8558	5.9026	7.60225	12.956	5.4157	9.62402	7.54824	6.48348	6.48388	6.90716	6.73704
XLOC_000866	NRIP2	NRIP2						84	85	112	75	101	86	83	85	130	81	126	119	109	118	153	129	88	90	106	120	103	110	112	140	164	169	206	127	108	149	14.3816	18.2107	24.4849	17.2778	21.4517	18.63	18.5766	21.3867	25.541	18.1102	28.0743	26.7236
XLOC_000874	PDCD7	PDCD7						81	80	61	65	69	55	61	69	88	60	75	62	68	53	84	108	66	63	67	47	102	53	49	78	91	78	75	76	70	64	13.868	17.1395	13.3355	14.9741	14.6551	11.9145	13.6527	17.3609	17.2893	13.4149	16.7109	13.9232
XLOC_000879	GPR78(1OF2)	LOC107397001						20	31	22	27	33	28	31	32	41	25	42	24	10	23	38	25	27	37	22	27	26	11	29	27	16	41	20	20	29	34	3.42419	6.64155	4.80952	6.22002	7.00898	6.06559	6.93824	8.05145	8.05524	5.58955	9.35809	5.38963
XLOC_000883	LRRC4.2	LOC107397007						37	24	24	20	20	32	19	17	22	24	15	17	13	25	47	29	17	43	20	36	30	30	22	42	40	34	37	34	21	37	6.33476	5.14185	5.24675	4.60742	4.24786	6.9321	4.25247	4.27733	4.32232	5.36597	3.34217	3.81766
XLOC_000889	NUDT8	nudt8						23	21	13	12	23	28	27	27	20	24	31	33	38	36	36	44	32	20	11	24	11	28	32	40	29	33	51	32	31	64	3.93782	4.49912	2.84199	2.76445	4.88504	6.06559	6.04299	6.79341	3.92938	5.36597	6.90716	7.41074
XLOC_000897	NCL(2OF2)	LOC107397018						65	54	29	56	20	44	50	27	48	45	45	40	39	51	39	45	50	39	32	34	15	49	25	32	23	55	50	32	32	32	11.1286	11.5692	6.33983	12.9008	4.24786	9.53164	11.1907	6.79341	9.43052	10.0612	10.0265	8.98272
XLOC_000898	ST3GAL3B	ST3GAL3B						37	11	21	22	23	18	34	35	34	35	40	34	30	23	57	36	23	25	25	29	75	45	30	43	40	42	48	51	35	52	6.33476	2.35668	4.59091	5.06817	4.88504	3.89931	7.60969	8.80627	6.67995	7.82538	8.91246	7.63531
XLOC_000900	ASIC2	LOC107397023						42	37	34	26	42	34	43	42	56	28	35	15	58	34	64	40	26	61	46	44	94	49	50	71	76	62	39	57	50	75	7.19081	7.92701	7.4329	5.98965	8.92052	7.36536	9.62402	10.5675	11.0023	6.2603	7.79841	3.36852
XLOC_000901	MPP3 (1 OF 2)	MPP3 (1 OF 2)						144	151	104	115	112	123	114	173	113	104	171	147	137	167	225	201	121	139	141	122	429	219	176	302	200	244	239	219	199	224	24.6542	32.3508	22.7359	26.4927	23.788	26.6453	25.5148	43.5282	22.201	23.2525	38.1008	33.0115
XLOC_000902	PFDN1	pfdn1						477	314	298	228	280	334	253	276	252	205	237	291	237	295	319	386	363	260	203	221	373	292	237	401	273	331	350	242	314	361	81.667	67.2725	65.1472	52.5246	59.4701	72.3538	56.625	69.4438	49.5102	45.8343	52.8063	65.3493
XLOC_000903	TTC1	LOC107397024						56	38	60	45	49	35	44	55	47	38	46	31	48	58	72	63	52	63	41	48	114	83	40	57	47	71	115	55	65	58	9.58774	8.14126	13.1169	10.3667	10.4073	7.58199	9.84783	13.8384	9.23405	8.49612	10.2493	6.96161
XLOC_000911	SIDT2	SIDT2						65	41	73	51	64	47	72	70	72	79	73	35	67	40	80	59	33	71	53	59	126	83	47	86	80	104	69	78	63	91	11.1286	8.78399	15.9589	11.7489	13.5932	10.1815	16.1146	17.6125	14.1458	17.663	16.2652	7.85988
XLOC_000912	CABZ01087562.1	LOC107397032						46	40	48	47	69	39	37	34	68	39	38	51	48	49	32	46	21	50	47	41	41	34	45	46	38	43	59	32	32	41	7.87564	8.56975	10.4935	10.8274	14.6551	8.4485	8.28113	8.55467	13.3599	8.7197	8.46684	11.453
XLOC_000924	XLOC_000924	XLOC_000924						143	94	89	87	85	100	105	77	83	77	101	91	72	95	117	129	97	86	86	94	128	110	78	84	86	98	110	90	97	140	24.483	20.1389	19.4567	20.0423	18.0534	21.6628	23.5005	19.3738	16.3069	17.2158	22.504	20.4357
XLOC_000925	CABZ01077452.1	LOC107397044						71	77	65	78	69	77	59	61	80	74	77	57	56	54	80	67	67	94	54	42	30	67	45	63	58	87	92	70	35	76	12.1559	16.4968	14.21	17.969	14.6551	16.6804	13.205	15.3481	15.7175	16.5451	17.1565	12.8004
XLOC_000926	Nfu_g_1_009794	Nfu_g_1_009794						259	242	234	259	254	202	229	166	294	238	254	216	190	221	329	262	182	251	178	162	248	293	216	265	229	262	276	178	215	235	44.3433	51.847	51.1558	59.6661	53.9479	43.7589	51.2535	41.7669	57.7619	53.2126	56.5941	48.5067
XLOC_000927	RPAP3	RPAP3						138	115	105	121	98	108	119	93	124	98	131	114	96	138	137	130	90	107	99	113	137	127	110	134	107	148	199	119	107	105	23.6269	24.638	22.9545	27.8749	20.8145	23.3958	26.6339	23.3995	24.3622	21.9111	29.1883	25.6008
XLOC_000931	MAPK11	LOC107397053						54	24	16	26	17	13	22	33	16	32	14	14	13	23	21	27	15	12	20	19	21	24	14	35	8	19	19	30	17	21	9.24532	5.14185	3.49784	5.98965	3.61068	2.81617	4.92392	8.30306	3.14351	7.15463	3.11936	3.14395
XLOC_000934	GJC1	LOC107397057						157	140	127	111	137	113	153	89	125	100	153	113	95	132	163	136	85	172	129	126	63	159	149	164	126	157	141	160	126	146	26.8799	29.9941	27.7641	25.5712	29.0979	24.479	34.2436	22.3931	24.5587	22.3582	34.0902	25.3762
XLOC_000935	GJC1	GJC1						114	90	97	64	86	59	59	72	67	68	71	73	60	34	66	67	34	73	37	34	17	77	34	73	66	62	59	25	46	60	19.5179	19.2819	21.2056	14.7438	18.2658	12.7811	13.205	18.1158	13.1634	15.2036	15.8196	16.3935
XLOC_000938	SORBS2A	sorbs2						569	526	475	422	504	467	452	385	548	338	587	494	525	547	646	657	435	641	477	465	607	583	419	558	595	616	535	535	403	550	97.4183	112.692	103.842	97.2167	107.046	101.165	101.164	96.869	107.665	75.5708	130.79	110.937
XLOC_000940	LOC107397064	LOC107397064						36	23	34	26	36	15	31	8	35	12	38	23	38	25	40	18	33	23	20	19	50	35	29	36	44	63	34	31	29	36	6.16355	4.9276	7.4329	5.98965	7.64616	3.24942	6.93824	2.01286	6.87642	2.68299	8.46684	5.16506
XLOC_000941	XLOC_000941	XLOC_000941						28	22	25	10	23	29	12	14	19	21	29	26	8	14	20	20	9	22	16	15	13	19	15	29	11	35	22	23	15	23	4.79387	4.71336	5.46537	2.30371	4.88504	6.28222	2.68577	3.52251	3.73292	4.69523	6.46154	5.83877
XLOC_000942	GABRA5(1OF2)	LOC107397065						13	21	24	11	14	7	17	14	20	12	18	18	19	25	33	11	17	31	17	13	14	24	22	28	29	27	34	23	13	25	2.22573	4.49912	5.24675	2.53408	2.97351	1.5164	3.80484	3.52251	3.92938	2.68299	4.01061	4.04222
XLOC_000945	CACNA1BA	LOC107397069						140	98	106	83	72	67	87	98	123	87	99	70	54	89	102	94	53	85	48	65	53	81	49	122	66	98	79	70	46	82	23.9694	20.9959	23.1732	19.1208	15.2923	14.5141	19.4718	24.6576	24.1657	19.4516	22.0583	15.7198
XLOC_000947	CALCRLA	calcrl						44	44	61	38	44	40	37	47	60	38	51	45	55	35	67	55	35	68	36	37	58	46	33	50	59	75	51	50	37	58	7.53322	9.42672	13.3355	8.75411	9.3453	8.66513	8.28113	11.8256	11.7882	8.49612	11.3634	10.1056
XLOC_000950	Nfu_g_1_023491	Nfu_g_1_023491						1092	824	715	761	728	831	958	954	916	655	877	745	749	702	1087	1188	907	868	785	658	2863	991	679	1347	1017	1089	1042	1033	923	917	186.961	176.537	156.31	175.312	154.622	180.018	214.414	240.034	179.966	146.446	195.406	167.303
XLOC_000956	PTPN11B	LOC107397076						154	120	142	82	151	111	113	93	104	113	113	111	138	112	149	130	89	103	92	102	114	157	84	97	114	133	130	76	99	140	26.3663	25.7092	31.0433	18.8904	32.0714	24.0457	25.291	23.3995	20.4328	25.2648	25.1777	24.927
XLOC_000962	RTN4A	RTN4A						981	873	704	579	627	725	764	867	736	579	783	910	780	726	1059	1314	861	952	755	685	1763	996	911	1224	912	1163	1165	1105	924	1125	167.957	187.035	153.905	133.385	133.171	157.055	170.994	218.144	144.601	129.454	174.461	204.357
XLOC_000967	VAMP4	VAMP4						404	287	298	310	339	306	281	250	372	268	372	326	326	435	518	421	249	380	287	373	638	556	443	570	612	618	707	508	453	651	69.1687	61.4879	65.1472	71.4151	72.0013	66.2882	62.8918	62.902	73.0865	59.92	82.8859	73.2092
XLOC_000968	RANGRF	rangrf						41	21	17	11	10	14	14	21	22	12	30	24	10	12	40	39	20	17	8	9	11	21	15	9	20	36	24	16	23	35	7.0196	4.49912	3.71645	2.53408	2.12393	3.03279	3.1334	5.28376	4.32232	2.68299	6.68435	5.38963
XLOC_000969	PRRC2C(1OF2)	prrc2c						125	110	84	75	108	100	86	65	118	56	87	88	103	72	98	77	87	101	115	46	74	72	73	88	47	67	65	79	84	66	21.4012	23.5668	18.3636	17.2778	22.9385	21.6628	19.248	16.3545	23.1834	12.5206	19.3846	19.762
XLOC_000979	CR392001.1	CR392001.1						118	125	111	97	108	100	114	121	112	69	115	138	107	125	172	152	107	120	110	95	190	136	123	158	177	146	166	146	101	151	20.2027	26.7805	24.2662	22.346	22.9385	21.6628	25.5148	30.4445	22.0046	15.4272	25.6233	30.9904
XLOC_000984	MPLKIP	mplkip						156	104	107	118	122	148	134	135	157	106	133	151	103	129	211	200	137	110	119	108	289	160	104	156	135	220	209	154	153	173	26.7087	22.2813	23.3918	27.1838	25.912	32.061	29.9911	33.9671	30.8457	23.6997	29.6339	33.9098
XLOC_000985	C2H7ORF25	C2H7ORF25						47	54	42	27	35	46	37	35	34	27	40	43	37	39	59	55	39	45	38	24	123	54	40	76	40	58	31	51	39	39	8.04685	11.5692	9.18182	6.22002	7.43376	9.9649	8.28113	8.80627	6.67995	6.03672	8.91246	9.65642
XLOC_000986	DNAJC1	dnajc1						76	73	62	52	97	75	65	62	79	74	82	79	70	89	124	97	76	81	54	82	103	124	80	122	116	110	125	109	91	138	13.0119	15.6398	13.5541	11.9793	20.6021	16.2471	14.5479	15.5997	15.5211	16.5451	18.2705	17.7409
XLOC_000988	IMPA1	LOC107397116						84	57	81	46	63	46	43	60	70	61	73	63	57	61	84	65	55	67	60	40	94	85	54	84	72	56	92	74	59	105	14.3816	12.2119	17.7078	10.5971	13.3808	9.9649	9.62402	15.0965	13.7528	13.6385	16.2652	14.1478
XLOC_000992	Nfu_p_1_039749	LOC107397123						642	565	598	465	479	436	499	425	587	432	495	485	434	421	600	556	415	565	434	353	459	521	378	589	496	510	590	488	476	554	109.917	121.048	130.732	107.123	101.736	94.4499	111.683	106.933	115.327	96.5875	110.292	108.915
XLOC_000993	FAM98A	FAM98A						68	55	58	45	63	49	68	55	61	42	52	45	46	40	101	60	51	46	55	29	153	90	40	109	55	85	64	53	48	77	11.6423	11.7834	12.6797	10.3667	13.3808	10.6148	15.2194	13.8384	11.9846	9.39045	11.5862	10.1056
XLOC_000994	SOCS5	SOCS5						45	43	33	33	40	57	47	51	41	23	49	35	43	48	58	58	41	32	21	32	87	38	40	63	68	60	31	58	35	54	7.70443	9.21248	7.21429	7.60225	8.49573	12.3478	10.5193	12.832	8.05524	5.14239	10.9178	7.85988
XLOC_000995	CR385022.1	LOC107397129						31	41	43	23	32	28	29	21	31	34	42	22	21	29	34	31	14	44	20	27	19	29	28	41	32	17	24	14	34	29	5.3075	8.78399	9.40043	5.29854	6.79658	6.06559	6.49062	5.28376	6.09055	7.60179	9.35809	4.9405
XLOC_000998	FAM208AB	FAM208AB						65	99	61	45	89	78	76	38	95	48	59	67	89	73	105	80	70	84	74	97	58	75	58	74	72	134	117	81	76	99	11.1286	21.2101	13.3355	10.3667	18.903	16.897	17.0099	9.5611	18.6646	10.7319	13.1459	15.0461
XLOC_001001	LRRIQ1	LRRIQ1						647	505	490	400	471	406	440	492	444	442	492	511	463	531	536	700	459	453	396	365	497	408	538	482	484	541	612	391	489	481	110.773	108.193	107.121	92.1485	100.037	87.951	98.4783	123.791	87.2323	98.8233	109.623	114.754
XLOC_001005	INPP5K(1OF2)	LOC107397138						1284	773	668	786	1152	716	844	1227	1047	790	733	1382	587	559	563	1088	1193	207	433	341	697	585	374	560	341	497	895	533	707	420	219.833	165.61	146.035	181.072	244.677	155.106	188.899	308.723	205.703	176.63	163.321	310.353
XLOC_001006	PITPNAA	LOC107397140						131	104	59	120	130	72	114	111	171	101	77	169	71	60	72	103	138	37	37	45	114	88	63	97	56	73	131	84	84	55	22.4285	22.2813	12.8983	27.6445	27.6111	15.5972	25.5148	27.9285	33.5962	22.5818	17.1565	37.952
XLOC_001010	RBM7	LOC107397143						116	87	68	80	67	72	81	84	98	90	68	75	76	76	108	123	110	87	70	62	124	96	76	104	93	119	167	110	130	111	19.8603	18.6392	14.8658	18.4297	14.2303	15.5972	18.129	21.1351	19.254	20.1224	15.1512	16.8426
XLOC_001011	MARCKSL1B	LOC107397147						1916	1220	1609	1252	1271	1580	1318	1556	1554	1096	1250	1330	1132	1503	1668	1566	1212	1281	1198	1285	3262	1751	1703	2160	1956	2518	2056	2183	1630	1992	328.038	261.377	351.751	288.425	269.952	342.272	294.987	391.502	305.313	245.046	278.514	298.675
XLOC_001012	HDAC1 (1 OF 2)	HDAC1 (1 OF 2)						1031	581	669	437	555	822	677	682	633	471	506	548	572	572	660	683	558	620	544	459	1117	556	689	693	625	874	647	780	620	628	176.517	124.476	146.253	100.672	117.878	178.068	151.522	171.597	124.365	105.307	112.743	123.063
XLOC_001014	EIF3I	eif3i						614	317	507	342	373	463	364	447	515	371	389	345	341	380	485	587	471	313	306	305	841	520	444	588	428	605	657	538	435	547	105.123	67.9152	110.838	78.787	79.2227	100.299	81.4684	112.469	101.182	82.949	86.6737	77.476
XLOC_001015	Nfu_p_1_007557	LOC107397149						73	65	62	47	58	53	56	54	61	52	64	46	39	44	75	60	49	61	49	47	179	64	40	91	82	116	53	61	56	72	12.4983	13.9258	13.5541	10.8274	12.3188	11.4813	12.5336	13.5868	11.9846	11.6263	14.2599	10.3301
XLOC_001016	CABZ01100267.1	LOC107397151						38	30	40	36	30	32	26	19	35	39	14	18	23	36	33	40	15	26	18	29	20	41	27	32	25	24	31	36	43	32	6.50597	6.42731	8.74459	8.29336	6.3718	6.9321	5.81917	4.78055	6.87642	8.7197	3.11936	4.04222
XLOC_001017	PSMD14	brcc3						51	35	42	41	49	59	37	32	34	48	47	55	48	39	61	64	39	64	49	40	77	50	48	55	59	70	55	84	55	84	8.73169	7.49853	9.18182	9.44522	10.4073	12.7811	8.28113	8.05145	6.67995	10.7319	10.4721	12.3512
XLOC_001019	RAB27B	LOC107397152						86	53	74	51	41	61	63	62	76	35	61	55	59	71	89	78	42	91	51	89	165	135	57	116	136	120	106	95	93	114	14.724	11.3549	16.1775	11.7489	8.70812	13.2143	14.1003	15.5997	14.9317	7.82538	13.5915	12.3512
XLOC_001023	KIF21A	LOC107397157						122	111	112	115	121	106	112	104	137	106	145	107	139	125	184	121	109	163	131	103	238	168	97	191	171	162	192	182	163	174	20.8876	23.781	24.4849	26.4927	25.6996	22.9626	25.0672	26.1672	26.9163	23.6997	32.3077	24.0288
XLOC_001025	ORMDL1	ormdl1						100	69	107	85	74	77	86	104	108	72	89	76	77	72	126	109	92	72	67	63	199	105	67	142	92	128	154	108	85	117	17.121	14.7828	23.3918	19.5816	15.7171	16.6804	19.248	26.1672	21.2187	16.0979	19.8302	17.0672
XLOC_001026	OSGEPL1	osgepl1						66	53	49	38	52	56	58	68	74	40	57	35	46	46	67	71	37	42	29	42	30	58	43	62	56	72	68	51	52	64	11.2998	11.3549	10.7121	8.75411	11.0444	12.1312	12.9812	17.1093	14.5387	8.94329	12.7003	7.85988
XLOC_001027	GLSB	GLSB						26	15	37	14	25	10	27	13	13	18	22	22	14	12	29	16	16	22	18	11	18	10	17	23	15	7	20	27	15	30	4.45145	3.21365	8.08875	3.2252	5.30983	2.16628	6.04299	3.2709	2.5541	4.02448	4.90185	4.9405
XLOC_001028	GSTT1B	LOC107397168						47	35	34	24	49	48	35	41	38	25	43	37	37	23	26	41	36	25	11	31	51	47	22	47	24	47	51	53	36	56	8.04685	7.49853	7.4329	5.52891	10.4073	10.3982	7.8335	10.3159	7.46583	5.58955	9.5809	8.30902
XLOC_001029	DDT	LOC107397169						175	121	96	89	146	148	131	116	119	78	116	105	98	94	106	157	111	108	61	74	119	127	89	139	121	125	174	104	131	141	29.9617	25.9235	20.987	20.503	31.0094	32.061	29.3197	29.1865	23.3798	17.4394	25.8461	23.5796
XLOC_001030	PMS1	pms1						23	25	17	14	13	24	15	19	28	17	21	11	18	16	32	21	14	17	17	19	14	26	14	10	16	28	35	21	12	22	3.93782	5.35609	3.71645	3.2252	2.76111	5.19908	3.35722	4.78055	5.50114	3.8009	4.67904	2.47025
XLOC_001031	ADAT3	adat3						25	17	25	17	23	20	25	23	27	11	22	25	25	42	30	40	19	27	14	20	39	36	28	37	33	49	34	30	47	28	4.28024	3.64214	5.46537	3.91631	4.88504	4.33256	5.59536	5.78698	5.30467	2.4594	4.90185	5.6142
XLOC_001035	ARPP19(1OF2)	LOC107397174						204	148	169	99	139	176	172	160	153	151	181	205	175	182	226	247	190	173	157	158	470	242	173	271	215	204	228	235	172	258	34.9268	31.7081	36.9459	22.8068	29.5227	38.1266	38.4961	40.2573	30.0598	33.7609	40.3289	46.0364
XLOC_001037	GNB5B	LOC107397179						729	665	752	504	626	919	704	581	676	512	805	889	825	838	882	1272	868	688	662	533	1544	726	709	864	726	813	728	820	612	933	124.812	142.472	164.398	116.107	132.958	199.081	157.565	146.184	132.813	114.474	179.363	199.641
XLOC_001038	BCL2L10	LOC107397176						957	689	617	474	625	758	649	611	721	606	829	798	689	757	914	1078	745	750	509	557	983	871	622	812	738	850	1111	662	733	827	163.848	147.614	134.885	109.196	132.746	164.204	145.256	153.732	141.654	135.491	184.711	179.205
XLOC_001040	SEC14L1(1OF2)	LOC107397181						223	182	237	233	290	162	203	191	276	204	238	274	305	257	427	314	211	266	304	168	641	358	185	372	296	297	334	300	203	234	38.1798	38.9923	51.8117	53.6765	61.594	35.0938	45.4343	48.0571	54.2255	45.6108	53.0292	61.5316
XLOC_001046	KCNK1B	KCNK1B						437	307	379	365	401	319	395	347	423	356	369	328	299	339	455	392	276	349	277	251	353	382	290	423	350	431	417	334	393	389	74.8186	65.7728	82.855	84.0855	85.1697	69.1044	88.4067	87.3079	83.1065	79.5952	82.2175	73.6583
XLOC_001050	PUS10	pus10						33	23	20	21	18	26	18	30	30	13	19	22	31	26	28	36	24	24	31	14	22	28	18	18	28	23	20	27	22	21	5.64992	4.9276	4.37229	4.8378	3.82308	5.63233	4.02866	7.54824	5.89408	2.90657	4.23342	4.9405
XLOC_001052	CCT4	CCT4						343	318	274	327	315	298	339	413	370	313	277	356	313	276	377	475	389	339	265	246	871	365	300	424	324	358	401	375	298	420	58.7249	68.1295	59.9004	75.3314	66.9039	64.5552	75.8731	103.914	72.6936	69.9812	61.7188	79.9462
XLOC_001055	KIF13A	LOC107397199						12	19	21	15	17	10	14	9	11	15	23	14	14	21	22	18	18	15	25	12	36	26	14	41	31	21	28	29	17	24	2.05452	4.07063	4.59091	3.45557	3.61068	2.16628	3.1334	2.26447	2.16116	3.35373	5.12467	3.14395
XLOC_001056	GALNT10 (1 OF 2)	GALNT10 (1 OF 2)						71	68	77	47	59	74	75	86	90	49	105	78	79	82	114	92	46	97	63	75	115	90	53	112	134	106	101	93	86	75	12.1559	14.5686	16.8333	10.8274	12.5312	16.0305	16.7861	21.6383	17.6822	10.9555	23.3952	17.5163
XLOC_001059	RNF44	rnf44						350	325	307	291	349	285	315	274	375	242	321	251	284	213	416	377	215	344	323	325	403	358	225	349	250	328	275	279	229	313	59.9234	69.6292	67.1147	67.038	74.1252	61.739	70.5015	68.9405	73.676	54.1069	71.5225	56.3666
XLOC_001062	FAF2	FAF2						209	221	167	124	149	167	197	182	193	141	222	164	178	180	288	231	198	210	158	151	343	220	184	257	186	231	255	206	170	221	35.7828	47.3478	36.5087	28.566	31.6466	36.1769	44.0914	45.7926	37.9186	31.5251	49.4642	36.8292
XLOC_001063	PIN4	pin4						139	121	80	92	106	97	111	106	118	90	106	100	84	103	118	147	121	90	96	100	135	116	121	156	111	108	155	97	122	110	23.7981	25.9235	17.4892	21.1942	22.5137	21.0129	24.8434	26.6704	23.1834	20.1224	23.618	22.4568
XLOC_001066	Nfu_p_1_043085	LOC107397211						53	45	37	22	52	54	40	36	50	50	48	52	59	49	64	34	29	40	36	49	35	67	23	58	40	54	49	68	47	49	9.07411	9.64096	8.08875	5.06817	11.0444	11.6979	8.95257	9.05788	9.82346	11.1791	10.695	11.6775
XLOC_001068	Nfu_g_1_018002	Nfu_g_1_018002						17	37	19	37	35	19	31	34	29	40	35	20	19	25	39	58	48	35	24	15	25	42	36	63	40	37	57	37	28	37	2.91056	7.92701	4.15368	8.52374	7.43376	4.11594	6.93824	8.55467	5.69761	8.94329	7.79841	4.49136
XLOC_001070	Nfu_g_1_018000	Nfu_g_1_018000						68	60	68	76	94	48	77	51	86	52	70	49	62	65	111	55	83	62	61	66	132	86	56	70	49	85	80	65	83	78	11.6423	12.8546	14.8658	17.5082	19.965	10.3982	17.2337	12.832	16.8964	11.6263	15.5968	11.0038
XLOC_001071	CCBL2	ccbl2						42	40	40	23	23	31	30	18	26	25	30	29	23	11	39	32	18	34	16	30	31	31	19	31	35	51	47	30	42	56	7.19081	8.56975	8.74459	5.29854	4.88504	6.71547	6.71443	4.52894	5.1082	5.58955	6.68435	6.51247
XLOC_001076	KITLGA	KITLGA						301	353	259	242	295	284	281	264	305	228	312	293	242	230	317	374	229	308	229	226	183	245	179	235	233	315	343	192	237	269	51.5341	75.628	56.6212	55.7498	62.656	61.5224	62.8918	66.4245	59.9231	50.9767	69.5172	65.7984
XLOC_001079	TSSC4	tssc4						76	48	62	46	43	42	51	34	66	47	73	51	55	62	70	54	40	51	33	37	82	70	47	76	64	68	83	65	51	61	13.0119	10.2837	13.5541	10.5971	9.13291	9.09838	11.4145	8.55467	12.967	10.5084	16.2652	11.453
XLOC_001083	CAMK2N2	LOC107397227						308	299	288	207	295	214	229	237	327	261	265	238	240	322	337	334	190	245	209	231	348	311	270	343	336	378	325	291	315	433	52.7326	64.0589	62.961	47.6868	62.656	46.3584	51.2535	59.6311	64.2454	58.3549	59.0451	53.4472
XLOC_001087	TAOK2(1OF3)	LOC107394983						259	220	208	220	170	231	218	185	220	170	239	253	171	195	221	260	187	223	189	163	248	229	143	280	261	254	267	196	207	219	44.3433	47.1336	45.4719	50.6817	36.1068	50.0411	48.7915	46.5474	43.2232	38.009	53.252	56.8157
XLOC_001088	CDIPT	CDIPT						116	96	86	90	121	111	109	134	113	119	109	132	82	131	100	168	93	79	95	89	88	119	120	132	148	167	154	142	131	195	19.8603	20.5674	18.8009	20.7334	25.6996	24.0457	24.3958	33.7155	22.201	26.6063	24.2865	29.643
XLOC_001089	CABZ01068263.1	CABZ01068263.1						104	104	87	86	84	94	84	102	89	65	80	97	82	64	111	85	63	107	97	67	172	91	58	127	82	88	108	82	61	66	17.8058	22.2813	19.0195	19.8119	17.841	20.363	18.8004	25.664	17.4858	14.5328	17.8249	21.7831
XLOC_001090	NLK1	LOC107394986						86	92	80	51	75	87	66	95	89	76	69	75	88	88	91	97	79	93	81	85	95	87	99	98	127	127	133	112	88	127	14.724	19.7104	17.4892	11.7489	15.9295	18.8467	14.7717	23.9027	17.4858	16.9922	15.374	16.8426
XLOC_001091	FAM57B(2OF2)	LOC107394987						6	7	10	19	27	12	8	11	20	25	29	32	21	47	38	20	24	17	20	23	7	22	13	28	12	34	42	17	30	27	1.02726	1.49971	2.18615	4.37705	5.73462	2.59954	1.79051	2.76769	3.92938	5.58955	6.46154	7.18618
XLOC_001092	NFIC	nfic						57	72	61	71	88	45	36	51	60	53	53	44	60	55	80	61	56	55	70	38	19	60	33	59	34	69	62	45	48	44	9.75895	15.4255	13.3355	16.3564	18.6906	9.74827	8.05732	12.832	11.7882	11.8499	11.809	9.88099
XLOC_001095	LRRC24 (1 OF 2)	LRRC24 (1 OF 2)						27	24	16	16	25	36	31	30	43	20	17	21	26	21	28	21	25	50	18	26	33	16	41	59	21	53	38	43	19	51	4.62266	5.14185	3.49784	3.68594	5.30983	7.79861	6.93824	7.54824	8.44818	4.47164	3.7878	4.71593
XLOC_001096	LONP1	LONP1						42	51	29	23	38	38	27	51	43	48	52	49	28	56	45	46	29	37	51	32	38	43	35	55	59	33	49	28	51	43	7.19081	10.9264	6.33983	5.29854	8.07094	8.23187	6.04299	12.832	8.44818	10.7319	11.5862	11.0038
XLOC_001098	PDPR	pdpr						63	63	56	40	50	42	45	58	92	62	83	65	76	64	89	87	56	63	67	65	167	101	72	142	81	81	96	79	79	98	10.7862	13.4973	12.2424	9.21485	10.6197	9.09838	10.0716	14.5933	18.0752	13.8621	18.4934	14.5969
XLOC_001099	MRPL46	mrpl46						55	54	59	51	46	48	43	45	56	32	50	66	38	55	87	71	42	53	32	46	95	77	57	59	64	63	73	67	72	76	9.41653	11.5692	12.8983	11.7489	9.77009	10.3982	9.62402	11.3224	11.0023	7.15463	11.1406	14.8215
XLOC_001100	MRPS11	mrps11						155	102	134	88	122	105	81	115	125	98	102	108	91	102	150	145	97	91	74	93	159	137	103	153	141	134	178	132	106	164	26.5375	21.8529	29.2944	20.2727	25.912	22.746	18.129	28.9349	24.5587	21.9111	22.7268	24.2533
XLOC_001101	RIMS1(2OF2)	LOC107394998						314	246	263	191	267	251	284	203	333	241	276	194	205	181	316	229	203	272	251	202	232	288	213	284	270	308	283	241	227	271	53.7598	52.7039	57.4957	44.0009	56.709	54.3737	63.5633	51.0764	65.4242	53.8833	61.496	43.5662
XLOC_001103	GEMIN6	gemin6						17	27	19	19	18	15	25	23	24	20	32	20	21	17	26	41	19	22	20	16	37	40	25	42	24	31	45	26	23	25	2.91056	5.78458	4.15368	4.37705	3.82308	3.24942	5.59536	5.78698	4.71526	4.47164	7.12997	4.49136
XLOC_001105	SOS1	sos1						80	49	58	47	60	42	53	53	57	46	49	94	63	54	73	80	61	56	67	64	108	102	62	109	74	76	81	73	84	74	13.6968	10.4979	12.6797	10.8274	12.7436	9.09838	11.8622	13.3352	11.1987	10.2848	10.9178	21.1094
XLOC_001107	Nfu_g_1_015443	Nfu_g_1_015443						31	14	28	19	14	24	22	12	31	17	27	8	13	22	32	25	9	22	9	17	21	17	26	32	16	34	37	22	26	23	5.3075	2.99941	6.12121	4.37705	2.97351	5.19908	4.92392	3.01929	6.09055	3.8009	6.01591	1.79654
XLOC_001109	XLOC_001109	XLOC_001109						33	47	63	35	33	55	37	47	38	39	72	24	50	31	76	74	39	46	42	46	75	48	42	68	42	61	50	34	36	64	5.64992	10.0695	13.7727	8.06299	7.00898	11.9145	8.28113	11.8256	7.46583	8.7197	16.0424	5.38963
XLOC_001110	SARS2	LOC107395008						55	68	51	45	66	59	71	66	54	50	52	52	56	51	66	77	63	68	48	55	136	77	50	81	55	63	106	57	67	71	9.41653	14.5686	11.1494	10.3667	14.018	12.7811	15.8908	16.6061	10.6093	11.1791	11.5862	11.6775
XLOC_001111	CU633848.1	CU633848.1						5905	5729	4692	4215	4168	5137	4901	4590	4636	3889	4659	5667	4076	4591	5157	6133	5116	4218	3815	3092	5195	4327	4291	4930	4080	4905	5179	4224	4368	4164	1010.99	1227.4	1025.74	971.015	885.255	1112.82	1096.91	1154.88	910.831	869.511	1038.08	1272.63
XLOC_001113	OLA.14568	LOC107395012						2298	2121	1965	2268	2487	2102	2428	2063	2461	1813	1703	1908	1915	1655	2272	2235	1838	2024	1906	1568	3284	2808	2025	3753	2602	2495	2421	2537	2482	2361	393.44	454.411	429.578	522.482	528.222	455.352	543.421	519.067	483.511	405.354	379.448	428.476
XLOC_001114	HPCA	LOC107395015						694	483	559	396	393	629	448	568	550	361	547	524	542	484	643	679	405	450	465	475	1592	562	446	559	516	868	529	667	350	582	118.82	103.48	122.206	91.227	83.4705	136.259	100.269	142.913	108.058	80.7132	121.878	117.674
XLOC_001123	RYR2	LOC107395022						44	45	56	49	59	47	34	46	72	53	68	28	39	44	64	47	33	64	44	40	9	64	15	37	40	45	54	51	44	42	7.53322	9.64096	12.2424	11.2882	12.5312	10.1815	7.60969	11.574	14.1458	11.8499	15.1512	6.2879
XLOC_001124	EIF3D	eif3d						368	363	377	382	375	346	372	405	401	285	318	318	268	240	379	454	346	339	256	266	853	360	285	443	274	393	460	289	368	381	63.0052	77.7704	82.4178	88.0018	79.6475	74.9533	83.2589	101.901	78.7842	63.7209	70.8541	71.4126
XLOC_001126	SPNS1	SPNS1						53	54	55	43	36	48	39	53	73	40	44	68	67	74	56	61	60	43	43	42	71	54	61	71	73	84	77	62	79	62	9.07411	11.5692	12.0238	9.90596	7.64616	10.3982	8.72876	13.3352	14.3423	8.94329	9.80371	15.2706
XLOC_001127	NFATC2IP	nfatc2ip						24	26	16	15	12	18	11	22	24	17	8	10	22	26	21	23	15	16	8	18	25	26	12	13	25	15	25	15	20	18	4.10903	5.57033	3.49784	3.45557	2.54872	3.89931	2.46196	5.53537	4.71526	3.8009	1.78249	2.24568
XLOC_001134	RNF2	rnf2						164	119	138	106	107	97	141	129	175	119	112	134	117	109	198	138	139	127	94	119	212	138	87	220	153	196	187	170	151	156	28.0784	25.495	30.1688	24.4193	22.7261	21.0129	31.5578	32.4574	34.3821	26.6063	24.9549	30.0921
XLOC_001135	LOC107395039	LOC107395039						63	40	46	50	51	27	55	44	38	58	53	40	40	44	69	56	24	31	44	45	85	70	33	77	72	72	90	32	52	62	10.7862	8.56975	10.0563	11.5186	10.8321	5.84896	12.3098	11.0707	7.46583	12.9678	11.809	8.98272
XLOC_001136	TMEM70	TMEM70						111	99	100	82	97	93	77	83	84	80	119	128	87	89	115	161	77	81	73	60	142	116	82	143	102	112	93	116	102	121	19.0043	21.2101	21.8615	18.8904	20.6021	20.1464	17.2337	20.8835	16.5034	17.8866	26.5146	28.7447
XLOC_001138	SDR16C5	sdr16c5						88	58	84	88	77	49	56	57	77	58	37	68	74	36	80	82	66	68	62	53	76	71	75	72	78	99	73	69	80	88	15.0664	12.4261	18.3636	20.2727	16.3543	10.6148	12.5336	14.3416	15.1281	12.9678	8.24403	15.2706
XLOC_001139	C2H5ORF22	C2H5ORF22						47	37	35	32	32	26	36	41	40	27	48	31	27	28	49	47	29	23	28	42	33	62	43	88	68	57	57	49	49	69	8.04685	7.92701	7.65152	7.37188	6.79658	5.63233	8.05732	10.3159	7.85877	6.03672	10.695	6.96161
XLOC_001141	OLA.9490	LOC107395042						113	84	66	123	86	94	109	101	88	69	100	99	81	102	134	121	92	93	106	65	212	98	86	113	119	111	120	106	95	118	19.3467	17.9965	14.4286	28.3357	18.2658	20.363	24.3958	25.4124	17.2893	15.4272	22.2812	22.2322
XLOC_001142	PDHB	PDHB						491	359	347	236	342	427	370	296	382	345	360	342	277	351	499	538	337	367	262	271	228	326	283	415	332	478	508	392	392	445	84.0639	76.9135	75.8593	54.3676	72.6385	92.5002	82.8113	74.4759	75.0512	77.1358	80.2122	76.8023
XLOC_001143	PXK	pxk						29	23	14	12	18	20	9	19	25	18	30	36	17	19	42	26	20	17	8	24	4	8	23	15	29	49	29	22	17	38	4.96508	4.9276	3.06061	2.76445	3.82308	4.33256	2.01433	4.78055	4.91173	4.02448	6.68435	8.08445
XLOC_001144	Nfu_g_1_016701	rpp14						106	71	90	44	62	93	68	97	83	53	69	51	57	86	107	124	56	60	49	55	115	98	71	115	103	90	90	103	67	103	18.1482	15.2113	19.6753	10.1363	13.1684	20.1464	15.2194	24.406	16.3069	11.8499	15.374	11.453
XLOC_001146	TOMM70A	tomm70						168	155	162	131	154	153	168	173	135	115	149	178	128	181	225	212	143	141	121	141	313	177	177	201	221	245	230	210	230	252	28.7632	33.2078	35.4156	30.1786	32.7086	33.1441	37.6008	43.5282	26.5233	25.7119	33.1989	39.9731
XLOC_001147	TBC1D23	tbc1d23						160	130	112	112	126	127	103	103	145	94	138	122	114	118	169	162	125	131	113	129	150	151	117	166	150	189	179	131	131	188	27.3935	27.8517	24.4849	25.8016	26.7615	27.5118	23.0529	25.9156	28.488	21.0167	30.748	27.3973
XLOC_001148	NIT2	nit2						27	29	17	16	27	37	37	18	23	22	34	45	19	28	32	27	34	30	26	23	36	41	26	23	48	40	43	36	35	34	4.62266	6.21307	3.71645	3.68594	5.73462	8.01524	8.28113	4.52894	4.51879	4.91881	7.57559	10.1056
XLOC_001149	GTPBP6	GTPBP6						44	39	38	29	26	31	31	29	32	34	36	13	14	28	33	32	26	24	16	23	36	28	20	39	28	34	36	26	42	37	7.53322	8.3555	8.30736	6.68077	5.52222	6.71547	6.93824	7.29663	6.28701	7.60179	8.02122	2.91938
XLOC_001154	SETD5	setd5						205	181	179	186	209	175	202	177	239	149	214	197	215	134	258	213	197	195	192	141	203	223	165	278	186	237	232	224	169	206	35.098	38.7781	39.132	42.849	44.3902	37.9099	45.2105	44.5346	46.9561	33.3137	47.6817	44.2399
XLOC_001158	XLOC_001158	XLOC_001158						52	35	26	20	30	13	26	28	39	23	30	46	24	28	31	62	41	25	17	25	35	45	19	52	31	25	56	38	33	33	8.9029	7.49853	5.68398	4.60742	6.3718	2.81617	5.81917	7.04502	7.6623	5.14239	6.68435	10.3301
XLOC_001161	ALDH1L2	ALDH1L2						97	104	78	61	66	99	69	57	114	67	58	63	85	83	96	74	64	67	67	60	49	104	72	111	117	109	84	84	83	119	16.6073	22.2813	17.0519	14.0526	14.018	21.4462	15.4432	14.3416	22.3975	14.98	12.9231	14.1478
XLOC_001163	LMAN2	lman2						92	45	62	39	41	78	37	54	77	50	73	79	64	94	99	88	61	56	63	75	23	96	82	76	107	148	141	87	107	123	15.7513	9.64096	13.5541	8.98448	8.70812	16.897	8.28113	13.5868	15.1281	11.1791	16.2652	17.7409
XLOC_001164	Nfu_g_1_007810	Nfu_g_1_007810						192	176	171	134	118	208	184	164	184	121	198	192	149	176	229	222	202	190	133	203	347	216	200	345	260	244	232	248	181	245	32.8723	37.7069	37.3831	30.8697	25.0624	45.0587	41.1818	41.2637	36.1503	27.0534	44.1167	43.1171
XLOC_001165	SNRPE	snrpe						321	169	161	127	177	200	180	185	196	222	190	285	186	237	300	284	263	192	184	169	297	230	208	280	310	281	314	278	269	303	54.9583	36.2072	35.197	29.2571	37.5936	43.3256	40.2866	46.5474	38.508	49.6352	42.3342	64.0019
XLOC_001168	FYTTD1	fyttd1						80	54	51	38	37	44	37	37	48	32	58	49	50	41	70	66	38	42	38	37	178	73	44	82	58	68	109	66	68	71	13.6968	11.5692	11.1494	8.75411	7.85855	9.53164	8.28113	9.30949	9.43052	7.15463	12.9231	11.0038
XLOC_001169	OLA.95	LOC107395071						15	26	26	9	27	15	12	29	50	18	24	19	24	31	33	25	20	25	21	31	9	27	27	42	17	51	25	20	13	42	2.56814	5.57033	5.68398	2.07334	5.73462	3.24942	2.68577	7.29663	9.82346	4.02448	5.34748	4.26679
XLOC_001170	TSC22D2(1OF3)	tsc22d2						84	47	47	46	49	79	56	55	82	48	75	91	67	45	105	82	66	80	54	74	113	77	52	125	82	103	76	58	68	76	14.3816	10.0695	10.2749	10.5971	10.4073	17.1136	12.5336	13.8384	16.1105	10.7319	16.7109	20.4357
XLOC_001172	CU570691.1	LOC107395074						265	267	268	259	249	344	280	269	403	252	311	374	286	281	304	432	270	257	233	199	426	276	191	271	229	300	240	205	180	222	45.3706	57.2031	58.5888	59.6661	52.8859	74.5201	62.668	67.6825	79.1771	56.3427	69.2944	83.9884
XLOC_001176	CD2AP	cd2ap						32	33	16	23	27	24	23	16	19	18	28	33	23	25	34	23	36	28	30	19	38	24	12	38	23	45	30	23	29	35	5.47871	7.07004	3.49784	5.29854	5.73462	5.19908	5.14773	4.02573	3.73292	4.02448	6.23872	7.41074
XLOC_001181	SEMA4F	LOC107395084						97	70	91	84	113	82	100	89	107	78	94	78	59	79	110	90	77	108	112	71	140	83	58	77	76	101	55	88	82	100	16.6073	14.9971	19.8939	19.3512	24.0004	17.7635	22.3814	22.3931	21.0222	17.4394	20.9443	17.5163
XLOC_001182	KPNA6	KPNA6						111	89	85	50	87	107	112	112	97	77	94	91	100	73	97	143	84	113	72	76	49	92	100	77	81	145	116	129	110	74	19.0043	19.0677	18.5823	11.5186	18.4782	23.1792	25.0672	28.1801	19.0575	17.2158	20.9443	20.4357
XLOC_001183	TXLNA	txlna						77	51	68	49	76	53	71	49	57	46	47	50	65	52	67	57	54	72	54	52	61	78	90	88	72	99	65	67	50	69	13.1831	10.9264	14.8658	11.2882	16.1419	11.4813	15.8908	12.3288	11.1987	10.2848	10.4721	11.2284
XLOC_001189	ING3	ing3						97	120	102	91	98	98	115	85	96	80	107	79	88	76	126	134	87	93	63	75	272	119	70	141	124	128	103	121	92	129	16.6073	25.7092	22.2987	20.9638	20.8145	21.2296	25.7386	21.3867	18.861	17.8866	23.8408	17.7409
XLOC_001193	Nfu_g_1_015436	Nfu_g_1_015436						151	122	150	130	132	100	91	153	162	123	149	149	118	127	205	172	122	117	151	94	442	258	114	277	169	228	259	179	138	181	25.8527	26.1377	32.7922	29.9483	28.0359	21.6628	20.3671	38.496	31.828	27.5006	33.1989	33.4606
XLOC_001197	TRIM2B	TRIM2B						100	125	123	139	123	88	114	104	125	85	149	106	95	100	174	129	102	145	103	138	183	148	110	142	161	180	145	145	127	157	17.121	26.7805	26.8896	32.0216	26.1244	19.0633	25.5148	26.1672	24.5587	19.0045	33.1989	23.8042
XLOC_001207	DPM2	dpm2						76	65	73	50	55	71	71	75	79	66	59	78	56	67	89	76	75	69	47	66	143	115	63	73	69	78	104	63	63	72	13.0119	13.9258	15.9589	11.5186	11.6816	15.3806	15.8908	18.8706	15.5211	14.7564	13.1459	17.5163
XLOC_001209	NAIF1	naif1						17	14	16	16	42	23	25	10	18	21	13	8	31	25	16	28	18	15	17	15	31	35	21	30	34	22	26	28	22	12	2.91056	2.99941	3.49784	3.68594	8.92052	4.98245	5.59536	2.51608	3.53645	4.69523	2.89655	1.79654
XLOC_001210	FPGS	fpgs						22	20	23	16	20	22	21	16	20	13	14	24	14	16	19	28	21	20	14	30	66	29	27	29	27	35	24	21	26	32	3.76661	4.28487	5.02814	3.68594	4.24786	4.76582	4.7001	4.02573	3.92938	2.90657	3.11936	5.38963
XLOC_001211	OLA.12645	LOC107395119						109	108	104	93	125	113	88	99	121	72	90	92	84	91	174	136	84	90	103	92	190	150	81	174	119	176	154	158	144	147	18.6619	23.1383	22.7359	21.4245	26.5492	24.479	19.6957	24.9092	23.7728	16.0979	20.053	20.6603
XLOC_001212	DCK	dck						44	23	20	18	25	26	27	22	21	20	10	18	14	29	27	35	24	18	20	21	29	24	32	28	35	27	30	33	24	29	7.53322	4.9276	4.37229	4.14668	5.30983	5.63233	6.04299	5.53537	4.12585	4.47164	2.22812	4.04222
XLOC_001213	SLC4A4B	LOC107395120						884	943	978	961	914	1165	1010	892	1194	644	821	1032	921	1007	1328	1356	1117	982	1044	680	975	1069	1035	996	885	1066	1151	1136	845	987	151.349	202.032	213.805	221.387	194.127	252.372	226.052	224.434	234.584	143.987	182.928	231.754
XLOC_001216	SLC25A20	slc25a20						27	11	21	21	22	32	22	26	36	25	21	19	22	37	28	50	21	31	28	16	34	28	28	65	36	38	27	28	34	32	4.62266	2.35668	4.59091	4.8378	4.67265	6.9321	4.92392	6.5418	7.07289	5.58955	4.67904	4.26679
XLOC_001217	PRKAR2AB	LOC107395124						344	324	367	247	388	269	271	255	399	313	421	303	254	461	494	396	262	375	322	367	392	508	468	563	606	613	551	512	479	667	58.8961	69.4149	80.2316	56.9017	82.4086	58.273	60.6537	64.16	78.3912	69.9812	93.8037	68.0441
XLOC_001218	SPEN (2 OF 2)	SPEN (2 OF 2)						616	526	590	571	654	473	520	391	629	533	520	464	452	561	558	578	445	577	568	355	174	496	444	476	438	549	531	451	462	486	105.465	112.692	128.983	131.542	138.905	102.465	116.383	98.3787	123.579	119.169	115.862	104.2
XLOC_001219	FBLIM1	fblim1						41	26	30	33	42	29	34	47	37	38	36	28	36	20	35	49	33	29	20	22	79	41	26	42	54	33	51	31	32	36	7.0196	5.57033	6.55844	7.60225	8.92052	6.28222	7.60969	11.8256	7.26936	8.49612	8.02122	6.2879
XLOC_001221	ADAM11(2OF2)	LOC107395130						102	94	91	83	103	77	97	109	119	114	104	75	95	92	118	93	79	109	73	72	58	95	101	130	97	122	107	113	127	138	17.4634	20.1389	19.8939	19.1208	21.8765	16.6804	21.71	27.4253	23.3798	25.4884	23.1724	16.8426
XLOC_001225	NT5C3B	LOC107395133						55	21	51	33	28	43	35	52	28	29	34	48	25	28	55	43	26	26	18	20	44	47	43	54	43	49	42	30	48	48	9.41653	4.49912	11.1494	7.60225	5.94701	9.31501	7.8335	13.0836	5.50114	6.48388	7.57559	10.7793
XLOC_001226	KLHL11 (1 OF 2)	KLHL11 (1 OF 2)						46	49	36	35	49	66	61	53	62	48	49	64	51	45	55	67	39	59	39	60	33	50	61	74	57	97	48	42	43	53	7.87564	10.4979	7.87013	8.06299	10.4073	14.2975	13.6527	13.3352	12.1811	10.7319	10.9178	14.3724
XLOC_001227	LLGL2	llgl1						144	151	116	113	96	164	143	146	148	134	162	165	165	188	218	204	146	179	137	181	370	213	217	222	288	255	255	273	214	225	24.6542	32.3508	25.3593	26.0319	20.3898	35.527	32.0055	36.7347	29.0774	29.96	36.0955	37.0537
XLOC_001229	FLII	flii						57	69	59	46	56	54	61	45	54	44	69	60	81	45	49	56	77	48	64	49	65	93	75	65	53	68	67	61	61	72	9.75895	14.7828	12.8983	10.5971	11.894	11.6979	13.6527	11.3224	10.6093	9.83761	15.374	13.4741
XLOC_001232	TSPEAR	tspear						160	138	149	139	132	155	162	144	152	134	138	183	170	173	213	239	141	141	148	178	283	251	172	279	271	252	281	203	184	273	27.3935	29.5656	32.5736	32.0216	28.0359	33.5774	36.2579	36.2315	29.8633	29.96	30.748	41.0959
XLOC_001234	CABZ01085240.1	fkbp15						115	63	80	66	89	93	81	84	94	58	86	75	70	89	88	71	96	68	75	70	66	72	60	81	61	107	130	74	70	102	19.6891	13.4973	17.4892	15.2045	18.903	20.1464	18.129	21.1351	18.4681	12.9678	19.1618	16.8426
XLOC_001239	CBY1	cby1						220	146	121	115	123	106	144	135	129	121	128	126	117	145	177	157	140	150	125	95	96	150	122	151	169	164	187	146	151	172	37.6661	31.2796	26.4524	26.4927	26.1244	22.9626	32.2293	33.9671	25.3445	27.0534	28.5199	28.2956
XLOC_001240	KCTD17	KCTD17						173	199	187	97	170	231	166	90	163	134	158	167	168	204	176	156	122	160	142	137	18	117	115	63	96	173	112	86	79	141	29.6193	42.6345	40.881	22.346	36.1068	50.0411	37.1532	22.6447	32.0245	29.96	35.2042	37.5029
XLOC_001243	SEC63	sec63						328	324	306	211	285	305	301	285	374	270	311	313	303	273	382	345	237	372	279	309	105	312	278	344	328	366	382	326	295	357	56.1568	69.4149	66.8961	48.6083	60.5321	66.0716	67.3681	71.7082	73.4795	60.3672	69.2944	70.2898
XLOC_001244	PPP1R14C	LOC107395152						35	46	26	27	27	24	25	35	35	24	33	24	27	25	42	34	32	22	33	24	50	29	29	58	37	33	62	41	60	28	5.99234	9.85521	5.68398	6.22002	5.73462	5.19908	5.59536	8.80627	6.87642	5.36597	7.35278	5.38963
XLOC_001245	PPP1R14C	PPP1R14C						64	32	40	23	28	46	34	80	46	55	51	40	28	53	43	42	23	28	44	38	71	67	53	79	82	52	72	74	91	76	10.9574	6.8558	8.74459	5.29854	5.94701	9.9649	7.60969	20.1286	9.03758	12.297	11.3634	8.98272
XLOC_001248	KLHDC8A	klhdc8a						32	12	22	21	18	31	15	35	24	34	30	31	24	40	18	36	14	22	34	40	58	30	30	52	28	49	43	35	28	37	5.47871	2.57092	4.80952	4.8378	3.82308	6.71547	3.35722	8.80627	4.71526	7.60179	6.68435	6.96161
XLOC_001255	CABZ01069162.1	LOC107395162						29	28	24	19	20	25	39	22	23	12	29	32	20	26	42	32	28	18	31	22	52	38	30	32	36	32	20	40	31	32	4.96508	5.99882	5.24675	4.37705	4.24786	5.4157	8.72876	5.53537	4.51879	2.68299	6.46154	7.18618
XLOC_001258	OLA.22765	LOC107395169						106	80	50	81	80	72	79	77	108	71	90	65	63	71	92	73	44	98	50	67	212	85	43	115	87	95	84	75	72	105	18.1482	17.1395	10.9307	18.6601	16.9915	15.5972	17.6813	19.3738	21.2187	15.8743	20.053	14.5969
XLOC_001259	LOC107395171	LOC107395171						2238	1786	1929	1531	1719	1644	1762	1955	2173	1723	2126	1870	1833	1863	2556	2207	1703	2198	1759	1945	2313	2845	1860	2876	2552	2959	3099	2198	2050	2858	383.167	382.639	421.708	352.698	365.104	356.137	394.361	491.893	426.928	385.232	473.697	419.942
XLOC_001263	BX088715.1	LOC107395177						260	216	258	224	241	171	239	193	273	178	239	215	221	253	364	258	216	279	271	231	348	339	210	352	334	308	289	327	286	273	44.5145	46.2766	56.4026	51.6032	51.1868	37.0434	53.4916	48.5603	53.6361	39.7976	53.252	48.2821
XLOC_001266	LOC107395179	LOC107395179						16	25	27	23	36	15	28	17	33	27	26	22	19	22	31	31	18	10	23	12	27	26	20	28	33	27	30	21	28	22	2.73935	5.35609	5.9026	5.29854	7.64616	3.24942	6.2668	4.27733	6.48348	6.03672	5.7931	4.9405
XLOC_001274	C19H1ORF172(2OF2)	LOC107395193						12	5	15	18	10	13	17	9	21	10	20	16	9	24	31	28	18	11	22	21	12	35	11	31	17	34	41	21	12	22	2.05452	1.07122	3.27922	4.14668	2.12393	2.81617	3.80484	2.26447	4.12585	2.23582	4.45623	3.59309
XLOC_001275	NUDCD3	nudc						335	318	283	189	169	293	293	223	231	211	323	269	260	260	355	423	296	261	213	227	305	357	205	276	239	297	359	217	234	246	57.3552	68.1295	61.868	43.5402	35.8945	63.4721	65.5776	56.1085	45.3844	47.1758	71.9681	60.4088
XLOC_001277	ZDHHC18B	LOC107395191						125	111	134	62	93	96	116	93	127	83	151	110	106	116	153	150	78	131	89	94	133	146	85	151	131	151	203	130	102	111	21.4012	23.781	29.2944	14.283	19.7526	20.7963	25.9625	23.3995	24.9516	18.5573	33.6445	24.7025
XLOC_001281	UBE2M	ube2m						231	208	143	122	124	138	192	170	156	137	124	142	142	69	188	243	185	146	161	118	354	183	100	272	157	172	200	104	158	145	39.5494	44.5627	31.2619	28.1053	26.3368	29.8947	42.9724	42.7733	30.6492	30.6308	27.6286	31.8887
XLOC_001282	Nfu_g_1_011169	LOC107395202						119	99	133	93	65	93	81	107	91	53	100	71	87	87	90	103	71	105	65	60	44	41	43	56	54	80	79	53	25	54	20.3739	21.2101	29.0758	21.4245	13.8056	20.1464	18.129	26.922	17.8787	11.8499	22.2812	15.9443
XLOC_001284	UTP18	utp18						32	37	13	24	23	25	32	22	20	12	25	31	19	19	28	30	27	22	17	18	32	19	18	43	26	24	37	18	35	34	5.47871	7.92701	2.84199	5.52891	4.88504	5.4157	7.16206	5.53537	3.92938	2.68299	5.57029	6.96161
XLOC_001285	WIPF2B	WIPF2B						42	25	41	37	45	37	28	55	47	34	41	33	45	50	55	55	33	43	59	37	150	57	50	87	50	56	59	70	48	47	7.19081	5.35609	8.9632	8.52374	9.5577	8.01524	6.2668	13.8384	9.23405	7.60179	9.13527	7.41074
XLOC_001286	NR1D1	LOC107395201						81	95	85	54	106	98	75	93	83	80	68	91	93	98	85	108	79	91	68	59	103	56	68	53	38	90	48	60	27	58	13.868	20.3531	18.5823	12.44	22.5137	21.2296	16.7861	23.3995	16.3069	17.8866	15.1512	20.4357
XLOC_001293	NELFB	NELFB						27	37	21	28	28	22	16	20	30	16	42	23	33	33	34	16	32	21	21	33	49	45	27	28	48	43	34	49	33	55	4.62266	7.92701	4.59091	6.45039	5.94701	4.76582	3.58103	5.03216	5.89408	3.57731	9.35809	5.16506
XLOC_001297	ASF1B(1OF2)	asf1b						49	32	20	24	18	31	35	30	25	29	23	22	23	36	36	27	27	24	19	41	66	56	31	77	33	58	49	42	35	53	8.38927	6.8558	4.37229	5.52891	3.82308	6.71547	7.8335	7.54824	4.91173	6.48388	5.12467	4.9405
XLOC_001298	PRKACAB	PRKACAB						548	551	560	615	653	600	642	547	658	518	506	543	562	565	824	659	485	693	597	527	700	679	635	763	637	701	597	689	584	649	93.8229	118.048	122.424	141.678	138.693	129.977	143.689	137.629	129.277	115.816	112.743	121.94
XLOC_001300	NDUFB7	ndufb7						214	131	141	111	138	176	133	67	137	128	180	162	147	187	180	160	168	133	131	97	56	157	142	138	108	149	187	134	129	235	36.6389	28.0659	30.8247	25.5712	29.3103	38.1266	29.7673	16.8577	26.9163	28.6185	40.1061	36.38
XLOC_001301	OLA.1036	LOC107395218						84	77	71	48	71	72	81	74	70	66	68	86	58	69	95	127	79	61	62	55	64	69	51	107	81	88	122	69	64	78	14.3816	16.4968	15.5216	11.0578	15.0799	15.5972	18.129	18.619	13.7528	14.7564	15.1512	19.3128
XLOC_001303	CABZ01087562.1	LOC107395222						158	130	155	184	164	131	155	94	184	117	192	120	160	181	214	172	120	201	159	78	223	227	173	226	145	187	222	175	151	181	27.0511	27.8517	33.8853	42.3883	34.8325	28.3783	34.6912	23.6511	36.1503	26.1591	42.7798	26.9482
XLOC_001305	APOA1	APOA1						28	23	21	22	32	26	19	16	19	19	16	16	14	36	44	31	17	35	12	22	56	17	11	32	20	38	32	21	15	61	4.79387	4.9276	4.59091	5.06817	6.79658	5.63233	4.25247	4.02573	3.73292	4.24806	3.56499	3.59309
XLOC_001306	BTAF1	btaf1						54	46	65	45	72	49	56	55	88	51	97	48	65	81	88	55	29	73	53	50	76	62	39	71	94	69	80	78	60	73	9.24532	9.85521	14.21	10.3667	15.2923	10.6148	12.5336	13.8384	17.2893	11.4027	21.6127	10.7793
XLOC_001307	C10H5ORF28	LOC107395227						28	44	47	26	33	48	26	40	43	31	46	22	33	22	59	52	29	24	21	29	25	33	25	29	52	52	49	47	37	48	4.79387	9.42672	10.2749	5.98965	7.00898	10.3982	5.81917	10.0643	8.44818	6.93105	10.2493	4.9405
XLOC_001309	OLA.8291	LOC107395228						52	30	35	32	46	27	35	81	42	34	74	88	29	59	25	74	115	16	20	30	18	23	24	42	16	44	89	39	50	47	8.9029	6.42731	7.65152	7.37188	9.77009	5.84896	7.8335	20.3802	8.25171	7.60179	16.4881	19.762
XLOC_001310	IL11RA	LOC107395225						38	31	22	33	26	24	20	26	44	40	26	30	18	23	28	51	54	23	40	34	38	27	43	48	17	37	56	35	30	31	6.50597	6.64155	4.80952	7.60225	5.52222	5.19908	4.47629	6.5418	8.64465	8.94329	5.7931	6.73704
XLOC_001312	RAB3AB	LOC107395232						154	109	142	145	133	145	152	140	195	126	111	97	117	175	227	146	100	151	135	205	404	218	148	260	229	225	181	129	171	235	26.3663	23.3526	31.0433	33.4038	28.2483	31.4111	34.0198	35.2251	38.3115	28.1714	24.7321	21.7831
XLOC_001314	LRRC39	lrrc39						22	18	12	11	10	11	14	11	19	11	39	17	17	43	23	18	4	15	15	34	27	19	20	15	23	29	13	28	28	15	3.76661	3.85639	2.62338	2.53408	2.12393	2.38291	3.1334	2.76769	3.73292	2.4594	8.68965	3.81766
XLOC_001315	DBT	DBT						71	79	63	79	69	99	76	45	47	74	71	101	70	63	119	92	78	80	58	57	150	79	63	90	52	77	84	76	54	85	12.1559	16.9252	13.7727	18.1993	14.6551	21.4462	17.0099	11.3224	9.23405	16.5451	15.8196	22.6814
XLOC_001320	Nfu_p_1_044258	LOC107395240						71	44	68	56	34	37	70	58	57	29	53	39	50	39	69	56	46	59	48	49	56	50	48	46	56	88	83	46	47	68	12.1559	9.42672	14.8658	12.9008	7.22137	8.01524	15.667	14.5933	11.1987	6.48388	11.809	8.75815
XLOC_001321	TROVE2	trove2						92	64	61	65	75	62	61	60	85	76	76	93	86	93	95	109	85	81	77	48	136	107	75	86	79	94	110	84	76	77	15.7513	13.7116	13.3355	14.9741	15.9295	13.4309	13.6527	15.0965	16.6999	16.9922	16.9337	20.8848
XLOC_001322	CDC73	CDC73						142	112	140	157	141	127	114	119	162	116	136	144	180	153	210	151	131	172	142	150	219	185	131	197	206	205	218	157	161	213	24.3118	23.9953	30.6061	36.1683	29.9474	27.5118	25.5148	29.9413	31.828	25.9355	30.3024	32.3378
XLOC_001326	CT573433.2	CT573433.2						18	30	37	39	18	30	28	21	39	34	17	23	22	29	42	43	19	38	20	16	15	21	18	34	38	26	31	19	34	41	3.08177	6.42731	8.08875	8.98448	3.82308	6.49884	6.2668	5.28376	7.6623	7.60179	3.7878	5.16506
XLOC_001327	DYRK2	dyrk2						128	71	105	90	68	85	83	91	100	113	145	104	96	143	154	165	92	95	89	103	20	118	121	154	123	169	129	121	130	184	21.9148	15.2113	22.9545	20.7334	14.4427	18.4134	18.5766	22.8963	19.6469	25.2648	32.3077	23.3551
XLOC_001328	DYRK2	DYRK2						117	93	98	95	109	123	120	114	132	68	90	134	117	131	136	131	104	120	109	118	187	139	110	166	156	165	136	121	107	125	20.0315	19.9247	21.4242	21.8853	23.1509	26.6453	26.8577	28.6833	25.9339	15.2036	20.053	30.0921
XLOC_001334	CABZ01076275.1	LOC107395254						235	182	219	157	144	175	191	210	232	187	170	205	189	179	236	230	223	179	167	168	302	210	184	273	233	210	261	159	227	307	40.2343	38.9923	47.8766	36.1683	30.5846	37.9099	42.7485	52.8376	45.5809	41.8099	37.878	46.0364
XLOC_001335	ST7	LOC107395255						76	79	100	89	82	63	95	81	124	87	104	82	69	70	112	115	63	102	91	94	153	136	84	150	121	158	168	101	128	108	13.0119	16.9252	21.8615	20.503	17.4162	13.6476	21.2624	20.3802	24.3622	19.4516	23.1724	18.4146
XLOC_001337	TPRXL	pnn						787	577	604	521	516	525	527	477	623	439	691	547	508	649	790	584	404	561	432	467	884	736	546	709	758	720	808	625	473	693	134.742	123.619	132.043	120.023	109.595	113.73	117.95	120.017	122.4	98.1526	153.963	122.839
XLOC_001338	CTAGE5	ctage5						137	116	129	114	113	124	150	142	117	113	128	155	113	100	185	90	136	147	98	92	207	165	105	193	126	160	144	148	102	124	23.4557	24.8523	28.2013	26.2623	24.0004	26.8619	33.5722	35.7283	22.9869	25.2648	28.5199	34.808
XLOC_001340	GEMIN2	GEMIN2						48	33	51	41	46	31	51	51	43	31	49	44	50	39	56	68	49	31	35	47	107	66	45	82	70	56	89	64	58	60	8.21806	7.07004	11.1494	9.44522	9.77009	6.71547	11.4145	12.832	8.44818	6.93105	10.9178	9.88099
XLOC_001341	BRMS1LA	LOC107395261						99	86	85	89	70	73	88	93	100	96	82	56	56	111	102	104	83	62	63	83	56	111	70	82	105	97	94	77	67	94	16.9498	18.425	18.5823	20.503	14.8675	15.8139	19.6957	23.3995	19.6469	21.4639	18.2705	12.5758
XLOC_001342	BAI3	LOC107395264						102	79	93	81	94	86	84	72	79	64	83	61	71	58	95	119	76	98	69	67	38	69	74	85	70	106	77	81	61	91	17.4634	16.9252	20.3312	18.6601	19.965	18.63	18.8004	18.1158	15.5211	14.3093	18.4934	13.6986
XLOC_001343	XLOC_001343	XLOC_001343						65	29	40	53	43	29	46	34	49	44	51	27	41	23	64	58	29	68	55	50	33	70	44	55	64	80	60	62	52	73	11.1286	6.21307	8.74459	12.2097	9.13291	6.28222	10.2955	8.55467	9.62699	9.83761	11.3634	6.06334
XLOC_001347	SVIL (1 OF 3)	SVIL (1 OF 3)						464	538	556	451	533	393	528	345	583	403	476	551	578	433	491	638	550	498	498	347	286	445	389	463	351	484	449	430	378	403	79.4413	115.263	121.55	103.897	113.206	85.1349	118.174	86.8047	114.542	90.1036	106.058	123.737
XLOC_001348	SVILB	LOC107395270						61	53	54	48	72	55	64	53	59	64	63	50	49	37	55	63	34	55	30	42	69	47	24	49	54	59	63	40	45	43	10.4438	11.3549	11.8052	11.0578	15.2923	11.9145	14.3241	13.3352	11.5917	14.3093	14.0371	11.2284
XLOC_001349	KCNJ9	LOC107395271						99	70	69	79	83	76	98	65	106	85	83	78	81	80	98	112	67	81	66	91	69	85	85	134	132	125	110	91	89	88	16.9498	14.9971	15.0844	18.1993	17.6286	16.4637	21.9338	16.3545	20.8257	19.0045	18.4934	17.5163
XLOC_001352	MPP4A	LOC107395274						92	112	104	81	84	70	108	72	103	76	85	103	95	91	111	133	93	123	60	61	76	101	60	70	72	119	78	99	55	104	15.7513	23.9953	22.7359	18.6601	17.841	15.164	24.1719	18.1158	20.2363	16.9922	18.939	23.1305
XLOC_001359	HECTD2	LOC107395284						72	91	72	71	106	79	71	92	105	97	110	86	80	112	150	93	97	70	90	88	288	171	81	189	151	170	186	161	124	142	12.3271	19.4962	15.7403	16.3564	22.5137	17.1136	15.8908	23.1479	20.6293	21.6875	24.5093	19.3128
XLOC_001362	ADHFE1	LOC107395287						33	37	27	38	40	28	36	45	50	17	24	30	27	32	51	38	42	55	28	24	86	38	29	35	43	41	65	37	35	37	5.64992	7.92701	5.9026	8.75411	8.49573	6.06559	8.05732	11.3224	9.82346	3.8009	5.34748	6.73704
XLOC_001364	WDR33	WDR33						59	26	23	21	48	40	29	37	43	30	45	40	36	39	42	57	38	59	41	34	37	44	32	65	51	71	58	47	51	61	10.1014	5.57033	5.02814	4.8378	10.1949	8.66513	6.49062	9.30949	8.44818	6.70746	10.0265	8.98272
XLOC_001365	KHDRBS2	LOC107395291						38	23	32	28	19	23	22	28	36	22	27	31	21	21	21	24	25	23	8	14	19	24	16	15	14	20	32	13	14	26	6.50597	4.9276	6.99567	6.45039	4.03547	4.98245	4.92392	7.04502	7.07289	4.91881	6.01591	6.96161
XLOC_001367	TNPO3	tnpo3						48	37	63	42	37	30	48	49	49	44	54	70	45	43	57	93	58	59	51	49	182	47	55	109	52	68	46	92	52	78	8.21806	7.92701	13.7727	9.67559	7.85855	6.49884	10.7431	12.3288	9.62699	9.83761	12.0318	15.7198
XLOC_001370	IRF5	irf5						33	22	16	18	24	23	18	29	23	16	35	16	17	19	28	33	17	25	26	22	72	26	15	37	25	32	57	34	33	37	5.64992	4.71336	3.49784	4.14668	5.09744	4.98245	4.02866	7.29663	4.51879	3.57731	7.79841	3.59309
XLOC_001372	NKIRAS2	NKIRAS2						91	59	63	26	60	76	51	83	83	63	39	68	60	70	106	84	62	51	55	63	78	85	73	92	115	97	71	91	79	129	15.5801	12.6404	13.7727	5.98965	12.7436	16.4637	11.4145	20.8835	16.3069	14.0857	8.68965	15.2706
XLOC_001373	ACLYA	acly						96	96	68	69	79	62	92	97	117	81	103	60	81	63	127	115	69	104	91	82	225	112	72	147	153	123	108	149	83	110	16.4361	20.5674	14.8658	15.8956	16.7791	13.4309	20.5909	24.406	22.9869	18.1102	22.9496	13.4741
XLOC_001374	CNP	cnp						166	82	93	71	69	87	98	123	89	83	77	117	67	86	63	105	119	89	76	73	86	96	54	117	85	92	109	99	88	88	28.4208	17.568	20.3312	16.3564	14.6551	18.8467	21.9338	30.9478	17.4858	18.5573	17.1565	26.2745
XLOC_001376	DNAJC7	dnajc7						235	173	175	159	197	151	174	190	231	162	209	118	189	175	195	216	148	149	169	117	199	200	171	207	198	223	233	176	180	174	40.2343	37.0642	38.2576	36.629	41.8415	32.7109	38.9437	47.8055	45.3844	36.2203	46.5676	26.499
XLOC_001377	ZNF385C	ZNF385C						51	75	51	42	48	65	89	90	86	36	82	50	75	47	71	81	44	105	71	66	150	79	58	78	106	118	48	79	75	103	8.73169	16.0683	11.1494	9.67559	10.1949	14.0808	19.9195	22.6447	16.8964	8.04896	18.2705	11.2284
XLOC_001383	TMEM185B	tmem185a						33	28	43	36	36	32	35	57	37	24	32	43	36	45	67	50	42	65	32	27	94	42	45	61	52	67	57	37	57	44	5.64992	5.99882	9.40043	8.29336	7.64616	6.9321	7.8335	14.3416	7.26936	5.36597	7.12997	9.65642
XLOC_001390	CLVS1	LOC107395323						66	43	53	50	53	51	49	55	41	36	52	43	45	33	60	53	36	39	53	42	105	46	34	74	58	72	53	69	41	53	11.2998	9.21248	11.5866	11.5186	11.2568	11.048	10.9669	13.8384	8.05524	8.04896	11.5862	9.65642
XLOC_001393	C24H18ORF8	LOC107395318						207	139	142	134	129	135	171	169	201	131	200	164	160	191	235	200	153	176	174	142	569	265	143	211	245	232	224	220	167	212	35.4404	29.7799	31.0433	30.8697	27.3987	29.2448	38.2723	42.5217	39.4903	29.2893	44.5623	36.8292
XLOC_001394	ASPH	asph						184	166	168	138	158	137	133	121	195	135	136	125	128	140	169	131	122	164	134	152	159	205	124	162	176	205	198	140	147	151	31.5026	35.5644	36.7273	31.7912	33.5581	29.6781	29.7673	30.4445	38.3115	30.1836	30.3024	28.071
XLOC_001397	NXPH1	NXPH1						63	55	63	55	46	73	60	70	71	51	49	33	39	34	62	64	34	67	72	42	113	62	28	65	54	73	85	56	47	48	10.7862	11.7834	13.7727	12.6704	9.77009	15.8139	13.4289	17.6125	13.9493	11.4027	10.9178	7.41074
XLOC_001400	CBX3B	CBX3B						336	292	307	279	275	294	317	318	356	224	319	296	291	285	492	486	292	346	262	246	597	386	306	510	354	335	422	356	282	374	57.5264	62.5591	67.1147	64.2736	58.4081	63.6887	70.9491	80.0113	69.943	50.0824	71.0769	66.4721
XLOC_001402	C3H17ORF103(1OF2)	LOC107395334						66	37	27	25	21	33	31	35	28	36	43	30	19	45	45	48	43	17	26	12	43	46	33	31	38	43	45	39	49	50	11.2998	7.92701	5.9026	5.75928	4.46026	7.14873	6.93824	8.80627	5.50114	8.04896	9.5809	6.73704
XLOC_001403	RCVRNA	LOC107395337						1769	1288	1298	1027	1229	1359	1275	1020	1305	1157	1378	1445	1195	1485	1516	1892	1407	1091	1145	1091	1643	1405	1446	1479	1625	1791	1944	1571	1487	1856	302.87	275.946	283.762	236.591	261.031	294.398	285.363	256.64	256.392	258.685	307.034	324.501
XLOC_001405	GAS7	GAS7						77	50	49	47	56	46	73	54	55	52	76	39	51	40	87	56	24	69	49	56	167	70	53	120	95	73	53	52	44	72	13.1831	10.7122	10.7121	10.8274	11.894	9.9649	16.3384	13.5868	10.8058	11.6263	16.9337	8.75815
XLOC_001406	CPNE7	CPNE7						23	18	22	9	18	24	13	24	16	5	21	26	13	12	22	33	19	27	18	18	51	23	30	31	28	26	33	16	23	26	3.93782	3.85639	4.80952	2.07334	3.82308	5.19908	2.90959	6.03859	3.14351	1.11791	4.67904	5.83877
XLOC_001411	NRN1	LOC107395346						152	131	127	91	104	105	163	148	146	121	101	103	87	124	126	170	91	114	92	78	95	97	100	106	120	137	115	85	80	164	26.0239	28.0659	27.7641	20.9638	22.0889	22.746	36.4817	37.238	28.6845	27.0534	22.504	23.1305
XLOC_001414	CALD1L	LOC107395349						44	20	18	32	34	53	15	20	54	27	37	35	33	51	39	37	40	51	28	42	78	33	27	53	39	40	76	41	38	40	7.53322	4.28487	3.93507	7.37188	7.22137	11.4813	3.35722	5.03216	10.6093	6.03672	8.24403	7.85988
XLOC_001417	DPP10 (3 OF 4)	DPP10 (3 OF 4)						47	47	31	27	39	31	33	38	34	35	43	24	21	41	43	33	27	40	29	45	12	27	36	17	30	39	55	20	38	38	8.04685	10.0695	6.77706	6.22002	8.28334	6.71547	7.38587	9.5611	6.67995	7.82538	9.5809	5.38963
XLOC_001421	C7H7ORF43	LOC107395356						37	24	33	32	26	46	38	29	43	37	39	35	18	29	62	29	30	56	37	37	78	54	37	56	40	49	46	32	32	48	6.33476	5.14185	7.21429	7.37188	5.52222	9.9649	8.50494	7.29663	8.44818	8.27254	8.68965	7.85988
XLOC_001424	DPCD	dpcd						69	55	47	29	49	50	42	46	41	34	53	41	43	50	44	58	66	43	33	17	68	50	33	66	37	44	66	36	53	35	11.8135	11.7834	10.2749	6.68077	10.4073	10.8314	9.4002	11.574	8.05524	7.60179	11.809	9.20729
XLOC_001427	WBP1LB	wbp1l						35	33	26	24	24	29	20	32	23	18	34	29	23	30	35	41	29	22	21	27	65	40	22	60	44	51	35	32	25	36	5.99234	7.07004	5.68398	5.52891	5.09744	6.28222	4.47629	8.05145	4.51879	4.02448	7.57559	6.51247
XLOC_001428	POLL	POLL						21	14	16	18	14	24	23	11	25	16	24	17	33	13	22	19	12	18	26	21	67	28	30	20	24	42	37	30	17	42	3.5954	2.99941	3.49784	4.14668	2.97351	5.19908	5.14773	2.76769	4.91173	3.57731	5.34748	3.81766
XLOC_001439	Nfu_p_1_012051	LOC107395376						162	117	94	114	137	85	142	166	207	96	98	93	105	146	201	111	113	113	135	110	351	164	137	274	214	230	227	213	193	203	27.736	25.0665	20.5498	26.2623	29.0979	18.4134	31.7816	41.7669	40.6691	21.4639	21.8355	20.8848
XLOC_001441	PRPSAP1 (2 OF 2)	PRPSAP1 (2 OF 2)						153	116	93	109	98	115	89	104	110	97	97	111	99	127	133	155	72	129	109	87	239	142	123	145	128	158	141	151	71	170	26.1951	24.8523	20.3312	25.1105	20.8145	24.9122	19.9195	26.1672	21.6116	21.6875	21.6127	24.927
XLOC_001455	BTR02	LOC107395395						79	70	58	52	57	62	54	51	77	45	77	80	75	81	89	75	53	60	49	53	58	94	97	78	105	72	132	76	94	131	13.5256	14.9971	12.6797	11.9793	12.1064	13.4309	12.086	12.832	15.1281	10.0612	17.1565	17.9654
XLOC_001456	HGS	hgs						300	303	221	217	267	242	257	225	324	233	263	241	282	230	363	376	224	291	256	234	344	409	262	447	363	405	361	392	272	362	51.3629	64.9158	48.3139	49.9906	56.709	52.424	57.5203	56.6118	63.656	52.0946	58.5994	54.1209
XLOC_001457	MRPL12	mrpl12						233	214	172	127	185	196	182	191	130	120	157	172	159	174	199	225	193	140	114	109	204	143	188	208	174	170	240	189	151	230	39.8919	45.8481	37.6017	29.2571	39.2927	42.4591	40.7342	48.0571	25.541	26.8299	34.9814	38.6257
XLOC_001459	RSAD1	RSAD1						64	69	51	28	52	51	53	54	50	45	70	53	43	59	66	64	31	29	47	48	96	79	47	79	61	72	94	61	38	73	10.9574	14.7828	11.1494	6.45039	11.0444	11.048	11.8622	13.5868	9.82346	10.0612	15.5968	11.9021
XLOC_001460	Nfu_p_1_047479	LOC107395393						81	60	57	44	70	68	68	28	62	55	67	67	63	86	72	65	75	47	46	53	13	102	66	57	74	61	60	72	68	76	13.868	12.8546	12.461	10.1363	14.8675	14.7307	15.2194	7.04502	12.1811	12.297	14.9284	15.0461
XLOC_001462	HMBSA	hmbs						20	20	17	11	7	28	24	9	22	9	22	10	9	25	12	18	14	12	12	20	17	12	24	26	20	16	28	25	18	31	3.42419	4.28487	3.71645	2.53408	1.48675	6.06559	5.37154	2.26447	4.32232	2.01224	4.90185	2.24568
XLOC_001466	PIGQ	pigq						54	50	63	40	52	58	28	60	39	40	59	47	47	40	63	58	38	49	49	34	58	60	48	74	74	79	100	70	61	97	9.24532	10.7122	13.7727	9.21485	11.0444	12.5644	6.2668	15.0965	7.6623	8.94329	13.1459	10.5547
XLOC_001471	PWWP2B	pwwp2b						79	56	82	59	61	71	75	36	74	68	67	74	54	45	60	76	61	62	61	52	115	99	49	82	72	75	78	49	44	92	13.5256	11.9976	17.9264	13.5919	12.956	15.3806	16.7861	9.05788	14.5387	15.2036	14.9284	16.618
XLOC_001475	SLC45A2	slc45a2						48	28	23	16	20	23	32	36	22	19	15	20	5	10	11	24	25	1	4	3	20	10	7	28	8	15	17	18	13	13	8.21806	5.99882	5.02814	3.68594	4.24786	4.98245	7.16206	9.05788	4.32232	4.24806	3.34217	4.49136
XLOC_001479	GOLPH3	GOLPH3						56	45	44	27	36	37	35	50	63	40	65	46	37	46	53	56	48	29	32	39	33	54	28	59	53	51	55	50	57	55	9.58774	9.64096	9.61905	6.22002	7.64616	8.01524	7.8335	12.5804	12.3776	8.94329	14.4828	10.3301
XLOC_001480	SI:CH211-166E11.5	LOC107397235						125	93	132	144	117	62	86	126	143	110	120	85	84	101	131	109	72	130	99	84	52	95	70	86	94	157	160	87	91	142	21.4012	19.9247	28.8571	33.1735	24.85	13.4309	19.248	31.7026	28.0951	24.594	26.7374	19.0883
XLOC_001485	YWHAE2	LOC107397237						472	400	341	377	359	490	467	435	467	293	469	474	479	415	667	609	423	512	429	430	1442	567	417	792	611	681	527	607	470	517	80.811	85.6975	74.5476	86.85	76.2492	106.148	104.521	109.449	91.7511	65.5096	104.499	106.445
XLOC_001486	CRK	CRK						69	82	64	58	79	75	73	57	74	34	59	67	70	96	89	94	63	91	50	63	110	50	90	90	84	71	89	87	108	106	11.8135	17.568	13.9913	13.3615	16.7791	16.2471	16.3384	14.3416	14.5387	7.60179	13.1459	15.0461
XLOC_001487	CR524483.1	CR524483.1						59	36	33	31	43	46	34	14	33	31	54	37	43	48	76	39	33	32	35	46	15	52	51	54	40	60	68	61	52	73	10.1014	7.71277	7.21429	7.14151	9.13291	9.9649	7.60969	3.52251	6.48348	6.93105	12.0318	8.30902
XLOC_001488	ZNF646(1OF4)	znf646						272	225	248	172	193	184	250	223	258	193	225	199	239	194	310	242	153	200	207	212	368	318	184	357	311	316	287	255	193	306	46.569	48.2048	54.2165	39.6238	40.9919	39.8596	55.9536	56.1085	50.6891	43.1514	50.1326	44.689
XLOC_001489	STX1A	LOC107397241						526	464	380	410	446	388	535	379	493	301	379	298	343	289	447	415	273	506	324	303	110	380	308	429	451	444	382	363	283	304	90.0563	99.4091	83.0736	94.4522	94.7274	84.0517	119.741	95.3594	96.8593	67.2982	84.4456	66.9213
XLOC_001491	FRG1	LOC107397242						355	262	293	273	243	196	235	263	264	208	211	207	198	217	287	310	217	218	186	159	538	328	163	337	190	278	337	236	229	257	60.7794	56.1318	64.0541	62.8913	51.6116	42.4591	52.5964	66.1729	51.8679	46.5051	47.0132	46.4856
XLOC_001492	AZIN1B	LOC107397251						856	692	591	624	635	650	734	688	836	582	580	690	611	618	762	842	650	684	539	536	1347	820	588	946	603	721	735	710	620	797	146.555	148.257	129.201	143.752	134.87	140.808	164.28	173.106	164.248	130.125	129.231	154.952
XLOC_001493	ADNP2B	adnp2						115	92	69	78	92	66	93	63	105	62	55	64	58	49	107	73	81	91	82	69	163	84	46	87	80	111	65	69	82	86	19.6891	19.7104	15.0844	17.969	19.5402	14.2975	20.8147	15.8513	20.6293	13.8621	12.2546	14.3724
XLOC_001497	ATP6V1C1 (1 OF 2)	ATP6V1C1 (1 OF 2)						313	202	248	157	200	284	231	251	281	194	225	208	151	228	250	243	199	241	155	209	99	263	226	288	280	291	290	238	231	332	53.5886	43.2772	54.2165	36.1683	42.4786	61.5224	51.7011	63.1536	55.2078	43.3749	50.1326	46.7101
XLOC_001498	GGCTA	LOC107397246						122	93	112	80	103	97	100	98	126	81	118	117	96	77	160	164	118	99	104	90	184	164	125	155	126	180	134	127	141	149	20.8876	19.9247	24.4849	18.4297	21.8765	21.0129	22.3814	24.6576	24.7551	18.1102	26.2918	26.2745
XLOC_001499	GGCTA	GGCTA						512	427	431	332	398	433	411	387	400	381	447	372	406	476	549	587	460	493	378	367	599	554	443	527	538	615	682	447	566	633	87.6593	91.482	94.223	76.4832	84.5325	93.8	91.9877	97.3722	78.5877	85.1848	99.5968	83.5393
XLOC_001500	ANKIB1	ANKIB1						50	47	35	60	50	36	32	47	45	41	54	37	42	59	67	43	40	44	38	56	71	63	37	77	58	46	81	54	41	59	8.56048	10.0695	7.65152	13.8223	10.6197	7.79861	7.16206	11.8256	8.84111	9.16687	12.0318	8.30902
XLOC_001503	Nfu_p_1_058661	LOC107397261						73	56	73	64	77	51	68	52	60	43	54	62	37	43	61	60	50	64	55	39	20	58	45	50	53	59	69	30	65	57	12.4983	11.9976	15.9589	14.7438	16.3543	11.048	15.2194	13.0836	11.7882	9.61403	12.0318	13.9232
XLOC_001506	MGG_13374	LOC107397264						13	18	22	8	19	30	15	17	24	15	24	20	23	16	29	19	24	15	10	24	32	29	15	42	19	29	37	39	42	33	2.22573	3.85639	4.80952	1.84297	4.03547	6.49884	3.35722	4.27733	4.71526	3.35373	5.34748	4.49136
XLOC_001514	BX005380.2	BX005380.2						50	56	44	32	48	56	50	38	64	20	46	37	49	30	53	61	29	60	54	39	99	58	40	58	51	77	61	42	54	54	8.56048	11.9976	9.61905	7.37188	10.1949	12.1312	11.1907	9.5611	12.574	4.47164	10.2493	8.30902
XLOC_001515	SLC39A3	slc39a3						105	94	98	90	85	115	94	74	118	93	90	92	91	73	144	109	125	110	86	69	165	126	116	149	133	160	130	109	119	120	17.977	20.1389	21.4242	20.7334	18.0534	24.9122	21.0385	18.619	23.1834	20.7931	20.053	20.6603
XLOC_001519	TNIP1	TNIP1						140	126	138	103	99	112	103	133	109	112	154	127	137	129	181	124	135	134	113	169	135	205	125	204	182	239	189	162	150	166	23.9694	26.9947	30.1688	23.7282	21.0269	24.2624	23.0529	33.4638	21.4151	25.0412	34.313	28.5201
XLOC_001520	OTUD5	OTUD5						56	51	77	74	85	60	60	77	92	47	72	93	83	59	104	75	59	105	77	71	97	92	87	80	88	106	108	109	85	113	9.58774	10.9264	16.8333	17.0475	18.0534	12.9977	13.4289	19.3738	18.0752	10.5084	16.0424	20.8848
XLOC_001522	SLC35A2	slc35a2						14	14	12	20	8	20	12	4	24	17	6	20	15	8	31	8	18	24	20	25	66	20	6	46	17	16	25	14	7	28	2.39694	2.99941	2.62338	4.60742	1.69915	4.33256	2.68577	1.00643	4.71526	3.8009	1.33687	4.49136
XLOC_001524	SLC6A8	SLC6A8						161	122	112	91	106	150	128	130	119	100	141	127	142	131	206	203	114	130	117	95	252	123	122	156	123	123	129	175	171	146	27.5648	26.1377	24.4849	20.9638	22.5137	32.4942	28.6482	32.709	23.3798	22.3582	31.4164	28.5201
XLOC_001526	BCAP31	bcap31						209	174	155	175	171	195	238	186	243	202	198	228	192	179	269	276	238	249	175	143	552	262	195	294	296	295	351	266	260	276	35.7828	37.2784	33.8853	40.315	36.3192	42.2425	53.2678	46.7991	47.742	45.1636	44.1167	51.2015
XLOC_001528	GALNT11	galnt11						79	74	66	53	64	71	71	72	82	60	62	93	79	63	70	77	59	59	56	62	169	132	61	121	122	110	98	73	72	94	13.5256	15.854	14.4286	12.2097	13.5932	15.3806	15.8908	18.1158	16.1105	13.4149	13.8143	20.8848
XLOC_001532	BX322601.2	LOC107397289						55	41	35	29	55	23	36	38	68	24	25	27	28	49	51	37	27	33	27	34	111	42	37	57	35	68	68	58	34	60	9.41653	8.78399	7.65152	6.68077	11.6816	4.98245	8.05732	9.5611	13.3599	5.36597	5.57029	6.06334
XLOC_001538	TRAPPC9	LOC107397295						64	36	52	43	29	64	46	57	43	36	45	57	38	31	35	73	35	62	41	34	127	39	51	60	42	59	43	83	39	57	10.9574	7.71277	11.368	9.90596	6.1594	13.8642	10.2955	14.3416	8.44818	8.04896	10.0265	12.8004
XLOC_001547	SIK3	sik3						112	82	76	70	76	98	83	112	104	85	122	123	69	79	101	155	91	127	83	79	32	73	62	56	163	148	167	92	87	126	19.1755	17.568	16.6147	16.126	16.1419	21.2296	18.5766	28.1801	20.4328	19.0045	27.183	27.6219
XLOC_001550	ELAC2	elac2						40	37	33	23	51	39	36	32	44	26	32	30	44	25	51	40	47	36	37	33	41	43	39	37	49	70	51	49	37	47	6.84839	7.92701	7.21429	5.29854	10.8321	8.4485	8.05732	8.05145	8.64465	5.81314	7.12997	6.73704
XLOC_001551	MAP2K4A	map2k4						185	163	187	151	207	182	178	198	222	137	188	158	153	177	256	259	144	183	173	147	423	220	190	286	221	260	241	238	235	233	31.6738	34.9217	40.881	34.7861	43.9654	39.4263	39.839	49.8184	43.6162	30.6308	41.8886	35.4817
XLOC_001558	CCDC107	CCDC107						50	38	39	45	41	46	55	57	61	45	59	65	58	44	82	46	50	83	57	58	104	68	64	73	99	68	61	70	55	81	8.56048	8.14126	8.52597	10.3667	8.70812	9.9649	12.3098	14.3416	11.9846	10.0612	13.1459	14.5969
XLOC_001560	DOT1L	dot1l						40	51	50	28	35	54	57	68	37	42	44	46	29	42	52	26	43	47	44	56	24	52	62	46	62	68	81	47	49	64	6.84839	10.9264	10.9307	6.45039	7.43376	11.6979	12.7574	17.1093	7.26936	9.39045	9.80371	10.3301
XLOC_001562	OAZ1A	OAZ1A						1467	1308	1111	1011	1196	1275	1150	1031	1355	1012	1305	1457	1171	1104	1466	1659	1360	1259	1162	845	1635	1359	945	1232	1125	1312	1265	1170	1015	1254	251.165	280.231	242.881	232.905	254.022	276.201	257.386	259.408	266.216	226.265	290.769	327.196
XLOC_001571	ARAP1	arap1						9	25	19	17	26	15	13	13	25	22	19	23	17	19	29	37	18	15	9	11	17	16	14	23	18	28	37	23	19	10	1.54089	5.35609	4.15368	3.91631	5.52222	3.24942	2.90959	3.2709	4.91173	4.91881	4.23342	5.16506
XLOC_001572	GFOD1	gfod1						23	21	17	23	12	22	20	17	17	15	25	20	9	24	28	18	16	13	10	17	21	10	31	30	24	21	36	20	20	38	3.93782	4.49912	3.71645	5.29854	2.54872	4.76582	4.47629	4.27733	3.33998	3.35373	5.57029	4.49136
XLOC_001574	HMBOX1A	LOC107397336						72	56	57	42	65	45	50	29	41	30	53	48	62	62	65	33	43	41	46	41	30	66	36	53	55	61	63	54	46	62	12.3271	11.9976	12.461	9.67559	13.8056	9.74827	11.1907	7.29663	8.05524	6.70746	11.809	10.7793
XLOC_001576	KIF13BA	LOC107397337						20	18	29	21	32	15	17	15	18	21	40	17	15	16	31	16	18	33	14	9	4	20	10	24	15	23	31	9	7	19	3.42419	3.85639	6.33983	4.8378	6.79658	3.24942	3.80484	3.77412	3.53645	4.69523	8.91246	3.81766
XLOC_001578	KHDRBS1B	LOC107397342						108	90	97	99	91	110	117	112	135	63	96	66	98	94	123	99	71	113	89	99	252	94	99	123	157	214	139	164	123	141	18.4906	19.2819	21.2056	22.8068	19.3278	23.8291	26.1863	28.1801	26.5233	14.0857	21.3899	14.8215
XLOC_001581	SYMPK	sympk						57	52	55	49	59	65	34	67	72	55	53	68	67	82	74	91	76	92	60	73	86	88	69	87	73	80	83	76	56	107	9.75895	11.1407	12.0238	11.2882	12.5312	14.0808	7.60969	16.8577	14.1458	12.297	11.809	15.2706
XLOC_001582	Nfu_p_1_011995	LOC107397346						227	192	183	157	173	140	150	161	180	102	150	145	117	133	208	173	107	125	106	122	384	171	121	251	159	146	168	120	164	149	38.8646	41.1348	40.0065	36.1683	36.744	30.3279	33.5722	40.5089	35.3645	22.8054	33.4217	32.5624
XLOC_001583	SLC40A1	slc40a1						26	25	12	21	29	22	37	20	36	23	13	13	25	14	33	19	16	18	21	10	55	20	20	22	16	31	27	24	33	23	4.45145	5.35609	2.62338	4.8378	6.1594	4.76582	8.28113	5.03216	7.07289	5.14239	2.89655	2.91938
XLOC_001585	SLC35F5	slc35f5						19	20	19	20	26	25	28	16	36	23	27	16	21	30	41	23	24	23	27	21	46	38	23	28	32	55	25	41	34	56	3.25298	4.28487	4.15368	4.60742	5.52222	5.4157	6.2668	4.02573	7.07289	5.14239	6.01591	3.59309
XLOC_001586	ASNSD1	asnsd1						52	41	60	44	39	30	37	40	46	46	40	50	24	36	29	51	42	45	47	25	48	53	34	36	14	33	41	39	34	41	8.9029	8.78399	13.1169	10.1363	8.28334	6.49884	8.28113	10.0643	9.03758	10.2848	8.91246	11.2284
XLOC_001587	WDR75	WDR75						66	54	56	40	40	36	40	40	48	42	68	39	58	59	56	56	47	50	48	43	78	68	51	92	52	61	75	64	46	44	11.2998	11.5692	12.2424	9.21485	8.49573	7.79861	8.95257	10.0643	9.43052	9.39045	15.1512	8.75815
XLOC_001589	MAP2K4B	MAP2K4B						105	74	110	85	74	69	83	60	98	77	63	76	70	71	74	87	51	64	60	57	124	105	69	96	101	75	101	76	53	84	17.977	15.854	24.0476	19.5816	15.7171	14.9473	18.5766	15.0965	19.254	17.2158	14.0371	17.0672
XLOC_001590	LOC107397356	LOC107397356						29	22	30	36	26	20	13	29	46	33	21	21	25	25	40	43	27	16	14	28	42	23	21	28	37	41	50	23	40	44	4.96508	4.71336	6.55844	8.29336	5.52222	4.33256	2.90959	7.29663	9.03758	7.37821	4.67904	4.71593
XLOC_001592	ZGC:172049	LOC107397355						30	44	14	23	46	33	27	22	30	30	30	26	23	21	19	38	22	27	35	31	32	22	28	31	26	18	42	28	46	44	5.13629	9.42672	3.06061	5.29854	9.77009	7.14873	6.04299	5.53537	5.89408	6.70746	6.68435	5.83877
XLOC_001593	USF1	USF1						228	248	193	193	236	219	228	237	241	208	192	233	187	224	281	257	215	202	206	178	644	285	248	357	276	312	318	265	233	276	39.0358	53.1324	42.1926	44.4616	50.1248	47.4416	51.0297	59.6311	47.3491	46.5051	42.7798	52.3243
XLOC_001595	Nfu_g_1_018640	LOC107397360						12	9	23	13	10	9	12	7	14	17	21	13	13	11	30	12	9	18	9	17	25	21	19	34	30	26	25	17	13	19	2.05452	1.92819	5.02814	2.99483	2.12393	1.94965	2.68577	1.76125	2.75057	3.8009	4.67904	2.91938
XLOC_001596	Nfu_g_1_018638	Nfu_g_1_018638						142	122	130	104	82	95	127	82	131	78	105	67	118	105	155	94	72	161	108	112	193	138	78	233	166	152	153	141	129	146	24.3118	26.1377	28.4199	23.9586	17.4162	20.5797	28.4244	20.6318	25.7375	17.4394	23.3952	15.0461
XLOC_001600	GTPBP1	LOC107397368						35	43	44	41	46	40	36	35	48	30	33	44	42	55	61	41	54	37	55	59	82	68	45	64	57	78	70	87	64	83	5.99234	9.21248	9.61905	9.44522	9.77009	8.66513	8.05732	8.80627	9.43052	6.70746	7.35278	9.88099
XLOC_001608	TMEM164	TMEM164						48	69	42	66	45	39	33	45	56	43	59	40	45	58	63	67	44	37	56	57	46	54	63	78	28	72	75	43	60	60	8.21806	14.7828	9.18182	15.2045	9.5577	8.4485	7.38587	11.3224	11.0023	9.61403	13.1459	8.98272
XLOC_001609	AMMECR1	ammecr1						308	315	267	220	247	267	297	227	322	187	315	307	275	273	380	317	225	289	236	209	276	321	248	376	283	340	256	242	264	320	52.7326	67.4867	58.3701	50.6817	52.4611	57.8397	66.4729	57.115	63.2631	41.8099	70.1856	68.9424
XLOC_001610	MICAL2B	LOC107397376						23	15	28	25	29	31	27	29	27	18	23	19	23	15	21	26	18	18	19	8	20	20	17	30	14	10	26	20	5	16	3.93782	3.21365	6.12121	5.75928	6.1594	6.71547	6.04299	7.29663	5.30467	4.02448	5.12467	4.26679
XLOC_001611	PARVAA	PARVAA						67	59	46	42	60	73	33	42	76	47	66	85	54	60	111	80	57	63	53	56	58	78	62	83	89	70	100	87	97	80	11.471	12.6404	10.0563	9.67559	12.7436	15.8139	7.38587	10.5675	14.9317	10.5084	14.7056	19.0883
XLOC_001612	PCM1	pcm1						111	69	110	89	119	107	87	83	124	79	131	106	94	113	108	117	91	152	109	102	81	139	126	151	134	160	133	109	115	179	19.0043	14.7828	24.0476	20.503	25.2748	23.1792	19.4718	20.8835	24.3622	17.663	29.1883	23.8042
XLOC_001613	CASP3A	CASP3A						118	91	95	76	124	80	103	66	107	82	67	64	79	87	73	100	62	47	81	70	53	98	126	117	92	119	112	87	98	120	20.2027	19.4962	20.7684	17.5082	26.3368	17.3303	23.0529	16.6061	21.0222	18.3337	14.9284	14.3724
XLOC_001614	OSBP (2 OF 2)	OSBP (2 OF 2)						40	46	29	22	27	25	26	34	38	27	30	23	45	26	70	52	35	31	19	31	81	78	30	48	53	55	69	60	32	62	6.84839	9.85521	6.33983	5.06817	5.73462	5.4157	5.81917	8.55467	7.46583	6.03672	6.68435	5.16506
XLOC_001615	SART1	sart1						644	500	482	492	564	433	543	390	512	464	481	526	410	476	568	596	471	503	461	354	537	534	419	502	493	542	576	470	458	495	110.259	107.122	105.372	113.343	119.79	93.8	121.531	98.1271	100.592	103.742	107.172	118.123
XLOC_001617	DAK	tkfc						34	23	27	18	26	13	28	25	24	18	25	18	26	23	37	33	23	37	12	18	7	29	27	27	32	58	19	31	20	36	5.82113	4.9276	5.9026	4.14668	5.52222	2.81617	6.2668	6.2902	4.71526	4.02448	5.57029	4.04222
XLOC_001623	RPS15	RPS15						5080	3650	3614	3184	3752	3848	3738	3932	4285	4218	3618	3946	3259	3605	4246	5057	4607	3632	3094	2890	7321	4648	3360	5560	3723	4327	5428	3876	4366	4822	869.745	781.989	790.074	733.502	796.899	833.585	836.618	989.322	841.871	943.07	806.132	886.145
XLOC_001624	CNN2	CNN2						28	15	9	23	19	25	31	23	27	28	29	25	15	28	30	38	33	23	16	18	37	32	30	45	17	22	19	31	35	33	4.79387	3.21365	1.96753	5.29854	4.03547	5.4157	6.93824	5.78698	5.30467	6.2603	6.46154	5.6142
XLOC_001625	CRSP7	CRSP7						27	30	9	20	25	26	32	30	34	31	19	17	30	32	33	42	26	30	40	20	25	25	31	40	31	46	39	32	32	48	4.62266	6.42731	1.96753	4.60742	5.30983	5.63233	7.16206	7.54824	6.67995	6.93105	4.23342	3.81766
XLOC_001627	OTUB1B	otub1						333	231	238	205	209	213	266	199	239	240	237	223	209	249	300	298	218	219	189	221	240	310	183	264	286	297	347	289	248	296	57.0128	49.4903	52.0303	47.2261	44.3902	46.1418	59.5346	50.07	46.9561	53.6597	52.8063	50.0787
XLOC_001630	METTL12	METTL12						40	33	38	34	42	45	23	21	35	32	42	35	25	33	58	53	31	37	30	24	62	40	30	36	33	35	71	36	43	54	6.84839	7.07004	8.30736	7.83262	8.92052	9.74827	5.14773	5.28376	6.87642	7.15463	9.35809	7.85988
XLOC_001635	HSPA12A	LOC107372332						108	81	98	74	113	90	100	87	115	91	123	69	87	86	140	93	62	120	88	124	144	107	128	184	151	153	162	137	139	199	18.4906	17.3537	21.4242	17.0475	24.0004	19.4965	22.3814	21.8899	22.594	20.346	27.4058	15.4952
XLOC_001636	VPS13D	LOC107372333						57	43	51	50	37	65	44	48	37	44	58	65	58	52	50	59	35	61	40	46	67	64	37	65	39	63	50	44	36	62	9.75895	9.21248	11.1494	11.5186	7.85855	14.0808	9.84783	12.0772	7.26936	9.83761	12.9231	14.5969
XLOC_001644	UACA	uaca						43	55	45	45	67	47	42	37	54	39	51	45	46	46	49	58	43	60	54	50	52	58	49	40	34	63	43	43	49	65	7.36202	11.7834	9.83766	10.3667	14.2303	10.1815	9.4002	9.30949	10.6093	8.7197	11.3634	10.1056
XLOC_001652	PKN2	pkn2						210	223	237	237	205	271	246	195	279	140	245	294	245	235	250	350	284	216	222	183	399	255	191	208	144	233	174	196	143	173	35.954	47.7763	51.8117	54.598	43.5406	58.7062	55.0583	49.0635	54.8149	31.3015	54.5888	66.023
XLOC_001653	GTF2B	gtf2b						41	42	44	48	49	47	33	51	54	44	69	72	69	68	99	70	56	66	30	35	49	81	52	80	69	95	63	63	54	95	7.0196	8.99823	9.61905	11.0578	10.4073	10.1815	7.38587	12.832	10.6093	9.83761	15.374	16.1689
XLOC_001658	KLHL42	klhl42						12	11	6	22	27	17	11	28	12	14	28	16	18	17	16	27	17	13	20	12	51	22	19	31	25	30	27	23	14	20	2.05452	2.35668	1.31169	5.06817	5.73462	3.68268	2.46196	7.04502	2.35763	3.13015	6.23872	3.59309
XLOC_001662	Nfu_g_1_016962	Nfu_g_1_016962						50	36	37	50	32	36	47	24	60	21	50	33	32	34	54	56	49	48	35	39	53	52	31	39	25	45	41	42	46	52	8.56048	7.71277	8.08875	11.5186	6.79658	7.79861	10.5193	6.03859	11.7882	4.69523	11.1406	7.41074
XLOC_001663	Nfu_p_1_040512	LOC107372363						20	11	27	21	26	12	11	14	13	19	11	13	16	15	22	29	19	13	17	18	29	23	10	32	14	22	19	19	27	27	3.42419	2.35668	5.9026	4.8378	5.52222	2.59954	2.46196	3.52251	2.5541	4.24806	2.45093	2.91938
XLOC_001664	POMGNT1	pomgnt1						108	101	85	76	91	92	65	86	104	74	82	69	95	102	93	94	82	119	79	62	136	159	99	150	109	122	101	92	84	112	18.4906	21.6386	18.5823	17.5082	19.3278	19.9298	14.5479	21.6383	20.4328	16.5451	18.2705	15.4952
XLOC_001676	GADL1(1OF2)	LOC107372381						24	19	12	15	29	13	29	15	13	9	18	23	27	14	14	28	14	32	21	15	33	28	9	29	26	31	29	21	12	31	4.10903	4.07063	2.62338	3.45557	6.1594	2.81617	6.49062	3.77412	2.5541	2.01224	4.01061	5.16506
XLOC_001680	GADL1(1OF2)	LOC107372380						41	44	24	14	48	33	32	48	20	23	36	16	26	28	48	34	23	31	19	27	84	52	50	46	35	68	58	41	41	16	7.0196	9.42672	5.24675	3.2252	10.1949	7.14873	7.16206	12.0772	3.92938	5.14239	8.02122	3.59309
XLOC_001684	ZGC:195170	LOC107372387						36	24	27	7	14	15	26	28	33	26	30	25	17	19	23	33	20	22	5	24	14	29	24	37	21	24	26	21	26	27	6.16355	5.14185	5.9026	1.6126	2.97351	3.24942	5.81917	7.04502	6.48348	5.81314	6.68435	5.6142
XLOC_001688	Nfu_p_1_033563	LOC107372392						105	103	80	106	102	104	123	112	121	80	125	83	108	77	155	136	119	154	116	86	228	131	103	160	140	157	129	127	123	174	17.977	22.0671	17.4892	24.4193	21.6641	22.5293	27.5292	28.1801	23.7728	17.8866	27.8514	18.6391
XLOC_001695	SI:CH211-116M6.3	LOC107372398						223	182	189	205	197	160	179	227	232	144	215	211	152	196	202	232	153	192	135	144	172	192	163	182	134	245	185	138	192	149	38.1798	38.9923	41.3182	47.2261	41.8415	34.6605	40.0628	57.115	45.5809	32.1958	47.9045	47.3839
XLOC_001696	WDR55	wdr55						13	33	24	15	24	15	14	20	18	25	24	34	12	28	37	27	19	29	10	28	37	48	25	22	29	36	34	35	33	38	2.22573	7.07004	5.24675	3.45557	5.09744	3.24942	3.1334	5.03216	3.53645	5.58955	5.34748	7.63531
XLOC_001700	Nfu_g_1_003446	LOC107372408						136	67	76	61	72	90	73	68	89	78	62	90	59	85	110	94	101	92	74	60	65	84	98	101	96	139	126	90	130	137	23.2845	14.3543	16.6147	14.0526	15.2923	19.4965	16.3384	17.1093	17.4858	17.4394	13.8143	20.2111
XLOC_001702	LOC107372406	LOC107372406						35	22	54	22	45	33	25	24	36	29	33	28	28	23	38	38	23	35	23	16	45	40	27	26	18	45	23	35	12	25	5.99234	4.71336	11.8052	5.06817	9.5577	7.14873	5.59536	6.03859	7.07289	6.48388	7.35278	6.2879
XLOC_001705	RECQL5	wrn						84	98	86	86	84	62	84	76	99	62	98	65	95	88	125	89	62	101	101	86	172	137	59	122	124	103	137	128	103	120	14.3816	20.9959	18.8009	19.8119	17.841	13.4309	18.8004	19.1222	19.4505	13.8621	21.8355	14.5969
XLOC_001708	HNRNPAB(2OF2)	LOC107372411						479	428	386	310	395	388	443	425	444	304	389	415	394	420	534	502	351	384	397	375	796	518	398	639	498	559	586	526	494	544	82.0094	91.6963	84.3853	71.4151	83.8953	84.0517	99.1498	106.933	87.2323	67.969	86.6737	93.1957
XLOC_001711	DCTN6(1OF2)	dctn6						110	93	70	76	70	97	88	60	124	95	120	99	77	90	126	105	83	63	76	62	78	115	80	87	97	103	117	108	59	110	18.8331	19.9247	15.303	17.5082	14.8675	21.0129	19.6957	15.0965	24.3622	21.2403	26.7374	22.2322
XLOC_001712	SMIM18	SMIM18						114	55	82	85	81	72	70	69	90	54	83	73	62	70	100	116	53	82	47	76	141	95	69	104	80	141	116	87	96	99	19.5179	11.7834	17.9264	19.5816	17.2039	15.5972	15.667	17.3609	17.6822	12.0734	18.4934	16.3935
XLOC_001713	HGSNAT	hgsnat						28	15	17	30	10	23	14	21	25	14	20	13	15	17	28	25	18	16	19	13	18	21	29	16	23	17	31	23	10	34	4.79387	3.21365	3.71645	6.91114	2.12393	4.98245	3.1334	5.28376	4.91173	3.13015	4.45623	2.91938
XLOC_001714	GTF2E2	gtf2e2						189	157	120	123	143	155	137	135	124	91	147	117	105	131	176	153	127	135	110	117	119	176	123	154	145	184	220	131	160	173	32.3586	33.6363	26.2338	28.3357	30.3722	33.5774	30.6626	33.9671	24.3622	20.346	32.7533	26.2745
XLOC_001716	ADCK5	adck5						46	28	51	28	21	38	29	42	37	27	25	37	35	43	43	48	26	30	19	24	67	41	39	45	43	52	49	36	37	35	7.87564	5.99882	11.1494	6.45039	4.46026	8.23187	6.49062	10.5675	7.26936	6.03672	5.57029	8.30902
XLOC_001717	CTDP1	ctdp1						18	19	32	34	35	23	22	10	18	23	10	20	24	9	20	22	22	29	25	22	7	12	21	13	16	29	20	24	12	21	3.08177	4.07063	6.99567	7.83262	7.43376	4.98245	4.92392	2.51608	3.53645	5.14239	2.22812	4.49136
XLOC_001718	CPSF1	CPSF1						282	199	264	188	177	189	205	172	223	161	165	193	214	140	257	231	179	202	179	163	197	216	181	175	166	212	164	180	118	166	48.2811	42.6345	57.7143	43.3098	37.5936	40.9427	45.8819	43.2765	43.8126	35.9967	36.7639	43.3416
XLOC_001720	DEPDC5	DEPDC5						105	77	105	79	99	98	81	96	120	86	129	97	83	93	118	122	79	101	94	100	170	132	103	172	134	147	163	135	105	143	17.977	16.4968	22.9545	18.1993	21.0269	21.2296	18.129	24.1544	23.5763	19.2281	28.7427	21.7831
XLOC_001722	ACADVL	ACADVL						73	46	51	49	65	86	53	86	66	37	58	70	36	61	53	78	54	84	80	54	163	66	76	90	61	96	87	65	73	85	12.4983	9.85521	11.1494	11.2882	13.8056	18.63	11.8622	21.6383	12.967	8.27254	12.9231	15.7198
XLOC_001727	ZFR	zfr						396	295	329	313	348	257	356	344	395	224	319	268	295	279	384	357	280	365	303	269	601	380	246	401	343	397	308	331	309	341	67.799	63.2019	71.9242	72.1062	73.9128	55.6734	79.6779	86.5531	77.6053	50.0824	71.0769	60.1842
XLOC_001729	MLL4B	kmt2b						806	751	716	826	769	598	725	500	770	693	712	506	620	588	757	672	565	708	628	546	274	614	483	657	530	680	613	573	512	517	137.995	160.897	156.528	190.287	163.33	129.544	162.265	125.804	151.281	154.942	158.642	113.631
XLOC_001731	LIN37	LIN37						92	63	60	76	69	67	65	60	71	79	76	57	63	63	80	92	71	73	59	39	87	108	105	127	99	101	126	80	91	124	15.7513	13.4973	13.1169	17.5082	14.6551	14.5141	14.5479	15.0965	13.9493	17.663	16.9337	12.8004
XLOC_001733		psenen						548	445	417	367	413	432	403	483	411	384	443	424	424	403	572	739	507	435	406	306	788	503	365	570	531	648	617	467	499	584	93.8229	95.3384	91.1623	84.5462	87.7184	93.5834	90.1972	121.527	80.7488	85.8555	98.7055	95.2168
XLOC_001736	TMEM254	tmem254						141	117	93	127	158	112	87	95	157	123	109	86	121	172	203	166	109	116	144	152	116	149	100	115	133	176	184	113	132	197	24.1406	25.0665	20.3312	29.2571	33.5581	24.2624	19.4718	23.9027	30.8457	27.5006	24.2865	19.3128
XLOC_001737	LOC107372449	LOC107372449						51	46	79	42	39	56	45	14	68	35	61	70	53	54	46	64	44	61	34	55	0	41	36	39	30	25	38	36	19	42	8.73169	9.85521	17.2706	9.67559	8.28334	12.1312	10.0716	3.52251	13.3599	7.82538	13.5915	15.7198
XLOC_001739	CABZ01089777.1	LOC107372447						532	598	470	324	410	684	488	468	477	373	519	679	451	485	614	763	649	531	354	314	571	333	373	377	385	527	474	315	338	440	91.0835	128.118	102.749	74.6403	87.0812	148.174	109.221	117.752	93.7158	83.3961	115.639	152.482
XLOC_001742	FEZF2	fezf2						127	112	114	120	118	107	116	118	83	83	102	124	112	114	125	123	89	139	112	93	307	155	102	180	123	185	143	133	112	159	21.7436	23.9953	24.9221	27.6445	25.0624	23.1792	25.9625	29.6897	16.3069	18.5573	22.7268	27.8464
XLOC_001746	RFWD2	rfwd2						58	57	70	58	64	65	65	71	73	57	61	44	53	44	67	80	63	67	53	63	130	72	67	96	83	63	113	83	87	73	9.93016	12.2119	15.303	13.3615	13.5932	14.0808	14.5479	17.8642	14.3423	12.7442	13.5915	9.88099
XLOC_001747	XRN1	xrn1						23	15	26	32	39	29	25	26	27	15	27	35	27	21	29	25	24	43	22	30	34	28	27	34	39	21	17	18	24	15	3.93782	3.21365	5.68398	7.37188	8.28334	6.28222	5.59536	6.5418	5.30467	3.35373	6.01591	7.85988
XLOC_001749	COL15A1B	LOC107395425						69	43	44	50	51	36	63	28	77	45	65	34	58	44	57	48	46	64	43	39	7	62	33	43	56	63	44	28	37	46	11.8135	9.21248	9.61905	11.5186	10.8321	7.79861	14.1003	7.04502	15.1281	10.0612	14.4828	7.63531
XLOC_001750	XLOC_001750	XLOC_001750						50	72	72	65	83	46	45	26	85	54	73	44	38	61	69	53	33	77	61	62	15	34	42	61	41	69	68	54	37	67	8.56048	15.4255	15.7403	14.9741	17.6286	9.9649	10.0716	6.5418	16.6999	12.0734	16.2652	9.88099
XLOC_001753	YBEY	ybey						28	28	27	37	25	29	27	27	31	31	30	42	41	28	49	46	20	23	28	31	43	34	33	37	26	56	56	33	23	36	4.79387	5.99882	5.9026	8.52374	5.30983	6.28222	6.04299	6.79341	6.09055	6.93105	6.68435	9.43186
XLOC_001754	RQCD1	rqcd1						47	42	31	23	42	19	38	42	41	22	36	39	53	51	59	72	39	34	21	32	65	49	50	58	59	49	73	44	64	65	8.04685	8.99823	6.77706	5.29854	8.92052	4.11594	8.50494	10.5675	8.05524	4.91881	8.02122	8.75815
XLOC_001756	MCM3AP	mcm3ap						30	29	26	38	21	42	30	29	22	27	32	19	27	25	19	29	31	28	21	21	10	34	22	32	28	34	25	38	35	38	5.13629	6.21307	5.68398	8.75411	4.46026	9.09838	6.71443	7.29663	4.32232	6.03672	7.12997	4.26679
XLOC_001757	USP37	USP37						40	36	52	46	53	35	37	10	39	32	42	33	36	33	42	30	23	40	32	19	19	30	37	40	26	39	38	9	28	30	6.84839	7.71277	11.368	10.5971	11.2568	7.58199	8.28113	2.51608	7.6623	7.15463	9.35809	7.41074
XLOC_001758	ZNF142	znf142						50	35	18	31	41	27	22	11	36	16	26	33	33	43	47	40	24	39	17	12	10	25	15	29	32	28	23	23	18	37	8.56048	7.49853	3.93507	7.14151	8.70812	5.84896	4.92392	2.76769	7.07289	3.57731	5.7931	7.41074
XLOC_001761	PLCD3B	plcd4						35	26	37	27	26	26	16	34	48	37	32	29	24	46	51	37	33	44	35	28	58	72	37	66	76	58	59	44	48	82	5.99234	5.57033	8.08875	6.22002	5.52222	5.63233	3.58103	8.55467	9.43052	8.27254	7.12997	6.51247
XLOC_001762	NPY2R	NPY2R						51	50	38	28	33	44	26	35	37	36	36	33	42	26	78	38	22	50	25	19	71	47	37	83	60	55	45	44	42	55	8.73169	10.7122	8.30736	6.45039	7.00898	9.53164	5.81917	8.80627	7.26936	8.04896	8.02122	7.41074
XLOC_001763	KIAA0319L	kiaa0319l						81	66	81	56	91	74	88	61	71	76	83	78	84	102	82	106	71	92	84	72	163	133	123	161	99	105	124	131	93	120	13.868	14.1401	17.7078	12.9008	19.3278	16.0305	19.6957	15.3481	13.9493	16.9922	18.4934	17.5163
XLOC_001764	CAP1	CAP1						96	83	65	67	85	96	63	44	64	56	85	67	95	109	114	90	69	99	76	80	178	96	84	136	107	103	95	146	102	144	16.4361	17.7822	14.21	15.4349	18.0534	20.7963	14.1003	11.0707	12.574	12.5206	18.939	15.0461
XLOC_001765	THRAP3B	LOC107395445						34	39	25	23	43	22	30	19	35	21	37	23	30	24	31	19	25	36	39	15	2	31	17	17	10	20	12	8	14	18	5.82113	8.3555	5.46537	5.29854	9.13291	4.76582	6.71443	4.78055	6.87642	4.69523	8.24403	5.16506
XLOC_001767	MEAF6	meaf6						251	228	227	210	165	232	213	220	237	202	236	243	196	216	334	238	197	232	188	208	242	300	224	300	284	333	312	259	243	330	42.9736	48.8476	49.6255	48.378	35.0449	50.2577	47.6725	55.3537	46.5632	45.1636	52.5835	54.57
XLOC_001772	OLA.22039	LOC107395450						19	17	13	7	11	10	17	13	13	20	15	14	20	26	24	20	13	19	19	26	11	30	22	23	11	20	14	28	22	26	3.25298	3.64214	2.84199	1.6126	2.33633	2.16628	3.80484	3.2709	2.5541	4.47164	3.34217	3.14395
XLOC_001773	AKT2L	LOC107395449						40	71	65	49	37	46	66	40	63	50	54	75	59	78	65	64	42	61	44	66	41	70	88	82	75	67	60	59	71	71	6.84839	15.2113	14.21	11.2882	7.85855	9.9649	14.7717	10.0643	12.3776	11.1791	12.0318	16.8426
XLOC_001774	AKT2L	AKT2L						54	33	55	28	50	60	44	64	55	51	61	56	42	47	77	58	41	69	34	70	15	57	64	53	71	97	144	77	93	99	9.24532	7.07004	12.0238	6.45039	10.6197	12.9977	9.84783	16.1029	10.8058	11.4027	13.5915	12.5758
XLOC_001778	STAC2 (2 OF 2)	STAC2 (2 OF 2)						32	29	36	21	33	26	26	28	26	26	33	34	27	34	28	17	17	39	30	20	13	54	32	30	37	44	23	34	27	45	5.47871	6.21307	7.87013	4.8378	7.00898	5.63233	5.81917	7.04502	5.1082	5.81314	7.35278	7.63531
XLOC_001781	HMGB2B	HMGB2B						197	164	192	158	195	234	174	171	212	149	210	182	186	193	288	250	163	213	182	185	274	289	189	291	306	342	286	307	216	324	33.7283	35.136	41.974	36.3987	41.4167	50.691	38.9437	43.0249	41.6515	33.3137	46.7904	40.8714
XLOC_001782	Nfu_g_1_015638	Nfu_g_1_015638						68	54	71	18	48	24	44	39	51	51	36	47	42	36	57	70	31	54	36	29	106	57	36	52	60	44	75	39	47	41	11.6423	11.5692	15.5216	4.14668	10.1949	5.19908	9.84783	9.81271	10.0199	11.4027	8.02122	10.5547
XLOC_001783	ATP1B2B	LOC107395460						658	725	528	393	543	638	673	641	664	478	677	536	608	611	832	658	441	915	541	561	81	653	560	704	733	945	694	779	544	781	112.656	155.327	115.429	90.5359	115.33	138.209	150.627	161.281	130.456	106.872	150.843	120.368
XLOC_001784	POLR1C	polr1c						86	65	58	48	57	69	73	59	46	58	67	40	62	81	79	106	61	57	50	69	148	71	47	109	80	79	110	52	86	100	14.724	13.9258	12.6797	11.0578	12.1064	14.9473	16.3384	14.8449	9.03758	12.9678	14.9284	8.98272
XLOC_001786	FBXO28	LOC107395464						73	50	55	57	38	61	56	86	81	33	46	40	58	53	50	88	45	35	33	56	70	57	56	65	61	76	52	78	54	81	12.4983	10.7122	12.0238	13.1312	8.07094	13.2143	12.5336	21.6383	15.914	7.37821	10.2493	8.98272
XLOC_001790	RAB39B (1 OF 2)	RAB39B (1 OF 2)						130	96	108	108	124	139	118	97	157	116	142	124	117	128	151	116	102	166	126	134	182	159	127	192	143	180	134	133	155	166	22.2573	20.5674	23.6104	24.8801	26.3368	30.1113	26.4101	24.406	30.8457	25.9355	31.6392	27.8464
XLOC_001793	VBP1	vbp1						190	129	169	159	134	172	169	149	175	144	155	140	186	198	221	208	163	194	157	140	317	214	141	247	249	229	224	164	181	231	32.5298	27.6374	36.9459	36.629	28.4607	37.26	37.8246	37.4896	34.3821	32.1958	34.5358	31.4395
XLOC_001796	Nfu_g_1_015656	Nfu_g_1_015656						27	23	15	36	25	28	20	26	37	25	37	43	31	22	48	53	37	44	30	22	85	53	38	49	38	47	46	38	38	34	4.62266	4.9276	3.27922	8.29336	5.30983	6.06559	4.47629	6.5418	7.26936	5.58955	8.24403	9.65642
XLOC_001799	Nfu_p_1_037601	LOC107395475						13	11	18	6	12	13	9	10	15	21	17	11	9	16	19	17	15	15	10	17	26	27	4	36	14	9	37	21	23	38	2.22573	2.35668	3.93507	1.38223	2.54872	2.81617	2.01433	2.51608	2.94704	4.69523	3.7878	2.47025
XLOC_001802	SMNDC1	smndc1						345	269	276	215	286	258	265	188	306	261	274	261	274	229	301	334	256	231	236	197	73	260	240	253	239	289	315	219	274	264	59.0673	57.6315	60.3377	49.5298	60.7445	55.8901	59.3108	47.3023	60.1196	58.3549	61.0504	58.6123
XLOC_001804	MXI1(2OF2)	LOC107395484						355	293	333	324	291	202	299	254	343	287	251	216	241	215	360	353	251	279	243	193	338	309	201	330	282	317	333	315	253	309	60.7794	62.7734	72.7987	74.6403	61.8064	43.7589	66.9205	63.9084	67.3889	64.1681	55.9257	48.5067
XLOC_001807	DRD1	LOC107395488						2483	2627	2676	2368	2228	2051	2209	2004	2624	1940	2357	1896	2157	2421	3249	2684	1683	2972	2129	2549	1113	2705	2253	3152	2909	3051	2575	2642	2187	2964	425.114	562.818	585.013	545.519	473.212	444.304	494.406	504.222	515.535	433.749	525.167	425.781
XLOC_001808	NIPAL2	nipal2						21	14	7	18	17	27	16	19	17	24	14	14	11	18	36	17	18	21	15	9	29	23	37	26	28	30	30	22	31	42	3.5954	2.99941	1.5303	4.14668	3.61068	5.84896	3.58103	4.78055	3.33998	5.36597	3.11936	3.14395
XLOC_001809	HRSP12(2OF2)	LOC107395491						152	133	105	97	91	112	101	93	143	68	125	102	118	112	122	170	99	111	96	97	275	139	88	155	98	118	158	105	86	130	26.0239	28.4944	22.9545	22.346	19.3278	24.2624	22.6052	23.3995	28.0951	15.2036	27.8514	22.9059
XLOC_001813	NRBF2	NRBF2						29	13	15	23	28	15	21	23	27	14	19	16	10	33	19	38	23	16	10	18	42	20	21	24	16	21	20	30	14	22	4.96508	2.78517	3.27922	5.29854	5.94701	3.24942	4.7001	5.78698	5.30467	3.13015	4.23342	3.59309
XLOC_001814	NHLRC3	NHLRC3						70	86	57	45	73	40	76	39	80	37	52	51	55	42	56	71	68	61	65	44	48	61	50	73	45	68	50	70	54	60	11.9847	18.425	12.461	10.3667	15.5047	8.66513	17.0099	9.81271	15.7175	8.27254	11.5862	11.453
XLOC_001821	UBE2Q2	LOC107395503						276	185	189	244	213	205	216	164	284	165	225	240	217	225	283	278	196	267	195	178	272	356	261	347	320	345	316	332	251	372	47.2539	39.6351	41.3182	56.2106	45.2398	44.4088	48.3439	41.2637	55.7973	36.8911	50.1326	53.8963
XLOC_001822	PARP16	parp16						51	35	56	56	62	68	35	36	74	45	54	52	30	37	55	72	49	46	32	26	84	48	68	78	64	59	76	62	77	70	8.73169	7.49853	12.2424	12.9008	13.1684	14.7307	7.8335	9.05788	14.5387	10.0612	12.0318	11.6775
XLOC_001824	SCAMP5	SCAMP5						594	419	440	458	479	448	516	487	589	403	343	316	333	344	426	457	269	409	357	396	751	391	301	570	426	503	388	377	332	498	101.699	89.7681	96.1905	105.51	101.736	97.0494	115.488	122.533	115.72	90.1036	76.4244	70.9635
XLOC_001826	CTDSPL2B	LOC107395504						82	62	79	58	79	77	84	64	117	83	82	80	94	93	90	101	85	88	82	83	78	108	73	106	119	125	133	95	93	139	14.0392	13.2831	17.2706	13.3615	16.7791	16.6804	18.8004	16.1029	22.9869	18.5573	18.2705	17.9654
XLOC_001827	SQRDL	sqrdl						60	62	44	47	46	47	36	39	62	46	53	55	44	38	56	61	48	30	39	42	35	115	53	93	79	69	96	67	63	102	10.2726	13.2831	9.61905	10.8274	9.77009	10.1815	8.05732	9.81271	12.1811	10.2848	11.809	12.3512
XLOC_001832	RNF141	rnf141						101	60	76	58	77	110	82	111	131	57	79	94	74	110	111	104	74	77	74	97	56	110	93	109	90	117	128	101	89	142	17.2922	12.8546	16.6147	13.3615	16.3543	23.8291	18.3528	27.9285	25.7375	12.7442	17.6021	21.1094
XLOC_001836	Nfu_g_1_005636	Nfu_g_1_005636						53	65	39	62	44	50	55	35	60	34	44	44	30	42	58	49	29	27	31	25	4	45	33	35	27	36	38	38	30	35	9.07411	13.9258	8.52597	14.283	9.3453	10.8314	12.3098	8.80627	11.7882	7.60179	9.80371	9.88099
XLOC_001838	Nfu_g_1_025352	Nfu_g_1_025352						32	37	34	42	36	17	51	43	45	52	40	31	38	38	58	65	34	25	36	42	12	35	50	33	33	55	34	35	41	45	5.47871	7.92701	7.4329	9.67559	7.64616	3.68268	11.4145	10.8191	8.84111	11.6263	8.91246	6.96161
XLOC_001841	LHX2B	LHX2B						33	43	34	26	34	32	24	19	46	24	47	34	17	14	36	37	16	38	26	25	24	36	33	33	54	56	30	40	27	48	5.64992	9.21248	7.4329	5.98965	7.22137	6.9321	5.37154	4.78055	9.03758	5.36597	10.4721	7.63531
XLOC_001842	LINGO3A	LINGO3A						92	64	67	106	105	70	86	88	101	66	77	77	82	100	142	98	63	111	97	81	157	116	96	137	127	143	103	126	107	151	15.7513	13.7116	14.6472	24.4193	22.3013	15.164	19.248	22.1415	19.8434	14.7564	17.1565	17.2917
XLOC_001845	KLHL32	LOC107395528						37	34	29	18	22	29	26	43	30	16	35	47	43	28	31	38	22	25	37	30	82	29	26	54	50	57	40	54	19	35	6.33476	7.28428	6.33983	4.14668	4.67265	6.28222	5.81917	10.8191	5.89408	3.57731	7.79841	10.5547
XLOC_001846	CFP	CFP						19	19	24	19	23	11	7	22	17	13	22	22	24	34	35	24	24	21	22	22	30	35	26	25	39	27	23	20	26	35	3.25298	4.07063	5.24675	4.37705	4.88504	2.38291	1.5667	5.53537	3.33998	2.90657	4.90185	4.9405
XLOC_001853	RNF169	RNF169						449	358	312	294	285	310	288	332	354	320	415	438	361	351	582	524	357	378	313	324	1046	606	372	616	638	613	646	538	475	477	76.8731	76.6992	68.2078	67.7291	60.5321	67.1547	64.4585	83.5338	69.5501	71.5463	92.4668	98.3608
XLOC_001854	ABCG4(1OF2)	LOC107395544						167	215	196	152	204	206	184	199	241	135	167	247	248	198	242	324	235	224	229	162	519	265	208	282	286	314	269	260	211	312	28.592	46.0624	42.8485	35.0164	43.3282	44.6254	41.1818	50.07	47.3491	30.1836	37.2095	55.4683
XLOC_001857	PGM2L1	pgm2l1						24	11	14	10	12	10	17	14	15	14	11	9	22	10	23	23	16	9	9	18	42	14	9	30	26	32	15	19	15	30	4.10903	2.35668	3.06061	2.30371	2.54872	2.16628	3.80484	3.52251	2.94704	3.13015	2.45093	2.02111
XLOC_001861	PRPF3	PRPF3						146	136	148	114	137	111	138	102	119	124	126	140	99	132	158	135	140	112	124	95	80	128	117	138	95	153	151	124	132	151	24.9966	29.1371	32.355	26.2623	29.0979	24.0457	30.8864	25.664	23.3798	27.7242	28.0743	31.4395
XLOC_001862	C1ORF51(1OF2)	ciart						133	97	84	86	60	110	113	102	92	61	120	83	83	84	75	116	66	78	48	64	89	65	33	82	92	105	68	49	43	54	22.7709	20.7816	18.3636	19.8119	12.7436	23.8291	25.291	25.664	18.0752	13.6385	26.7374	18.6391
XLOC_001864	CABZ01072625.1	CABZ01072625.1						100	101	99	91	114	103	100	91	102	90	96	95	82	102	111	91	101	128	100	65	91	98	81	101	72	120	89	81	97	105	17.121	21.6386	21.6429	20.9638	24.2128	22.3127	22.3814	22.8963	20.0399	20.1224	21.3899	21.334
XLOC_001865	STC2A	stc2						6	12	11	31	44	11	9	11	36	33	26	17	30	16	21	21	17	26	24	32	33	37	34	34	19	34	24	42	17	31	1.02726	2.57092	2.40476	7.14151	9.3453	2.38291	2.01433	2.76769	7.07289	7.37821	5.7931	3.81766
XLOC_001866	CPEB4	cpeb4						127	104	74	77	104	78	127	94	96	112	88	99	73	97	156	155	84	130	104	88	192	119	98	141	137	123	120	107	82	116	21.7436	22.2813	16.1775	17.7386	22.0889	16.897	28.4244	23.6511	18.861	25.0412	19.6074	22.2322
XLOC_001869	Nfu_p_1_005519	LOC107395558						46	35	61	32	33	48	42	33	49	39	48	47	34	44	61	53	40	38	34	39	45	42	38	43	41	41	57	30	38	62	7.87564	7.49853	13.3355	7.37188	7.00898	10.3982	9.4002	8.30306	9.62699	8.7197	10.695	10.5547
XLOC_001870	Nfu_p_1_005518	LOC107395560						29	26	28	20	37	31	31	11	29	25	30	24	21	33	26	34	17	20	25	42	17	35	29	38	32	38	41	28	15	28	4.96508	5.57033	6.12121	4.60742	7.85855	6.71547	6.93824	2.76769	5.69761	5.58955	6.68435	5.38963
XLOC_001871	Nfu_p_1_005510	LOC107395562						28	22	16	19	20	22	21	9	21	19	14	16	25	24	29	23	18	17	9	21	33	38	21	30	29	28	19	27	17	31	4.79387	4.71336	3.49784	4.37705	4.24786	4.76582	4.7001	2.26447	4.12585	4.24806	3.11936	3.59309
XLOC_001873	Nfu_p_1_057153	LOC107395559						105	97	70	87	97	68	73	64	124	85	94	108	85	89	128	79	98	71	61	59	114	111	84	86	90	119	120	100	88	120	17.977	20.7816	15.303	20.0423	20.6021	14.7307	16.3384	16.1029	24.3622	19.0045	20.9443	24.2533
XLOC_001874	TRPC4APA	trpc4ap						47	69	46	45	61	55	66	70	54	33	53	87	44	54	83	58	52	61	53	39	103	77	67	141	72	125	76	91	60	90	8.04685	14.7828	10.0563	10.3667	12.956	11.9145	14.7717	17.6125	10.6093	7.37821	11.809	19.5374
XLOC_001876	NDRG3A	NDRG3A						639	491	519	504	562	477	556	578	672	457	548	445	560	504	738	534	393	587	506	512	1410	647	485	788	611	701	587	715	522	670	109.403	105.194	113.461	116.107	119.365	103.332	124.441	145.429	132.027	102.177	122.101	99.9328
XLOC_001877	TAX1BP1B	tax1bp1						214	178	196	202	259	201	187	151	311	176	264	259	236	281	287	245	225	264	223	216	267	302	248	248	335	342	359	323	254	359	36.6389	38.1354	42.8485	46.535	55.0098	43.5423	41.8533	37.9928	61.1019	39.3505	58.8223	58.1631
XLOC_001881	CPVL	cpvl						59	41	36	42	53	59	67	72	72	55	38	77	55	75	69	83	52	68	47	57	87	83	73	90	80	93	80	69	68	64	10.1014	8.78399	7.87013	9.67559	11.2568	12.7811	14.9956	18.1158	14.1458	12.297	8.46684	17.2917
XLOC_001885	RECK	reck						24	24	13	11	22	19	11	20	22	12	24	13	19	20	21	26	10	11	21	21	21	18	17	21	10	39	12	25	21	17	4.10903	5.14185	2.84199	2.53408	4.67265	4.11594	2.46196	5.03216	4.32232	2.68299	5.34748	2.91938
XLOC_001886	EIF2C4	LOC107395582						179	180	152	138	133	189	136	132	168	126	165	160	155	168	179	179	131	207	151	158	337	267	149	215	194	216	152	206	118	216	30.6465	38.5639	33.2294	31.7912	28.2483	40.9427	30.4387	33.2122	33.0068	28.1714	36.7639	35.9309
XLOC_001889	C1ORF216	C1ORF216						85	62	96	77	119	119	82	89	120	65	95	63	108	110	144	108	95	92	89	89	308	156	114	157	169	198	193	145	115	177	14.5528	13.2831	20.987	17.7386	25.2748	25.7788	18.3528	22.3931	23.5763	14.5328	21.1671	14.1478
XLOC_001890	CLSPN	clspn						42	36	32	17	34	26	15	32	23	21	30	41	26	29	24	30	30	19	33	23	36	27	35	32	25	23	26	40	25	34	7.19081	7.71277	6.99567	3.91631	7.22137	5.63233	3.35722	8.05145	4.51879	4.69523	6.68435	9.20729
XLOC_001893	RGPD2	ranbp2						162	202	176	129	161	195	198	140	182	128	184	186	236	155	222	218	236	268	226	168	218	194	188	211	186	237	197	217	201	196	27.736	43.2772	38.4762	29.7179	34.1953	42.2425	44.3152	35.2251	35.7574	28.6185	40.9973	41.7696
XLOC_001894	TPT1	tpt1						3463	2411	2348	1854	2352	2583	2427	2485	2657	2477	2502	2611	2127	2453	2784	3301	2879	2287	1888	1913	2399	2718	2394	2993	2651	3109	3584	2638	2630	3307	592.899	516.541	513.307	427.108	499.549	559.551	543.197	625.245	522.019	553.813	557.475	586.347
XLOC_001897	MRPL27	mrpl27						166	144	119	128	111	120	125	120	156	134	114	137	106	147	143	170	153	102	102	124	268	135	140	168	159	181	151	132	133	176	28.4208	30.8511	26.0152	29.4875	23.5756	25.9954	27.9768	30.1929	30.6492	29.96	25.4005	30.7658
XLOC_001898	SLC9A3R1	SLC9A3R1						218	230	227	212	247	230	224	266	251	196	254	306	306	281	327	339	282	257	229	228	523	385	292	424	328	348	368	389	336	359	37.3237	49.276	49.6255	48.8387	52.4611	49.8245	50.1344	66.9277	49.3138	43.8221	56.5941	68.7178
XLOC_001905	SRRT (2 OF 2)	SRRT (2 OF 2)						96	88	91	65	85	61	70	100	89	58	105	71	75	74	136	94	77	89	72	64	196	108	61	111	130	119	132	92	80	78	16.4361	18.8534	19.8939	14.9741	18.0534	13.2143	15.667	25.1608	17.4858	12.9678	23.3952	15.9443
XLOC_001912	ARFGAP1	arfgap1						72	78	65	60	63	78	56	75	72	47	62	80	58	85	94	84	36	78	73	49	158	105	75	165	115	106	112	83	98	112	12.3271	16.711	14.21	13.8223	13.3808	16.897	12.5336	18.8706	14.1458	10.5084	13.8143	17.9654
XLOC_001913	ELMO2	ELMO2						35	26	34	24	45	23	32	34	45	37	24	31	23	42	52	38	23	29	31	25	17	51	32	66	51	43	43	38	44	30	5.99234	5.57033	7.4329	5.52891	9.5577	4.98245	7.16206	8.55467	8.84111	8.27254	5.34748	6.96161
XLOC_001919	FMN2B	LOC107395618						17	28	23	10	23	26	20	18	20	31	24	18	16	31	17	25	9	29	24	28	16	26	26	24	15	20	17	15	27	24	2.91056	5.99882	5.02814	2.30371	4.88504	5.63233	4.47629	4.52894	3.92938	6.93105	5.34748	4.04222
XLOC_001922	NEGR1	LOC107395620						99	90	74	57	74	72	59	93	97	71	88	53	61	74	118	104	76	105	61	69	176	92	66	81	108	117	89	112	71	109	16.9498	19.2819	16.1775	13.1312	15.7171	15.5972	13.205	23.3995	19.0575	15.8743	19.6074	11.9021
XLOC_001923	NADL1.1	LOC107395622						26	15	23	21	42	12	25	13	25	15	17	17	22	6	25	20	16	26	17	17	10	24	22	14	18	27	23	20	11	29	4.45145	3.21365	5.02814	4.8378	8.92052	2.59954	5.59536	3.2709	4.91173	3.35373	3.7878	3.81766
XLOC_001929	PTAR1	PTAR1						75	70	74	53	59	42	77	65	71	42	61	45	53	61	92	86	49	64	39	53	109	71	56	69	60	81	80	81	65	79	12.8407	14.9971	16.1775	12.2097	12.5312	9.09838	17.2337	16.3545	13.9493	9.39045	13.5915	10.1056
XLOC_001933	PCSK7	pcsk7						31	35	27	24	31	26	12	34	35	13	31	20	18	26	31	34	18	24	22	18	78	29	25	43	22	17	28	21	28	34	5.3075	7.49853	5.9026	5.52891	6.58419	5.63233	2.68577	8.55467	6.87642	2.90657	6.90716	4.49136
XLOC_001934	Nfu_p_1_029443	LOC107395634						212	175	171	152	199	133	175	142	168	137	204	235	193	187	245	241	167	196	170	136	269	216	151	236	186	231	204	179	163	238	36.2964	37.4926	37.3831	35.0164	42.2663	28.8115	39.1675	35.7283	33.0068	30.6308	45.4536	52.7735
XLOC_001936	RAC1(2OF2)	LOC107395638						256	204	176	191	209	230	197	236	306	180	218	209	228	210	357	258	188	287	201	225	452	344	248	349	320	277	381	310	318	381	43.8297	43.7057	38.4762	44.0009	44.3902	49.8245	44.0914	59.3794	60.1196	40.2448	48.5729	46.9347
XLOC_001937	RAB3GAP1	rab3gap1						47	51	43	32	50	37	37	43	34	35	35	33	40	46	60	63	37	46	41	36	30	41	33	52	44	44	53	64	48	81	8.04685	10.9264	9.40043	7.37188	10.6197	8.01524	8.28113	10.8191	6.67995	7.82538	7.79841	7.41074
XLOC_001938	PET112	gatb						64	35	62	39	40	56	42	46	52	44	69	59	44	52	85	61	35	48	41	50	105	94	48	85	65	57	82	60	71	68	10.9574	7.49853	13.5541	8.98448	8.49573	12.1312	9.4002	11.574	10.2164	9.83761	15.374	13.2495
XLOC_001939		dctpp1						26	24	13	20	19	35	35	19	30	16	23	42	28	26	39	29	24	29	28	17	39	44	34	44	29	50	35	30	32	33	4.45145	5.14185	2.84199	4.60742	4.03547	7.58199	7.8335	4.78055	5.89408	3.57731	5.12467	9.43186
XLOC_001941	HIVEP3B	hivep3						295	256	222	211	231	305	269	200	274	136	190	243	196	169	225	248	167	252	177	174	276	179	124	181	173	209	207	182	137	162	50.5068	54.8464	48.5325	48.6083	49.0628	66.0716	60.2061	50.3216	53.8326	30.4072	42.3342	54.57
XLOC_001943	PHACTR4B	PHACTR4B						90	86	72	36	75	77	64	73	84	57	80	64	61	68	92	100	70	58	38	37	59	44	56	65	81	80	63	80	71	85	15.4089	18.425	15.7403	8.29336	15.9295	16.6804	14.3241	18.3674	16.5034	12.7442	17.8249	14.3724
XLOC_001945	RGS19	RGS19						24	39	36	27	38	31	23	36	57	34	48	31	30	44	40	28	29	49	35	32	7	24	36	42	41	42	39	46	45	49	4.10903	8.3555	7.87013	6.22002	8.07094	6.71547	5.14773	9.05788	11.1987	7.60179	10.695	6.96161
XLOC_001955	ANGPTL4	ANGPTL4						86	98	76	73	67	83	82	87	104	66	93	90	85	115	89	97	88	89	65	81	92	115	81	104	96	130	133	97	87	101	14.724	20.9959	16.6147	16.8171	14.2303	17.9801	18.3528	21.8899	20.4328	14.7564	20.7215	20.2111
XLOC_001956	RPS28	rps28						2420	1766	1851	1673	1890	2196	1709	1930	2042	1946	2076	2331	1996	2461	2650	3042	2494	1923	1631	1831	4504	2556	2445	3423	2570	2838	3211	2581	2671	3134	414.327	378.354	404.656	385.411	401.423	475.715	382.499	485.603	401.19	435.091	462.557	523.468
XLOC_001963	NME6	NME6						25	21	14	11	26	18	10	12	15	13	25	19	12	25	23	23	21	24	10	18	12	34	24	22	9	24	20	24	25	20	4.28024	4.49912	3.06061	2.53408	5.52222	3.89931	2.23814	3.01929	2.94704	2.90657	5.57029	4.26679
XLOC_001966	MAT2B	mat2b						121	107	128	89	104	104	92	117	131	123	112	122	109	153	129	149	98	117	107	100	206	133	127	133	120	160	158	122	97	155	20.7164	22.9241	27.9827	20.503	22.0889	22.5293	20.5909	29.4381	25.7375	27.5006	24.9549	27.3973
XLOC_001969	CAPZA2	LOC107395673						450	356	387	236	365	402	365	348	331	313	356	337	340	364	418	432	359	424	270	328	320	380	331	392	427	474	469	424	400	430	77.0443	76.2707	84.6039	54.3676	77.5235	87.0845	81.6922	87.5595	65.0313	69.9812	79.3209	75.6794
XLOC_001970	SORL1	SORL1						65	41	45	37	59	51	35	68	54	45	59	41	57	27	62	45	26	68	53	47	117	42	42	91	94	81	54	48	49	60	11.1286	8.78399	9.83766	8.52374	12.5312	11.048	7.8335	17.1093	10.6093	10.0612	13.1459	9.20729
XLOC_001971	SLC4A3	LOC107395675						369	446	476	476	426	455	470	347	467	340	415	447	463	489	668	613	324	622	430	471	715	490	468	674	715	709	557	644	440	687	63.1764	95.5527	104.061	109.657	90.4795	98.5658	105.193	87.3079	91.7511	76.0179	92.4668	100.382
XLOC_001974	RPA1(2OF2)	LOC107395678						30	33	18	28	19	47	22	23	42	26	34	54	26	36	32	52	28	50	21	28	53	27	30	34	45	55	60	47	42	18	5.13629	7.07004	3.93507	6.45039	4.03547	10.1815	4.92392	5.78698	8.25171	5.81314	7.57559	12.1267
XLOC_001975	FAM135A	fam135a						16	10	14	4	13	28	7	24	13	10	11	25	5	12	12	14	19	20	10	19	3	11	16	0	19	29	32	20	32	29	2.73935	2.14244	3.06061	0.921485	2.76111	6.06559	1.5667	6.03859	2.5541	2.23582	2.45093	5.6142
XLOC_001976	FRMD1	LOC107395682						29	7	9	9	17	15	25	9	25	21	27	24	10	20	14	23	30	13	15	21	4	21	9	20	19	14	24	33	39	19	4.96508	1.49971	1.96753	2.07334	3.61068	3.24942	5.59536	2.26447	4.91173	4.69523	6.01591	5.38963
XLOC_001985	RTCA	rtca						74	62	46	46	58	61	69	49	70	34	59	39	59	49	107	80	69	65	70	36	177	84	44	114	110	93	97	68	58	101	12.6695	13.2831	10.0563	10.5971	12.3188	13.2143	15.4432	12.3288	13.7528	7.60179	13.1459	8.75815
XLOC_001986	TXLNG	LOC107395691						80	58	55	47	43	69	54	60	99	53	54	72	53	62	82	62	46	65	52	71	115	69	60	94	59	79	85	64	73	89	13.6968	12.4261	12.0238	10.8274	9.13291	14.9473	12.086	15.0965	19.4505	11.8499	12.0318	16.1689
XLOC_001990	SETD2	SETD2						438	377	450	381	418	331	406	335	457	325	319	317	342	311	442	394	313	374	313	279	211	329	221	352	289	325	400	246	298	357	74.9898	80.7699	98.3766	87.7714	88.7804	71.7039	90.8686	84.2886	89.7864	72.6642	71.0769	71.1881
XLOC_001993	UCHL1	LOC107395703						401	230	245	215	178	196	244	187	390	251	245	204	206	204	372	283	215	254	213	251	650	453	236	561	531	438	547	387	339	332	68.6551	49.276	53.5606	49.5298	37.806	42.4591	54.6107	47.0507	76.623	56.1191	54.5888	45.8119
XLOC_001994	LIMCH1A	LOC107395701						223	154	197	197	202	161	152	171	211	164	186	155	182	166	257	162	124	212	139	145	230	205	151	182	267	249	240	222	150	207	38.1798	32.9935	43.0671	45.3831	42.9034	34.8771	34.0198	43.0249	41.455	36.6675	41.443	34.808
XLOC_002002	Nfu_g_1_007345	LOC107395709						202	197	164	166	168	205	189	170	213	135	194	185	214	210	284	277	186	186	150	180	371	225	212	298	282	259	245	272	183	273	34.5844	42.206	35.8528	38.2416	35.6821	44.4088	42.3009	42.7733	41.8479	30.1836	43.2254	41.5451
XLOC_002004	STK24B	LOC107395710						116	101	88	99	107	91	142	130	109	77	111	117	90	106	154	137	99	103	99	92	272	145	96	175	155	131	175	152	156	134	19.8603	21.6386	19.2381	22.8068	22.7261	19.7132	31.7816	32.709	21.4151	17.2158	24.7321	26.2745
XLOC_002006	FAM171B (2 OF 2)	FAM171B (2 OF 2)						68	69	67	61	84	48	59	55	92	76	76	64	66	59	99	79	69	85	76	59	223	148	68	116	106	90	119	121	81	77	11.6423	14.7828	14.6472	14.0526	17.841	10.3982	13.205	13.8384	18.0752	16.9922	16.9337	14.3724
XLOC_002017	CBX4(1OF2)	LOC107395725						45	38	58	55	87	39	60	44	53	52	47	35	33	40	69	54	26	33	39	39	89	54	32	51	26	60	76	49	34	58	7.70443	8.14126	12.6797	12.6704	18.4782	8.4485	13.4289	11.0707	10.4129	11.6263	10.4721	7.85988
XLOC_002018	CBX8B	LOC107395726						34	23	31	18	27	19	24	27	32	26	32	25	38	37	37	29	25	26	23	27	18	32	38	45	37	36	40	31	44	30	5.82113	4.9276	6.77706	4.14668	5.73462	4.11594	5.37154	6.79341	6.28701	5.81314	7.12997	5.6142
XLOC_002019	DGKE	DGKE						28	23	19	12	32	22	31	11	36	19	24	21	17	23	22	30	18	45	21	19	28	25	24	26	26	30	30	16	17	26	4.79387	4.9276	4.15368	2.76445	6.79658	4.76582	6.93824	2.76769	7.07289	4.24806	5.34748	4.71593
XLOC_002022	MSTO1	msto1						20	14	13	17	15	28	27	17	22	19	25	28	16	25	30	12	29	15	24	26	68	46	22	40	28	25	28	30	21	37	3.42419	2.99941	2.84199	3.91631	3.1859	6.06559	6.04299	4.27733	4.32232	4.24806	5.57029	6.2879
XLOC_002025	SRSF4	SRSF4						263	224	219	185	200	166	199	171	241	141	216	212	196	167	275	270	171	188	206	144	494	240	187	295	255	263	274	248	217	267	45.0281	47.9906	47.8766	42.6187	42.4786	35.9603	44.5391	43.0249	47.3491	31.5251	48.1273	47.6084
XLOC_002031	NXNL2	nxnl2						540	452	364	297	327	433	333	350	561	441	403	433	341	400	543	599	456	336	327	335	36	479	349	309	488	593	675	371	476	504	92.4532	96.8381	79.5758	68.4203	69.4526	93.8	74.5302	88.0627	110.219	98.5997	89.7931	97.2379
XLOC_002036	CDC42EP4A	LOC107395744						37	28	25	17	27	45	21	29	23	12	26	38	53	43	38	44	29	49	35	18	21	34	35	27	26	20	27	22	41	35	6.33476	5.99882	5.46537	3.91631	5.73462	9.74827	4.7001	7.29663	4.51879	2.68299	5.7931	8.53358
XLOC_002037	PMP22A	LOC107395745						18	25	17	20	16	23	13	29	22	19	12	9	10	14	21	13	5	27	5	10	40	8	18	27	21	36	33	11	13	24	3.08177	5.35609	3.71645	4.60742	3.39829	4.98245	2.90959	7.29663	4.32232	4.24806	2.67374	2.02111
XLOC_002040	CRHR2	LOC107395747						64	46	26	33	36	36	21	44	38	36	49	29	44	49	62	55	31	34	34	32	45	45	39	44	50	51	59	58	35	50	10.9574	9.85521	5.68398	7.60225	7.64616	7.79861	4.7001	11.0707	7.46583	8.04896	10.9178	6.51247
XLOC_002041	SPSB4(1OF2)	LOC107395749						56	52	69	42	44	60	45	63	50	46	44	61	46	51	66	91	85	79	57	36	115	71	46	83	91	60	75	67	69	96	9.58774	11.1407	15.0844	9.67559	9.3453	12.9977	10.0716	15.8513	9.82346	10.2848	9.80371	13.6986
XLOC_002044	CNOT3B	LOC107395752						93	97	104	54	74	99	101	79	89	71	115	95	97	83	111	144	82	94	98	84	104	113	84	130	107	109	116	82	85	92	15.9225	20.7816	22.7359	12.44	15.7171	21.4462	22.6052	19.877	17.4858	15.8743	25.6233	21.334
XLOC_002049	LINGO2 (1 OF 2)	LINGO2 (1 OF 2)						53	36	52	67	30	33	54	53	45	47	70	30	22	55	62	60	43	64	60	55	53	59	50	54	54	76	81	43	58	68	9.07411	7.71277	11.368	15.4349	6.3718	7.14873	12.086	13.3352	8.84111	10.5084	15.5968	6.73704
XLOC_002052	SOCS1B	LOC107395760						619	509	500	369	401	540	490	544	555	427	505	527	374	481	662	666	538	417	367	383	749	530	442	605	514	646	699	416	453	599	105.979	109.05	109.307	85.007	85.1697	116.979	109.669	136.875	109.04	95.4696	112.52	118.347
XLOC_002054	CMC2	cmc2						219	150	97	103	110	105	107	146	115	88	136	109	121	116	152	174	99	93	113	65	238	156	112	185	128	157	176	136	104	157	37.4949	32.1365	21.2056	23.7282	23.3633	22.746	23.9481	36.7347	22.594	19.6752	30.3024	24.4779
XLOC_002055	CT573202.1	LOC107395766						120	96	87	77	104	122	97	95	124	87	127	103	99	150	124	117	132	115	82	111	49	129	101	150	186	181	139	112	108	200	20.5452	20.5674	19.0195	17.7386	22.0889	26.4286	21.71	23.9027	24.3622	19.4516	28.2971	23.1305
XLOC_002056	ATMIN	ATMIN						59	45	40	46	60	46	39	33	67	41	57	41	31	41	59	58	54	54	49	48	50	61	44	88	59	69	74	57	41	55	10.1014	9.64096	8.74459	10.5971	12.7436	9.9649	8.72876	8.30306	13.1634	9.16687	12.7003	9.20729
XLOC_002057	CDYL2	CDYL2						27	35	52	28	31	37	35	26	50	26	41	58	34	42	60	54	40	44	55	42	51	64	52	66	56	45	57	61	49	62	4.62266	7.49853	11.368	6.45039	6.58419	8.01524	7.8335	6.5418	9.82346	5.81314	9.13527	13.0249
XLOC_002060	VMA21	vma21						638	525	503	537	568	373	538	589	533	489	475	414	385	343	641	710	570	463	503	320	1169	630	345	726	514	558	650	505	496	505	109.232	112.478	109.963	123.709	120.639	80.8023	120.412	148.197	104.718	109.332	105.836	92.9712
XLOC_002061	MTNR1AA	gpr50						21	10	12	12	18	22	26	16	21	16	17	11	22	18	31	20	12	19	21	32	29	24	14	29	24	20	37	31	18	31	3.5954	2.14244	2.62338	2.76445	3.82308	4.76582	5.81917	4.02573	4.12585	3.57731	3.7878	2.47025
XLOC_002062	DICER1	dicer1						34	59	42	46	55	59	34	56	60	45	59	73	51	57	81	56	41	67	34	58	156	87	54	93	101	91	60	79	59	86	5.82113	12.6404	9.18182	10.5971	11.6816	12.7811	7.60969	14.09	11.7882	10.0612	13.1459	16.3935
XLOC_002063	ATP6V1B2	LOC107395774						212	234	144	153	199	276	230	231	222	142	226	258	268	197	272	273	178	268	211	211	352	236	203	307	290	398	252	297	237	335	36.2964	50.133	31.4805	35.2468	42.2663	59.7894	51.4773	58.1214	43.6162	31.7487	50.3554	57.9385
XLOC_002066	BIRC6	LOC107395778						130	98	84	68	84	124	96	81	106	54	129	95	102	135	124	126	86	116	85	106	196	138	103	143	121	158	130	121	97	147	22.2573	20.9959	18.3636	15.6652	17.841	26.8619	21.4862	20.3802	20.8257	12.0734	28.7427	21.334
XLOC_002067	LOC107395779	LOC107395779						27	15	32	12	15	27	19	21	40	13	33	16	20	19	20	28	14	28	14	11	28	17	13	29	37	26	34	23	12	29	4.62266	3.21365	6.99567	2.76445	3.1859	5.84896	4.25247	5.28376	7.85877	2.90657	7.35278	3.59309
XLOC_002073	MRPS22	mrps22						122	76	89	70	60	107	110	60	110	72	93	101	70	79	119	107	64	107	51	102	144	110	72	133	125	105	125	109	110	157	20.8876	16.2825	19.4567	16.126	12.7436	23.1792	24.6196	15.0965	21.6116	16.0979	20.7215	22.6814
XLOC_002074	FPR3	LOC107395790						359	360	330	320	329	284	377	330	377	211	315	351	378	312	461	376	292	385	348	299	628	408	405	504	335	466	387	436	395	390	61.4643	77.1277	72.1429	73.7188	69.8774	61.5224	84.378	83.0306	74.0689	47.1758	70.1856	78.8234
XLOC_002082	NUP35	nup35						63	39	32	37	34	56	39	37	51	29	51	31	30	36	53	39	33	34	28	38	90	60	41	75	53	60	67	43	47	58	10.7862	8.3555	6.99567	8.52374	7.22137	12.1312	8.72876	9.30949	10.0199	6.48388	11.3634	6.96161
XLOC_002083	DNAJC10	dnajc10						33	47	31	33	24	35	47	46	34	39	21	44	33	56	44	43	37	34	30	38	28	59	20	58	39	56	55	38	47	53	5.64992	10.0695	6.77706	7.60225	5.09744	7.58199	10.5193	11.574	6.67995	8.7197	4.67904	9.88099
XLOC_002087	Nfu_p_1_052582	LOC107395803						1067	716	714	654	680	580	832	793	799	559	461	390	392	324	594	562	491	478	505	323	1128	514	290	653	381	469	605	434	439	381	182.681	153.398	156.091	150.663	144.427	125.644	186.214	199.525	156.979	124.982	102.716	87.5815
XLOC_002092	KPNB1	kpnb1						73	38	60	51	57	80	86	67	47	44	78	95	66	72	95	91	76	119	83	60	108	99	87	126	81	90	89	98	80	103	12.4983	8.14126	13.1169	11.7489	12.1064	17.3303	19.248	16.8577	9.23405	9.83761	17.3793	21.334
XLOC_002093	SOCS7(2OF2)	LOC107395807						108	77	105	80	100	101	115	99	95	79	96	114	72	103	132	121	97	90	96	94	154	147	108	127	107	159	124	125	106	140	18.4906	16.4968	22.9545	18.4297	21.2393	21.8794	25.7386	24.9092	18.6646	17.663	21.3899	25.6008
XLOC_002094	METTL23	METTL23						47	39	27	32	30	38	31	43	35	25	41	52	40	33	38	49	38	35	25	29	60	45	44	47	49	28	52	48	34	49	8.04685	8.3555	5.9026	7.37188	6.3718	8.23187	6.93824	10.8191	6.87642	5.58955	9.13527	11.6775
XLOC_002095	CU463857.1	LOC107395809						140	99	101	80	91	121	124	101	103	80	106	120	135	127	147	209	111	127	86	93	273	149	184	230	133	172	165	193	153	165	23.9694	21.2101	22.0801	18.4297	19.3278	26.212	27.753	25.4124	20.2363	17.8866	23.618	26.9482
XLOC_002096	JMJD6	JMJD6						147	134	133	144	147	92	120	83	168	136	120	118	124	139	154	163	145	138	138	97	153	189	152	210	162	215	226	173	133	159	25.1678	28.7086	29.0758	33.1735	31.2218	19.9298	26.8577	20.8835	33.0068	30.4072	26.7374	26.499
XLOC_002100	TSEN54	tsen54						60	44	64	30	43	60	45	44	75	42	76	78	55	78	74	58	30	47	51	33	37	71	67	67	60	83	97	47	42	90	10.2726	9.42672	13.9913	6.91114	9.13291	12.9977	10.0716	11.0707	14.7352	9.39045	16.9337	17.5163
XLOC_002105	VPS37C	VPS37C						35	30	35	25	45	49	33	40	33	33	37	39	40	53	73	87	29	58	49	38	114	53	28	55	47	34	55	51	48	63	5.99234	6.42731	7.65152	5.75928	9.5577	10.6148	7.38587	10.0643	6.48348	7.37821	8.24403	8.75815
XLOC_002109	CPLX2	CPLX2						153	158	151	153	134	115	157	173	182	149	139	143	126	120	199	164	99	188	109	136	152	134	149	158	150	165	193	111	130	168	26.1951	33.8505	33.0108	35.2468	28.4607	24.9122	35.1389	43.5282	35.7574	33.3137	30.9708	32.1132
XLOC_002110	AXIN1(2OF2)	LOC107395828						47	56	67	34	50	48	61	49	64	29	40	49	40	46	71	60	37	52	32	46	66	62	43	50	65	61	75	63	65	60	8.04685	11.9976	14.6472	7.83262	10.6197	10.3982	13.6527	12.3288	12.574	6.48388	8.91246	11.0038
XLOC_002111	GTF3C1	gtf3c1						72	84	73	85	85	49	88	49	74	74	70	80	75	87	86	77	69	57	44	51	26	77	60	65	66	61	70	45	42	56	12.3271	17.9965	15.9589	19.5816	18.0534	10.6148	19.6957	12.3288	14.5387	16.5451	15.5968	17.9654
XLOC_002114	LOC107395832	LOC107395832						62	46	63	59	49	29	40	49	58	45	39	59	70	83	42	77	59	63	51	47	15	87	55	96	83	106	111	79	80	118	10.615	9.85521	13.7727	13.5919	10.4073	6.28222	8.95257	12.3288	11.3952	10.0612	8.68965	13.2495
XLOC_002122	EHMT1(2OF3)	LOC107395842						47	38	32	26	37	44	25	31	30	20	49	36	46	39	43	55	35	46	36	30	43	47	36	43	33	39	39	39	43	38	8.04685	8.14126	6.99567	5.98965	7.85855	9.53164	5.59536	7.79984	5.89408	4.47164	10.9178	8.08445
XLOC_002124	CDC27	cdc27						42	58	60	48	56	88	39	70	63	58	74	53	59	82	54	73	40	91	71	57	154	84	52	86	76	76	62	78	72	92	7.19081	12.4261	13.1169	11.0578	11.894	19.0633	8.72876	17.6125	12.3776	12.9678	16.4881	11.9021
XLOC_002131	ZMAT2	zmat2						264	224	214	213	182	187	246	231	203	200	211	215	173	157	288	262	230	221	175	125	542	273	189	295	253	280	290	232	230	227	45.1993	47.9906	46.7836	49.0691	38.6556	40.5095	55.0583	58.1214	39.8833	44.7164	47.0132	48.2821
XLOC_002134	FAM53C	FAM53C						125	147	117	138	147	126	131	105	111	99	146	116	96	124	167	135	93	144	123	121	177	126	133	201	158	170	122	150	111	183	21.4012	31.4938	25.5779	31.7912	31.2218	27.2951	29.3197	26.4188	21.8081	22.1346	32.5305	26.0499
XLOC_002141	TBXAS1	TBXAS1						83	79	59	61	58	70	60	85	88	52	96	98	70	76	95	97	68	78	52	47	125	65	69	74	102	101	109	88	63	84	14.2104	16.9252	12.8983	14.0526	12.3188	15.164	13.4289	21.3867	17.2893	11.6263	21.3899	22.0077
XLOC_002142	ST3GAL1(1OF8)	LOC107395861						31	18	23	10	17	25	27	24	25	16	23	10	18	26	22	37	22	20	22	17	18	30	27	14	31	42	23	29	18	27	5.3075	3.85639	5.02814	2.30371	3.61068	5.4157	6.04299	6.03859	4.91173	3.57731	5.12467	2.24568
XLOC_002144	ZNF148	znf148						65	59	54	67	73	56	65	33	55	45	60	48	49	47	54	67	56	53	51	51	51	58	47	61	81	102	80	71	64	43	11.1286	12.6404	11.8052	15.4349	15.5047	12.1312	14.5479	8.30306	10.8058	10.0612	13.3687	10.7793
XLOC_002150	AGPAT5	agpat5						25	24	19	17	27	33	23	24	13	16	25	23	30	9	23	30	19	19	20	16	18	19	14	25	16	21	36	27	30	29	4.28024	5.14185	4.15368	3.91631	5.73462	7.14873	5.14773	6.03859	2.5541	3.57731	5.57029	5.16506
XLOC_002151	TMEM14A	LOC107395872						50	46	16	10	26	48	26	22	36	21	41	44	24	42	58	32	38	24	30	28	6	18	29	23	29	62	43	44	43	61	8.56048	9.85521	3.49784	2.30371	5.52222	10.3982	5.81917	5.53537	7.07289	4.69523	9.13527	9.88099
XLOC_002152	7SK	7SK						218	121	203	115	107	68	133	178	143	137	131	171	133	104	143	109	96	152	86	95	225	192	123	130	98	167	145	91	94	82	37.3237	25.9235	44.3788	26.4927	22.7261	14.7307	29.7673	44.7862	28.0951	30.6308	29.1883	38.4011
XLOC_002154	GSTA5	LOC107395871						75	69	58	29	30	92	52	49	54	47	52	57	47	75	44	85	50	48	43	51	13	57	61	31	47	98	42	61	32	57	12.8407	14.7828	12.6797	6.68077	6.3718	19.9298	11.6383	12.3288	10.6093	10.5084	11.5862	12.8004
XLOC_002155	ASB7	asb7						49	44	32	31	46	16	34	25	36	47	47	32	42	32	35	33	36	36	37	35	13	56	29	56	52	83	57	62	38	51	8.38927	9.42672	6.99567	7.14151	9.77009	3.46605	7.60969	6.2902	7.07289	10.5084	10.4721	7.18618
XLOC_002158	STX6	STX6						118	107	98	106	119	110	74	95	109	111	101	94	81	121	147	140	78	94	84	65	161	173	124	139	145	164	158	102	96	135	20.2027	22.9241	21.4242	24.4193	25.2748	23.8291	16.5623	23.9027	21.4151	24.8176	22.504	21.1094
XLOC_002164	PCDH2AC	PCDH2AC						2436	1884	2063	2013	2428	1763	2108	1918	2481	1998	1752	1703	1861	1954	2530	2318	1733	2498	2109	1799	2528	2277	1994	2607	2289	2873	2511	2338	2234	2663	417.067	403.635	451.002	463.737	515.691	381.915	471.801	482.584	487.44	446.717	390.366	382.439
XLOC_002168	Nfu_p_1_030598	LOC107395896						33	25	28	26	16	18	22	16	32	17	35	26	23	22	52	34	30	27	17	27	67	31	16	33	32	29	43	21	19	28	5.64992	5.35609	6.12121	5.98965	3.39829	3.89931	4.92392	4.02573	6.28701	3.8009	7.79841	5.83877
XLOC_002170	Nfu_p_1_057320	LOC107395900						44	32	37	34	31	20	25	41	37	23	36	23	29	39	38	45	21	19	24	21	61	24	19	46	30	57	56	24	26	35	7.53322	6.8558	8.08875	7.83262	6.58419	4.33256	5.59536	10.3159	7.26936	5.14239	8.02122	5.16506
XLOC_002171	THOP1	thop1						58	56	46	39	37	54	60	57	71	13	32	45	34	24	50	46	47	51	41	41	79	50	33	70	56	48	50	36	44	53	9.93016	11.9976	10.0563	8.98448	7.85855	11.6979	13.4289	14.3416	13.9493	2.90657	7.12997	10.1056
XLOC_002172	NOXA1	LOC107395898						23	23	17	19	12	34	31	10	35	23	31	25	14	22	20	33	23	21	23	11	39	27	29	22	38	42	28	27	25	42	3.93782	4.9276	3.71645	4.37705	2.54872	7.36536	6.93824	2.51608	6.87642	5.14239	6.90716	5.6142
XLOC_002173	GTPBP1L	gtpbp1						127	90	108	71	90	102	108	74	114	69	129	121	81	109	147	130	86	123	94	95	172	133	88	124	124	162	164	135	89	160	21.7436	19.2819	23.6104	16.3564	19.1154	22.0961	24.1719	18.619	22.3975	15.4272	28.7427	27.1727
XLOC_002174	SGSM3	sgsm3						65	58	63	66	60	69	71	56	82	55	57	58	56	51	93	107	53	78	74	63	150	90	69	115	96	105	100	102	92	121	11.1286	12.4261	13.7727	15.2045	12.7436	14.9473	15.8908	14.09	16.1105	12.297	12.7003	13.0249
XLOC_002186	Nfu_p_1_047574	LOC107395917						24	24	17	17	15	36	28	17	28	26	24	33	30	26	32	44	20	28	27	26	88	42	40	43	33	44	44	46	25	40	4.10903	5.14185	3.71645	3.91631	3.1859	7.79861	6.2668	4.27733	5.50114	5.81314	5.34748	7.41074
XLOC_002188	ADCK4	LOC107395920						36	26	28	16	13	24	25	25	30	14	25	35	17	20	36	20	12	22	14	17	54	31	17	56	33	23	41	34	24	34	6.16355	5.57033	6.12121	3.68594	2.76111	5.19908	5.59536	6.2902	5.89408	3.13015	5.57029	7.85988
XLOC_002189	SARS2	SARS2						37	46	38	48	25	16	28	34	41	28	32	28	33	30	61	45	28	34	32	32	55	37	33	47	31	38	66	47	46	34	6.33476	9.85521	8.30736	11.0578	5.30983	3.46605	6.2668	8.55467	8.05524	6.2603	7.12997	6.2879
XLOC_002190	FBXO46	fbxo46						57	57	43	46	32	48	59	46	41	47	45	29	40	54	48	63	27	58	39	52	97	46	36	74	45	60	52	59	31	45	9.75895	12.2119	9.40043	10.5971	6.79658	10.3982	13.205	11.574	8.05524	10.5084	10.0265	6.51247
XLOC_002192	Nfu_g_1_025918	LOC107395921						42	24	17	16	24	28	31	24	29	26	42	46	19	20	40	31	37	33	23	22	49	35	38	47	43	46	60	30	44	30	7.19081	5.14185	3.71645	3.68594	5.09744	6.06559	6.93824	6.03859	5.69761	5.81314	9.35809	10.3301
XLOC_002199	Nfu_p_1_035447	LOC107395930						50	60	48	41	43	80	57	54	55	53	37	46	67	67	71	85	52	53	32	37	43	70	46	87	50	84	57	69	70	66	8.56048	12.8546	10.4935	9.44522	9.13291	17.3303	12.7574	13.5868	10.8058	11.8499	8.24403	10.3301
XLOC_002203	TNFRSF21	TNFRSF21						34	31	23	49	30	35	36	23	36	28	24	31	37	26	33	26	35	35	27	31	90	61	28	60	37	45	59	41	38	44	5.82113	6.64155	5.02814	11.2882	6.3718	7.58199	8.05732	5.78698	7.07289	6.2603	5.34748	6.96161
XLOC_002205	MESDC2	MESDC2						277	208	205	152	217	191	212	220	235	172	278	238	215	217	314	380	257	226	194	188	466	368	246	302	296	320	378	249	278	272	47.4251	44.5627	44.816	35.0164	46.0893	41.376	47.4486	55.3537	46.1703	38.4561	61.9416	53.4472
XLOC_002210	TM2D1	tm2d1						73	40	82	57	83	74	68	75	93	91	89	75	69	107	78	89	64	73	79	50	67	104	79	88	106	107	103	63	100	140	12.4983	8.56975	17.9264	13.1312	17.6286	16.0305	15.2194	18.8706	18.2716	20.346	19.8302	16.8426
XLOC_002216	SNUPN	snupn						31	34	20	20	31	35	23	36	38	21	34	51	36	40	44	28	32	28	34	20	39	49	32	32	32	22	43	38	36	42	5.3075	7.28428	4.37229	4.60742	6.58419	7.58199	5.14773	9.05788	7.46583	4.69523	7.57559	11.453
XLOC_002217	MTCH2	LOC107395947						158	142	111	96	106	169	140	136	162	108	122	144	99	137	147	167	130	126	116	116	180	168	124	198	193	175	197	180	183	212	27.0511	30.4226	24.2662	22.1156	22.5137	36.6102	31.334	34.2187	31.828	24.1469	27.183	32.3378
XLOC_002218	ZNF414	znf414						26	25	22	30	25	34	25	22	24	23	23	37	44	15	48	50	23	37	23	24	83	38	38	38	32	39	33	42	45	34	4.45145	5.35609	4.80952	6.91114	5.30983	7.36536	5.59536	5.53537	4.71526	5.14239	5.12467	8.30902
XLOC_002220	CABZ01086759.2	LOC107395950						29	28	30	28	26	24	15	25	16	20	30	14	21	23	20	19	15	26	24	24	8	14	17	26	27	33	14	29	19	32	4.96508	5.99882	6.55844	6.45039	5.52222	5.19908	3.35722	6.2902	3.14351	4.47164	6.68435	3.14395
XLOC_002223	XLOC_002223	XLOC_002223						90	89	76	71	53	90	84	121	87	64	71	90	90	84	116	155	88	99	77	61	224	87	108	167	98	125	115	118	121	122	15.4089	19.0677	16.6147	16.3564	11.2568	19.4965	18.8004	30.4445	17.0928	14.3093	15.8196	20.2111
XLOC_002225	LOC107373540	LOC107373540						25	15	18	13	22	29	36	27	31	19	40	13	32	21	40	22	11	37	21	12	18	29	26	24	33	35	22	29	25	54	4.28024	3.21365	3.93507	2.99483	4.67265	6.28222	8.05732	6.79341	6.09055	4.24806	8.91246	2.91938
XLOC_002226	MRPS23	MRPS23						228	174	178	137	164	191	151	163	163	165	200	195	167	178	223	267	190	159	135	150	218	211	190	259	195	221	249	184	189	271	39.0358	37.2784	38.9134	31.5609	34.8325	41.376	33.796	41.0121	32.0245	36.8911	44.5623	43.7908
XLOC_002227	PHF12	phf12						42	58	32	43	47	54	37	43	50	36	55	32	55	61	61	59	34	54	39	38	71	73	53	104	84	75	82	69	32	74	7.19081	12.4261	6.99567	9.90596	9.98248	11.6979	8.28113	10.8191	9.82346	8.04896	12.2546	7.18618
XLOC_002233	CLDN19	cldn19						421	268	228	253	349	326	184	249	345	316	320	356	431	446	566	375	261	268	299	351	642	496	573	651	496	538	606	509	566	551	72.0793	57.4173	49.8442	58.2839	74.1252	70.6208	41.1818	62.6504	67.7819	70.652	71.2997	79.9462
XLOC_002235	AL840638.1	LOC107373553						2849	2483	2729	1787	1408	2691	2161	2522	2154	1313	2458	2990	2406	2334	2259	3907	3312	2579	2194	1282	1728	1860	2108	2076	2047	1691	2174	2360	1965	2514	487.776	531.967	596.6	411.673	299.05	582.946	483.663	634.555	423.195	293.563	547.671	671.458
XLOC_002236	CCL-C11B	LOC107373550						14	17	16	13	28	10	14	14	30	16	25	12	22	22	41	18	25	25	9	14	26	30	27	25	31	34	18	26	22	38	2.39694	3.64214	3.49784	2.99483	5.94701	2.16628	3.1334	3.52251	5.89408	3.57731	5.57029	2.69482
XLOC_002237	POLE4	pole4						128	104	94	61	62	126	83	112	101	59	96	103	92	87	88	108	116	74	54	46	114	89	69	95	94	83	92	93	80	73	21.9148	22.2813	20.5498	14.0526	13.1684	27.2951	18.5766	28.1801	19.8434	13.1913	21.3899	23.1305
XLOC_002239	RALBA	ralb						88	78	63	82	59	56	54	36	100	57	68	64	35	58	93	79	78	67	66	55	114	100	59	127	83	91	98	79	75	91	15.0664	16.711	13.7727	18.8904	12.5312	12.1312	12.086	9.05788	19.6469	12.7442	15.1512	14.3724
XLOC_002242	SPG21	spg21						60	42	62	34	46	54	47	43	44	53	42	41	44	44	46	63	72	41	24	40	28	49	36	59	55	37	76	50	41	51	10.2726	8.99823	13.5541	7.83262	9.77009	11.6979	10.5193	10.8191	8.64465	11.8499	9.35809	9.20729
XLOC_002243	ASRGL1	LOC107373558						34	14	25	7	24	18	20	6	37	30	27	16	17	39	31	18	14	25	14	25	17	13	9	21	20	20	14	19	14	11	5.82113	2.99941	5.46537	1.6126	5.09744	3.89931	4.47629	1.50965	7.26936	6.70746	6.01591	3.59309
XLOC_002244	LOC107373561	LOC107373561						115	113	114	83	88	124	111	93	140	101	151	115	115	109	144	113	86	100	75	112	99	123	123	165	131	119	150	130	156	131	19.6891	24.2095	24.9221	19.1208	18.6906	26.8619	24.8434	23.3995	27.5057	22.5818	33.6445	25.8253
XLOC_002246	SIRT2	sirt2						33	21	31	17	28	20	20	9	32	26	26	21	13	7	10	20	32	29	14	9	0	18	14	9	20	18	16	20	27	12	5.64992	4.49912	6.77706	3.91631	5.94701	4.33256	4.47629	2.26447	6.28701	5.81314	5.7931	4.71593
XLOC_002247	ATP5SL	atp5sl						83	82	67	66	32	69	68	68	56	43	75	77	61	68	85	83	58	59	54	47	70	79	59	85	96	93	110	72	72	92	14.2104	17.568	14.6472	15.2045	6.79658	14.9473	15.2194	17.1093	11.0023	9.61403	16.7109	17.2917
XLOC_002249	PRDM10	prdm10						29	18	25	22	17	10	18	19	36	17	38	17	29	40	33	30	12	31	26	22	8	32	23	30	28	30	25	33	16	27	4.96508	3.85639	5.46537	5.06817	3.61068	2.16628	4.02866	4.78055	7.07289	3.8009	8.46684	3.81766
XLOC_002255	DUSP6	LOC107373573						57	62	68	49	56	59	86	62	86	51	100	80	74	58	84	125	72	79	47	52	91	76	75	109	65	88	90	64	66	79	9.75895	13.2831	14.8658	11.2882	11.894	12.7811	19.248	15.5997	16.8964	11.4027	22.2812	17.9654
XLOC_002262	ZMIZ1(2OF2)	LOC107373582						267	238	179	215	271	229	273	209	285	226	226	235	245	221	325	249	202	268	195	234	293	226	222	313	272	312	258	303	217	254	45.713	50.99	39.132	49.5298	57.5586	49.6078	61.1013	52.586	55.9937	50.5296	50.3554	52.7735
XLOC_002269	CDHR2	LOC107373592						80	89	83	42	89	93	72	71	78	55	67	51	66	78	102	100	57	71	63	65	104	62	80	98	111	89	104	73	70	112	13.6968	19.0677	18.145	9.67559	18.903	20.1464	16.1146	17.8642	15.3246	12.297	14.9284	11.453
XLOC_002271	SNCB	sncb						1545	1305	1210	1076	924	1224	1290	1300	1609	868	1435	1339	1281	1726	1971	1548	649	1246	1012	1484	3532	2154	1322	2663	2510	2323	1844	1796	1492	2105	264.519	279.588	264.524	247.879	196.251	265.153	288.72	327.09	316.119	194.069	319.735	300.697
XLOC_002274	C13H4ORF32	C13H4ORF32						44	36	21	34	36	32	33	44	56	28	47	42	54	48	48	49	47	39	25	37	56	45	42	68	42	40	60	47	43	64	7.53322	7.71277	4.59091	7.83262	7.64616	6.9321	7.38587	11.0707	11.0023	6.2603	10.4721	9.43186
XLOC_002275	LRIT3	LOC107373595						41	42	34	28	23	35	26	39	40	29	50	56	46	49	46	48	39	28	28	15	72	59	31	23	56	41	40	30	23	59	7.0196	8.99823	7.4329	6.45039	4.88504	7.58199	5.81917	9.81271	7.85877	6.48388	11.1406	12.5758
XLOC_002276	JKAMP	jkamp						117	82	101	80	79	83	82	69	84	54	113	65	73	76	99	128	57	91	63	59	123	96	99	114	89	111	117	87	125	133	20.0315	17.568	22.0801	18.4297	16.7791	17.9801	18.3528	17.3609	16.5034	12.0734	25.1777	14.5969
XLOC_002277	TRPM7	trpm7						52	39	41	42	54	45	50	28	33	47	37	35	49	54	53	48	26	45	30	29	2	42	16	29	40	27	40	32	33	33	8.9029	8.3555	8.9632	9.67559	11.4692	9.74827	11.1907	7.04502	6.48348	10.5084	8.24403	7.85988
XLOC_002278	XLOC_002278	XLOC_002278						74	38	66	36	66	59	40	29	76	51	76	60	61	36	65	60	40	61	52	50	29	67	46	74	53	58	58	48	65	78	12.6695	8.14126	14.4286	8.29336	14.018	12.7811	8.95257	7.29663	14.9317	11.4027	16.9337	13.4741
XLOC_002279	ZNF814	LOC107373601						31	47	27	31	30	41	49	29	44	25	51	37	39	26	55	49	31	50	29	33	30	54	25	46	54	57	34	46	44	49	5.3075	10.0695	5.9026	7.14151	6.3718	8.88175	10.9669	7.29663	8.64465	5.58955	11.3634	8.30902
XLOC_002282	MAPKAP1	mapkap1						174	108	125	110	122	93	116	73	132	83	118	82	125	124	159	135	111	118	98	93	129	130	95	151	127	163	152	137	125	110	29.7905	23.1383	27.3268	25.3408	25.912	20.1464	25.9625	18.3674	25.9339	18.5573	26.2918	18.4146
XLOC_002283	C5H9ORF172 (1 OF 2)	C5H9ORF172 (1 OF 2)						133	112	106	110	136	92	100	134	126	100	121	93	73	105	147	122	96	100	126	111	82	124	90	115	102	146	168	94	111	148	22.7709	23.9953	23.1732	25.3408	28.8855	19.9298	22.3814	33.7155	24.7551	22.3582	26.9602	20.8848
XLOC_002285	AL772300.3	LOC107373608						44	41	35	36	50	28	28	23	39	31	43	36	36	39	47	48	46	56	36	36	47	56	51	63	42	55	48	31	50	46	7.53322	8.78399	7.65152	8.29336	10.6197	6.06559	6.2668	5.78698	7.6623	6.93105	9.5809	8.08445
XLOC_002286	CABZ01038514.1	CABZ01038514.1						600	225	254	205	157	168	168	264	293	219	305	252	146	296	397	249	158	229	155	187	32	96	191	199	183	224	284	169	321	211	102.726	48.2048	55.5281	47.2261	33.3457	36.3935	37.6008	66.4245	57.5655	48.9645	67.9575	56.5911
XLOC_002290	XYLB	xylb						20	10	8	16	13	13	10	15	22	9	19	20	10	24	18	16	12	12	12	9	35	35	15	27	13	26	29	18	25	17	3.42419	2.14244	1.74892	3.68594	2.76111	2.81617	2.23814	3.77412	4.32232	2.01224	4.23342	4.49136
XLOC_002292	NUB1	nub1						86	76	49	74	83	54	72	42	80	60	56	66	63	39	60	64	45	67	42	36	90	90	54	70	52	68	82	78	59	49	14.724	16.2825	10.7121	17.0475	17.6286	11.6979	16.1146	10.5675	15.7175	13.4149	12.4774	14.8215
XLOC_002293	MLL3(2OF2)	LOC107373617						128	137	145	100	109	98	113	143	115	80	132	97	119	97	169	145	106	132	109	91	236	161	53	194	111	185	136	132	100	160	21.9148	29.3514	31.6991	23.0371	23.1509	21.2296	25.291	35.9799	22.594	17.8866	29.4111	21.7831
XLOC_002301	VRK1	vrk1						78	67	64	68	63	40	70	82	85	55	62	79	61	51	92	83	51	65	24	43	119	60	52	70	82	86	104	71	72	90	13.3544	14.3543	13.9913	15.6652	13.3808	8.66513	15.667	20.6318	16.6999	12.297	13.8143	17.7409
XLOC_002305	SETD3	SETD3						37	26	32	23	26	38	46	49	36	40	56	41	50	53	77	42	50	27	40	38	118	54	65	63	44	64	59	65	65	95	6.33476	5.57033	6.99567	5.29854	5.52222	8.23187	10.2955	12.3288	7.07289	8.94329	12.4774	9.20729
XLOC_002311	SEMA5B(2OF2)	LOC107373640						43	29	16	16	25	19	34	23	25	27	13	36	23	7	23	31	29	24	12	13	12	12	21	26	10	30	47	14	27	21	7.36202	6.21307	3.49784	3.68594	5.30983	4.11594	7.60969	5.78698	4.91173	6.03672	2.89655	8.08445
XLOC_002312	KPNB3	KPNB3						153	132	88	69	100	132	143	114	99	91	120	170	153	122	163	173	145	180	140	111	220	210	136	195	138	154	173	166	118	172	26.1951	28.2802	19.2381	15.8956	21.2393	28.5949	32.0055	28.6833	19.4505	20.346	26.7374	38.1766
XLOC_002315	XLOC_002315	XLOC_002315						108	80	82	86	72	76	75	84	97	67	94	59	60	67	113	127	69	69	63	61	177	126	93	148	121	136	138	121	76	107	18.4906	17.1395	17.9264	19.8119	15.2923	16.4637	16.7861	21.1351	19.0575	14.98	20.9443	13.2495
XLOC_002317	NDUFS6	ndufs6						893	634	553	506	524	689	628	551	619	487	568	623	490	488	677	864	571	510	447	377	929	560	424	764	573	627	752	497	580	622	152.89	135.83	120.894	116.568	111.294	149.257	140.555	138.636	121.614	108.885	126.557	139.906
XLOC_002319	IARS2	iars2						44	52	54	26	43	44	50	46	51	36	28	54	45	44	41	48	50	31	34	37	108	52	29	78	43	47	46	45	38	65	7.53322	11.1407	11.8052	5.98965	9.13291	9.53164	11.1907	11.574	10.0199	8.04896	6.23872	12.1267
XLOC_002322	RAB3GAP2	rab3gap2						79	71	101	73	52	66	83	82	100	58	88	74	56	80	109	67	69	90	80	56	188	100	77	143	128	117	100	92	67	100	13.5256	15.2113	22.0801	16.8171	11.0444	14.2975	18.5766	20.6318	19.6469	12.9678	19.6074	16.618
XLOC_002324	BLMH	blmh						50	36	29	34	31	70	39	42	56	36	58	44	50	53	58	58	54	61	54	37	29	64	61	55	73	61	65	57	63	49	8.56048	7.71277	6.33983	7.83262	6.58419	15.164	8.72876	10.5675	11.0023	8.04896	12.9231	9.88099
XLOC_002325	TBC1D14	LOC107373653						41	32	38	45	43	35	32	34	39	34	37	28	38	19	38	34	39	47	31	23	27	56	23	42	24	22	32	25	34	31	7.0196	6.8558	8.30736	10.3667	9.13291	7.58199	7.16206	8.55467	7.6623	7.60179	8.24403	6.2879
XLOC_002329	PHF2	PHF2						208	174	190	196	195	135	174	150	230	143	192	146	183	181	230	123	157	206	183	126	220	204	145	211	237	247	217	175	168	211	35.6116	37.2784	41.5368	45.1528	41.4167	29.2448	38.9437	37.7412	45.1879	31.9722	42.7798	32.7869
XLOC_002333	PTRFB	LOC107373662						44	27	29	26	12	53	12	30	19	17	52	37	38	37	39	35	23	37	32	33	24	33	50	31	61	40	75	43	43	48	7.53322	5.78458	6.33983	5.98965	2.54872	11.4813	2.68577	7.54824	3.73292	3.8009	11.5862	8.30902
XLOC_002334	MAP3K4	MAP3K4						69	53	72	36	42	40	45	41	81	52	75	52	57	56	70	55	45	55	51	55	38	71	39	59	52	69	67	60	56	57	11.8135	11.3549	15.7403	8.29336	8.92052	8.66513	10.0716	10.3159	15.914	11.6263	16.7109	11.6775
XLOC_002335	AGPAT4	agpat4						20	28	22	16	33	32	29	25	18	10	24	14	6	15	19	21	30	27	15	25	4	27	7	19	17	24	18	13	7	11	3.42419	5.99882	4.80952	3.68594	7.00898	6.9321	6.49062	6.2902	3.53645	2.23582	5.34748	3.14395
XLOC_002336	CPA1	LOC107373665						28	22	23	21	27	24	19	27	19	17	24	19	13	21	25	23	18	24	11	6	39	43	16	23	41	38	40	29	33	28	4.79387	4.71336	5.02814	4.8378	5.73462	5.19908	4.25247	6.79341	3.73292	3.8009	5.34748	4.26679
XLOC_002337	LOC107373668	LOC107373668						30	24	37	31	27	14	32	17	40	37	22	18	34	20	36	38	32	41	41	14	4	20	9	25	29	26	33	22	19	18	5.13629	5.14185	8.08875	7.14151	5.73462	3.03279	7.16206	4.27733	7.85877	8.27254	4.90185	4.04222
XLOC_002340	TBKBP1	TBKBP1						115	72	83	79	112	75	86	74	157	111	105	88	92	86	135	116	67	142	90	80	131	122	100	161	121	157	126	121	116	123	19.6891	15.4255	18.145	18.1993	23.788	16.2471	19.248	18.619	30.8457	24.8176	23.3952	19.762
XLOC_002341	CTTNBP2NL	LOC107373672						89	61	45	71	68	61	73	58	83	69	63	48	53	62	52	54	56	58	50	52	33	57	46	67	65	78	58	57	67	64	15.2377	13.0689	9.83766	16.3564	14.4427	13.2143	16.3384	14.5933	16.3069	15.4272	14.0371	10.7793
XLOC_002342	APEH	APEH						45	63	43	42	41	26	39	27	36	60	56	40	29	48	52	54	49	45	41	44	42	67	39	33	44	55	76	54	52	51	7.70443	13.4973	9.40043	9.67559	8.70812	5.63233	8.72876	6.79341	7.07289	13.4149	12.4774	8.98272
XLOC_002344	CAPZA1B	LOC107373675						278	204	238	232	231	235	220	211	288	198	224	251	220	257	268	281	206	216	173	236	345	315	238	355	255	323	319	272	284	311	47.5963	43.7057	52.0303	53.4461	49.0628	50.9076	49.2392	53.0893	56.5831	44.2693	49.9098	56.3666
XLOC_002348	KLHL2	KLHL2						99	69	77	55	99	90	65	79	87	68	64	81	67	83	94	86	52	64	72	78	95	74	67	101	93	111	124	69	78	122	16.9498	14.7828	16.8333	12.6704	21.0269	19.4965	14.5479	19.877	17.0928	15.2036	14.2599	18.19
XLOC_002349	MED28	med28						82	44	40	26	60	81	35	42	55	68	66	69	62	87	73	98	65	57	39	69	29	71	75	78	102	115	97	78	107	106	14.0392	9.42672	8.74459	5.98965	12.7436	17.5469	7.8335	10.5675	10.8058	15.2036	14.7056	15.4952
XLOC_002350	LAP3	LAP3						49	66	52	32	40	42	51	57	39	34	47	37	44	43	40	35	53	40	24	27	14	51	66	80	41	53	85	48	67	73	8.38927	14.1401	11.368	7.37188	8.49573	9.09838	11.4145	14.3416	7.6623	7.60179	10.4721	8.30902
XLOC_002361	CABZ01072067.1	LOC107373694						26	18	18	8	24	23	19	24	31	7	12	22	8	19	21	19	20	19	12	14	26	15	4	18	8	26	11	9	7	23	4.45145	3.85639	3.93507	1.84297	5.09744	4.98245	4.25247	6.03859	6.09055	1.56508	2.67374	4.9405
XLOC_002364	SMG7	smg7						71	60	56	64	75	70	75	81	84	54	104	71	70	68	113	112	70	100	68	63	240	116	68	132	135	98	102	113	83	110	12.1559	12.8546	12.2424	14.7438	15.9295	15.164	16.7861	20.3802	16.5034	12.0734	23.1724	15.9443
XLOC_002372	FGFBP3	FGFBP3						142	93	53	59	91	118	102	77	124	77	35	64	40	83	66	61	79	47	45	57	100	51	32	84	74	44	63	73	59	52	24.3118	19.9247	11.5866	13.5919	19.3278	25.5621	22.8291	19.3738	24.3622	17.2158	7.79841	14.3724
XLOC_002377		emp2						230	259	233	146	190	199	201	195	227	174	256	220	184	211	326	274	193	256	196	119	215	202	153	221	257	249	271	182	177	217	39.3782	55.4891	50.9372	33.6342	40.3547	43.109	44.9867	49.0635	44.5985	38.9033	57.0398	49.405
XLOC_002378	C2ORF88	LOC107373715						38	45	25	44	46	32	32	23	33	24	43	17	27	21	33	23	16	30	19	20	32	15	19	26	23	24	23	21	17	26	6.50597	9.64096	5.46537	10.1363	9.77009	6.9321	7.16206	5.78698	6.48348	5.36597	9.5809	3.81766
XLOC_002380	HIBCH	hibch						149	82	113	90	97	110	127	93	135	108	101	108	82	120	121	144	86	112	86	90	224	129	92	164	139	144	113	113	110	144	25.5102	17.568	24.7035	20.7334	20.6021	23.8291	28.4244	23.3995	26.5233	24.1469	22.504	24.2533
XLOC_002382	TFAM	tfam						273	210	156	157	183	250	207	229	185	177	173	207	182	208	205	233	170	209	176	137	255	198	165	232	191	209	245	203	157	178	46.7402	44.9912	34.1039	36.1683	38.868	54.157	46.3296	57.6182	36.3468	39.574	38.5464	46.4856
XLOC_002383	RAB3GAP1	RAB3GAP1						31	20	31	46	23	32	25	26	24	38	31	19	15	20	51	40	14	18	21	12	44	34	8	47	19	34	23	17	17	40	5.3075	4.28487	6.77706	10.5971	4.88504	6.9321	5.59536	6.5418	4.71526	8.49612	6.90716	4.26679
XLOC_002384	VPS35	vps35						314	193	250	186	272	218	261	249	280	241	245	264	233	296	305	377	229	295	191	282	115	314	238	357	332	453	435	290	296	400	53.7598	41.349	54.6537	42.849	57.771	47.2249	58.4155	62.6504	55.0114	53.8833	54.5888	59.286
XLOC_002391	TJAP1	tjap1						52	74	67	55	62	82	66	53	55	30	54	73	41	49	61	60	52	93	59	76	56	92	71	95	60	60	84	62	60	92	8.9029	15.854	14.6472	12.6704	13.1684	17.7635	14.7717	13.3352	10.8058	6.70746	12.0318	16.3935
XLOC_002397	FEM1B	fem1b						22	16	18	7	19	18	16	26	14	14	14	17	14	10	26	19	25	21	13	22	15	40	18	19	29	16	12	23	23	23	3.76661	3.4279	3.93507	1.6126	4.03547	3.89931	3.58103	6.5418	2.75057	3.13015	3.11936	3.81766
XLOC_002398	C11H12ORF50	LOC107373735						107	80	117	118	131	52	61	29	106	78	96	74	107	95	102	55	72	109	85	66	11	113	63	55	47	71	77	37	59	48	18.3194	17.1395	25.5779	27.1838	27.8235	11.2647	13.6527	7.29663	20.8257	17.4394	21.3899	16.618
XLOC_002400	BX539313.1	LOC107373737						1292	922	1106	964	1112	794	881	649	1099	1029	993	832	670	858	1134	1067	844	940	869	683	386	959	777	846	847	1046	1211	793	868	1021	221.203	197.533	241.788	222.078	236.181	172.003	197.18	163.293	215.92	230.066	221.252	186.841
XLOC_002408	PHF8	LOC107373745						30	26	36	21	46	21	29	26	33	26	24	24	13	30	39	13	28	35	32	10	6	21	10	21	15	14	36	9	18	15	5.13629	5.57033	7.87013	4.8378	9.77009	4.54919	6.49062	6.5418	6.48348	5.81314	5.34748	5.38963
XLOC_002412	Nfu_p_1_056338	syce3						201	126	118	118	110	113	108	142	125	105	141	138	104	80	208	165	105	111	133	123	138	124	137	207	162	182	196	172	146	180	34.4131	26.9947	25.7965	27.1838	23.3633	24.479	24.1719	35.7283	24.5587	23.4761	31.4164	30.9904
XLOC_002413	LOC107373753	LOC107373753						26	33	21	36	31	29	35	25	28	18	38	18	14	25	34	33	16	20	21	19	40	41	36	37	32	26	49	34	33	38	4.45145	7.07004	4.59091	8.29336	6.58419	6.28222	7.8335	6.2902	5.50114	4.02448	8.46684	4.04222
XLOC_002414	PRR14	LOC107373751						36	35	34	25	30	12	27	9	32	34	34	23	20	34	33	18	24	21	38	31	9	35	26	26	38	26	26	24	10	36	6.16355	7.49853	7.4329	5.75928	6.3718	2.59954	6.04299	2.26447	6.28701	7.60179	7.57559	5.16506
XLOC_002415	CD2BP2	cd2bp2						217	209	202	169	236	202	184	135	249	193	207	215	159	216	283	254	197	186	198	154	286	256	218	285	291	291	301	201	220	275	37.1525	44.7769	44.1602	38.9327	50.1248	43.7589	41.1818	33.9671	48.9208	43.1514	46.122	48.2821
XLOC_002419	HIBADHB	LOC107373763						282	198	165	158	165	218	201	171	203	197	204	217	200	205	264	333	190	184	153	174	274	263	205	261	243	237	245	230	223	290	48.2811	42.4202	36.0714	36.3987	35.0449	47.2249	44.9867	43.0249	39.8833	44.0457	45.4536	48.7313
XLOC_002429	BRD9	LOC107373766						2040	1521	1658	1589	1535	1285	1431	1431	1616	1474	1543	1328	1212	1347	1898	1899	1283	1288	1180	1009	1902	1712	1160	1739	1549	1843	2052	1413	1599	1551	349.268	325.865	362.463	366.06	326.024	278.367	320.278	360.051	317.494	329.56	343.798	298.226
XLOC_002435	LOC107373777	LOC107373777						271	221	199	247	272	155	185	203	202	218	238	186	215	215	319	342	195	284	194	207	123	206	208	241	190	246	222	181	184	223	46.3978	47.3478	43.5043	56.9017	57.771	33.5774	41.4057	51.0764	39.6868	48.7409	53.0292	41.7696
XLOC_002445	OATX	LOC107373788						78	58	47	38	55	73	43	59	42	49	57	62	44	52	60	68	51	50	36	52	105	57	30	50	38	44	32	39	37	44	13.3544	12.4261	10.2749	8.75411	11.6816	15.8139	9.62402	14.8449	8.25171	10.9555	12.7003	13.9232
XLOC_002446	PWWP2A	PWWP2A						57	44	80	57	63	63	67	54	82	40	82	71	41	66	78	66	65	67	54	51	100	76	56	74	63	74	76	81	70	83	9.75895	9.42672	17.4892	13.1312	13.3808	13.6476	14.9956	13.5868	16.1105	8.94329	18.2705	15.9443
XLOC_002458	FBF1	fbf1						26	9	32	10	14	21	17	15	34	19	39	34	35	50	56	37	26	30	21	23	5	20	25	38	33	48	36	39	31	41	4.45145	1.92819	6.99567	2.30371	2.97351	4.54919	3.80484	3.77412	6.67995	4.24806	8.68965	7.63531
XLOC_002459	LOC107373805	LOC107373805						38	24	29	17	27	16	31	19	13	6	17	17	24	17	25	33	12	5	25	11	46	17	10	18	14	19	31	26	23	7	6.50597	5.14185	6.33983	3.91631	5.73462	3.46605	6.93824	4.78055	2.5541	1.34149	3.7878	3.81766
XLOC_002464	CCNG2(2OF2)	LOC107373809						62	51	53	45	60	49	42	49	45	60	72	61	51	61	76	57	71	55	33	73	24	59	52	98	55	84	106	58	67	83	10.615	10.9264	11.5866	10.3667	12.7436	10.6148	9.4002	12.3288	8.84111	13.4149	16.0424	13.6986
XLOC_002465	ST8SIA3 (1 OF 2)	ST8SIA3 (1 OF 2)						98	60	65	75	100	60	61	95	88	80	63	54	52	52	92	101	57	60	77	61	126	59	62	87	62	116	104	65	83	75	16.7785	12.8546	14.21	17.2778	21.2393	12.9977	13.6527	23.9027	17.2893	17.8866	14.0371	12.1267
XLOC_002470	CDC25	LOC107373814						47	44	28	18	40	42	42	38	58	38	21	35	21	21	31	37	44	23	28	21	75	34	31	34	30	35	39	30	28	29	8.04685	9.42672	6.12121	4.14668	8.49573	9.09838	9.4002	9.5611	11.3952	8.49612	4.67904	7.85988
XLOC_002471	DRD2A	LOC107373816						39	33	46	35	28	34	26	26	39	49	34	42	33	19	39	36	27	37	33	53	7	44	45	45	46	41	44	43	47	40	6.67718	7.07004	10.0563	8.06299	5.94701	7.36536	5.81917	6.5418	7.6623	10.9555	7.57559	9.43186
XLOC_002477	STXBP1(2OF2)	LOC107373822						1047	898	742	859	728	889	894	868	898	667	899	856	792	871	1102	1457	920	749	771	685	2348	1052	805	1285	975	1117	1164	1012	990	1122	179.257	192.391	162.212	197.889	154.622	192.582	200.09	218.396	176.429	149.129	200.308	192.23
XLOC_002488	GABRG3(2OF2)	LOC107373833						26	31	45	28	31	37	33	18	26	23	34	31	27	33	30	42	31	49	33	34	20	35	23	28	42	55	33	29	25	26	4.45145	6.64155	9.83766	6.45039	6.58419	8.01524	7.38587	4.52894	5.1082	5.14239	7.57559	6.96161
XLOC_002489	Nfu_g_1_003004	Nfu_g_1_003004						24	20	8	10	12	16	13	9	19	12	12	25	12	20	32	22	12	11	19	8	27	25	18	18	14	11	25	16	28	37	4.10903	4.28487	1.74892	2.30371	2.54872	3.46605	2.90959	2.26447	3.73292	2.68299	2.67374	5.6142
XLOC_002491	XLOC_002491	XLOC_002491						40	28	43	25	38	55	36	38	36	23	47	46	74	44	53	49	41	61	50	35	148	63	60	83	69	66	49	64	31	72	6.84839	5.99882	9.40043	5.75928	8.07094	11.9145	8.05732	9.5611	7.07289	5.14239	10.4721	10.3301
XLOC_002494	RPS4X	LOC107373838						2758	2076	1737	1732	2005	1917	2193	2070	2129	1814	2067	2041	1882	1725	2344	2538	2194	2149	1673	1518	4921	2392	1727	2856	2087	2320	2519	2255	2108	2292	472.196	444.77	379.734	399.003	425.848	415.276	490.825	520.828	418.283	405.578	460.552	458.343
XLOC_002496	COPS8	cops8						140	95	99	69	85	92	109	87	82	86	122	90	92	87	151	131	93	101	73	70	217	126	98	131	145	134	141	106	108	164	23.9694	20.3531	21.6429	15.8956	18.0534	19.9298	24.3958	21.8899	16.1105	19.2281	27.183	20.2111
XLOC_002501	MFF(2OF2)	LOC107373846						54	41	29	50	56	44	42	48	59	54	51	27	59	51	72	66	50	57	40	55	102	44	44	89	77	62	54	69	35	88	9.24532	8.78399	6.33983	11.5186	11.894	9.53164	9.4002	12.0772	11.5917	12.0734	11.3634	6.06334
XLOC_002502	GEN1	LOC107373845						56	43	38	30	31	41	41	38	53	42	50	39	38	40	79	60	67	50	53	47	57	56	49	55	57	75	79	55	76	73	9.58774	9.21248	8.30736	6.91114	6.58419	8.88175	9.17639	9.5611	10.4129	9.39045	11.1406	8.75815
XLOC_002505	BX323050.1	BX323050.1						167	151	179	152	185	127	141	118	124	141	178	153	141	154	207	154	129	154	127	138	155	174	131	189	197	184	169	160	146	194	28.592	32.3508	39.132	35.0164	39.2927	27.5118	31.5578	29.6897	24.3622	31.5251	39.6605	34.3589
XLOC_002506	ATP6AP1L (1 OF 2)	ATP6AP1L (1 OF 2)						1004	941	858	655	689	791	787	571	896	695	795	910	684	695	830	851	810	694	696	576	477	698	516	634	596	718	723	603	523	707	171.894	201.603	187.571	150.893	146.339	171.353	176.142	143.668	176.036	155.39	177.135	204.357
XLOC_002507	POLR1A(1OF2)	polr1a						18	36	24	26	30	24	43	32	38	21	33	29	23	40	28	24	28	41	20	36	30	44	42	44	18	23	31	28	32	18	3.08177	7.71277	5.24675	5.98965	6.3718	5.19908	9.62402	8.05145	7.46583	4.69523	7.35278	6.51247
XLOC_002516	RPS27A	rps27a						6039	4368	4296	4286	4304	4353	4660	5285	5000	4578	4139	4473	3911	4129	5107	6494	5673	4006	3716	3225	11415	5306	3951	6811	4601	5538	6703	4762	4803	5267	1033.94	935.816	939.169	987.371	914.14	942.982	1042.97	1329.75	982.346	1023.56	922.217	1004.49
XLOC_002522	LOC107373868	LOC107373868						93	92	99	76	90	97	65	70	96	61	104	89	79	94	152	115	75	65	99	103	242	121	96	151	117	96	115	111	73	144	15.9225	19.7104	21.6429	17.5082	19.1154	21.0129	14.5479	17.6125	18.861	13.6385	23.1724	19.9866
XLOC_002527	GIT1	GIT1						33	30	31	28	20	39	37	39	30	27	34	38	43	35	39	30	28	41	20	30	40	30	23	51	28	43	35	36	33	49	5.64992	6.42731	6.77706	6.45039	4.24786	8.4485	8.28113	9.81271	5.89408	6.03672	7.57559	8.53358
XLOC_002529	GAP43	GAP43						583	369	360	237	345	377	401	327	396	360	373	365	303	353	436	428	388	341	311	302	186	278	353	362	360	454	458	397	436	413	99.8152	79.0559	78.7013	54.598	73.2757	81.6688	89.7495	82.2758	77.8018	80.4896	83.1087	81.9673
XLOC_002531	CR405682.1	tmem94						85	54	36	55	42	51	59	58	77	60	66	52	77	46	93	68	50	71	59	54	198	64	65	99	69	66	73	70	80	77	14.5528	11.5692	7.87013	12.6704	8.92052	11.048	13.205	14.5933	15.1281	13.4149	14.7056	11.6775
XLOC_002533	EIF2AK3	eif2ak3						33	29	26	29	26	25	29	17	35	22	33	19	26	41	42	28	25	28	33	29	67	47	49	37	44	36	24	58	32	44	5.64992	6.21307	5.68398	6.68077	5.52222	5.4157	6.49062	4.27733	6.87642	4.91881	7.35278	4.26679
XLOC_002534	RPIA	RPIA						47	52	45	48	54	37	34	54	57	56	51	46	32	41	69	84	37	50	46	38	114	59	29	74	35	68	80	58	62	66	8.04685	11.1407	9.83766	11.0578	11.4692	8.01524	7.60969	13.5868	11.1987	12.5206	11.3634	10.3301
XLOC_002541	HSPA1A	HSPA1A						22	29	12	5	11	35	24	11	12	7	67	89	27	28	28	127	65	27	9	11	13	14	8	14	14	10	5	7	18	15	3.76661	6.21307	2.62338	1.15186	2.33633	7.58199	5.37154	2.76769	2.35763	1.56508	14.9284	19.9866
XLOC_002542	LOC107373896	LOC107373896						5628	3250	5353	4920	4673	3609	3531	3204	5771	4159	7874	5680	4404	5295	6141	7507	5652	6463	4849	4185	1036	4575	3124	4056	3534	5223	6200	3045	3463	3545	963.568	696.292	1170.24	1133.43	992.514	781.811	790.288	806.152	1133.82	929.878	1754.42	1275.55
XLOC_002545	NUP54	LOC107373898						19	19	24	14	17	14	22	38	29	4	22	12	12	13	28	31	22	20	28	19	17	26	32	31	34	31	21	32	23	30	3.25298	4.07063	5.24675	3.2252	3.61068	3.03279	4.92392	9.5611	5.69761	0.894329	4.90185	2.69482
XLOC_002546	RAP1GAP	LOC107373901						62	44	35	47	41	45	52	41	67	30	37	41	37	75	62	55	32	41	28	36	120	74	40	65	54	74	93	63	75	75	10.615	9.42672	7.65152	10.8274	8.70812	9.74827	11.6383	10.3159	13.1634	6.70746	8.24403	9.20729
XLOC_002572	PTRH2	LOC107373988						79	69	68	71	84	69	64	73	107	57	83	77	63	83	126	108	50	84	53	52	234	87	64	118	126	124	122	114	110	132	13.5256	14.7828	14.8658	16.3564	17.841	14.9473	14.3241	18.3674	21.0222	12.7442	18.4934	17.2917
XLOC_002573	DCAF15	DCAF15						61	74	69	46	67	35	52	60	95	44	52	68	38	51	69	79	42	54	62	46	103	74	50	70	81	70	67	61	61	61	10.4438	15.854	15.0844	10.5971	14.2303	7.58199	11.6383	15.0965	18.6646	9.83761	11.5862	15.2706
XLOC_002574	KHSRP	KHSRP						65	49	46	44	62	87	77	52	65	36	64	90	59	65	72	76	59	80	51	72	35	91	77	75	93	125	86	80	81	111	11.1286	10.4979	10.0563	10.1363	13.1684	18.8467	17.2337	13.0836	12.7705	8.04896	14.2599	20.2111
XLOC_002579	CORIN	corin						50	52	58	56	39	75	82	65	51	36	85	62	69	58	99	112	86	81	72	38	127	53	29	73	33	43	74	35	39	55	8.56048	11.1407	12.6797	12.9008	8.28334	16.2471	18.3528	16.3545	10.0199	8.04896	18.939	13.9232
XLOC_002583	C16ORF80(1OF3)	cfap20						109	93	64	55	72	78	85	78	86	88	81	79	90	57	99	127	79	71	72	63	116	105	77	102	84	108	110	91	89	107	18.6619	19.9247	13.9913	12.6704	15.2923	16.897	19.0242	19.6254	16.8964	19.6752	18.0477	17.7409
XLOC_002584	Nfu_p_1_012028	LOC107374002						33	37	17	23	33	19	21	16	21	18	30	23	32	24	22	25	11	18	8	17	6	27	15	19	27	23	23	16	16	22	5.64992	7.92701	3.71645	5.29854	7.00898	4.11594	4.7001	4.02573	4.12585	4.02448	6.68435	5.16506
XLOC_002586	Nfu_p_1_057426	LOC107374001						88	84	104	78	96	66	56	76	118	61	88	83	71	107	91	95	43	75	61	73	18	97	78	107	76	126	98	77	60	84	15.0664	17.9965	22.7359	17.969	20.3898	14.2975	12.5336	19.1222	23.1834	13.6385	19.6074	18.6391
XLOC_002589	LOC107374008	LOC107374008						42	54	75	76	60	38	43	57	53	66	34	18	32	59	74	73	48	67	69	49	104	56	41	79	114	61	61	59	78	139	7.19081	11.5692	16.3961	17.5082	12.7436	8.23187	9.62402	14.3416	10.4129	14.7564	7.57559	4.04222
XLOC_002592	ADAM15	LOC107374011						27	37	32	25	26	32	29	47	38	36	28	47	24	38	47	31	32	28	37	29	39	46	48	52	46	53	68	60	42	47	4.62266	7.92701	6.99567	5.75928	5.52222	6.9321	6.49062	11.8256	7.46583	8.04896	6.23872	10.5547
XLOC_002594	TRUB1	LOC107374012						24	20	22	13	10	9	21	13	16	17	13	17	15	25	24	24	21	21	13	15	40	32	10	26	21	21	22	21	28	23	4.10903	4.28487	4.80952	2.99483	2.12393	1.94965	4.7001	3.2709	3.14351	3.8009	2.89655	3.81766
XLOC_002596	Nfu_g_1_016633	Nfu_g_1_016633						50	29	33	23	26	33	26	33	30	14	14	16	24	25	50	37	18	26	27	21	20	34	26	36	19	45	47	30	39	31	8.56048	6.21307	7.21429	5.29854	5.52222	7.14873	5.81917	8.30306	5.89408	3.13015	3.11936	3.59309
XLOC_002599	EAPP	eapp						65	57	65	58	42	77	67	54	75	60	66	40	53	54	83	81	49	53	45	38	46	73	78	82	69	73	75	77	50	124	11.1286	12.2119	14.21	13.3615	8.92052	16.6804	14.9956	13.5868	14.7352	13.4149	14.7056	8.98272
XLOC_002600	XLOC_002600	XLOC_002600						118	87	101	64	86	95	87	75	111	107	98	95	73	93	103	101	87	116	88	71	94	126	88	124	120	119	177	105	132	131	20.2027	18.6392	22.0801	14.7438	18.2658	20.5797	19.4718	18.8706	21.8081	23.9233	21.8355	21.334
XLOC_002601	EGLN3	EGLN3						38	24	23	27	18	25	27	21	48	28	22	21	22	49	41	39	63	29	29	23	52	52	28	75	74	68	43	34	52	53	6.50597	5.14185	5.02814	6.22002	3.82308	5.4157	6.04299	5.28376	9.43052	6.2603	4.90185	4.71593
XLOC_002602	SYNE3	LOC107374021						76	76	53	63	52	49	56	49	68	47	63	53	53	34	92	59	47	57	50	55	156	85	46	108	62	65	65	80	66	55	13.0119	16.2825	11.5866	14.5134	11.0444	10.6148	12.5336	12.3288	13.3599	10.5084	14.0371	11.9021
XLOC_002615	XLOC_002615	XLOC_002615						64	40	40	40	61	41	58	46	45	40	55	36	45	35	44	48	53	48	38	38	29	39	26	38	40	65	54	38	28	44	10.9574	8.56975	8.74459	9.21485	12.956	8.88175	12.9812	11.574	8.84111	8.94329	12.2546	8.08445
XLOC_002621	PIK3R3B	LOC107374040						118	70	105	118	93	101	129	112	122	100	102	126	109	107	202	133	100	137	101	118	311	214	132	196	231	201	165	159	124	194	20.2027	14.9971	22.9545	27.1838	19.7526	21.8794	28.872	28.1801	23.9692	22.3582	22.7268	28.2956
XLOC_002635	TMEM230	LOC107374056						40	11	33	26	35	36	38	34	46	36	17	32	48	50	53	36	31	27	23	22	31	50	43	41	50	53	61	37	38	56	6.84839	2.35668	7.21429	5.98965	7.43376	7.79861	8.50494	8.55467	9.03758	8.04896	3.7878	7.18618
XLOC_002637	MTFMT	mtfmt						100	71	74	32	49	80	34	46	57	54	78	61	32	57	54	105	60	56	46	47	49	45	44	69	70	53	63	72	60	58	17.121	15.2113	16.1775	7.37188	10.4073	17.3303	7.60969	11.574	11.1987	12.0734	17.3793	13.6986
XLOC_002638	KIAA0247(1OF2)	LOC107374059						153	170	116	70	134	143	167	144	150	71	202	180	127	126	186	181	128	161	159	144	43	195	108	174	184	252	157	183	142	153	26.1951	36.4214	25.3593	16.126	28.4607	30.9778	37.377	36.2315	29.4704	15.8743	45.0079	40.4222
XLOC_002639	SRSF5B	SRSF5B						44	29	24	24	40	7	21	10	43	27	26	41	19	54	35	36	24	35	32	30	16	43	24	20	25	46	27	17	28	31	7.53322	6.21307	5.24675	5.52891	8.49573	1.5164	4.7001	2.51608	8.44818	6.03672	5.7931	9.20729
XLOC_002645	MPP6A	LOC107374067						35	26	29	32	22	24	23	27	41	27	19	32	17	26	52	30	20	25	32	23	31	22	28	38	48	41	42	35	31	27	5.99234	5.57033	6.33983	7.37188	4.67265	5.19908	5.14773	6.79341	8.05524	6.03672	4.23342	7.18618
XLOC_002654	TKT	TKT						190	159	145	126	118	220	171	181	171	131	156	200	189	152	259	287	240	206	145	119	351	212	162	233	200	236	225	208	172	187	32.5298	34.0647	31.6991	29.0268	25.0624	47.6582	38.2723	45.541	33.5962	29.2893	34.7586	44.9136
XLOC_002655	RBM10	LOC107374076						170	138	130	138	130	110	129	109	203	125	149	130	128	152	212	158	104	166	124	110	105	193	129	201	170	192	170	174	161	225	29.1056	29.5656	28.4199	31.7912	27.6111	23.8291	28.872	27.4253	39.8833	27.9478	33.1989	29.1938
XLOC_002666	RGS16	LOC107374091						230	181	214	116	126	163	205	150	232	131	266	235	186	206	274	278	145	248	162	159	199	263	172	242	294	308	267	273	185	292	39.3782	38.7781	46.7836	26.7231	26.7615	35.3104	45.8819	37.7412	45.5809	29.2893	59.2679	52.7735
XLOC_002668	Nfu_p_1_000291	LOC107374093						41	31	25	19	26	24	14	20	23	24	26	14	27	29	33	26	14	23	14	13	2	24	19	17	27	43	41	25	13	30	7.0196	6.64155	5.46537	4.37705	5.52222	5.19908	3.1334	5.03216	4.51879	5.36597	5.7931	3.14395
XLOC_002674	MPHOSPH9	LOC107374099						23	25	15	28	16	19	27	19	32	17	37	22	18	16	37	36	31	14	11	10	51	23	9	28	28	40	29	13	19	37	3.93782	5.35609	3.27922	6.45039	3.39829	4.11594	6.04299	4.78055	6.28701	3.8009	8.24403	4.9405
XLOC_002676	CLCN6	clcn6						76	71	108	77	86	77	95	65	102	64	99	87	97	50	74	106	81	88	88	62	136	100	46	88	75	99	115	74	61	80	13.0119	15.2113	23.6104	17.7386	18.2658	16.6804	21.2624	16.3545	20.0399	14.3093	22.0583	19.5374
XLOC_002682	CNGA1	cnga1						197	128	146	103	162	154	141	153	130	146	111	137	159	138	174	227	161	169	180	106	311	175	172	197	187	163	202	193	134	209	33.7283	27.4232	31.9178	23.7282	34.4077	33.3607	31.5578	38.496	25.541	32.643	24.7321	30.7658
XLOC_002687	ASB6	LOC107374116						40	36	27	21	26	19	27	16	17	27	22	29	34	27	57	36	19	21	20	36	54	45	34	53	45	46	58	54	42	42	6.84839	7.71277	5.9026	4.8378	5.52222	4.11594	6.04299	4.02573	3.33998	6.03672	4.90185	6.51247
XLOC_002688	IER5L	LOC107374115						59	40	36	17	35	21	38	34	43	32	38	32	33	16	31	34	42	26	28	31	26	51	42	32	37	49	37	38	13	41	10.1014	8.56975	7.87013	3.91631	7.43376	4.54919	8.50494	8.55467	8.44818	7.15463	8.46684	7.18618
XLOC_002690	MSMO1	msmo1						86	81	58	25	38	70	59	47	47	25	46	34	38	29	60	72	44	47	24	55	1	51	52	41	53	63	72	49	75	64	14.724	17.3537	12.6797	5.75928	8.07094	15.164	13.205	11.8256	9.23405	5.58955	10.2493	7.63531
XLOC_002691	CPE	CPE						2352	2483	2156	2040	1928	2724	2545	2605	2839	1946	2274	2841	2289	2519	3185	3378	2469	3043	2305	2408	4318	3123	2647	4023	3277	3980	2930	3192	2494	3388	402.685	531.967	471.333	469.957	409.494	590.095	569.607	655.438	557.776	435.091	506.674	637.998
XLOC_002705	LIPI	LOC107374136						56	65	64	51	38	62	31	58	58	32	50	74	51	82	76	88	88	63	60	55	13	45	62	46	80	74	68	64	34	58	9.58774	13.9258	13.9913	11.7489	8.07094	13.4309	6.93824	14.5933	11.3952	7.15463	11.1406	16.618
XLOC_002710	LOC107374140	LOC107374140						67	68	65	63	71	53	60	42	90	54	62	47	56	48	56	68	72	67	56	53	21	71	51	67	43	73	43	49	59	43	11.471	14.5686	14.21	14.5134	15.0799	11.4813	13.4289	10.5675	17.6822	12.0734	13.8143	10.5547
XLOC_002711	Nfu_p_1_032796	LOC107374142						120	97	111	104	113	87	115	96	143	99	100	77	76	100	103	113	82	115	115	76	67	135	83	104	93	120	80	86	90	85	20.5452	20.7816	24.2662	23.9586	24.0004	18.8467	25.7386	24.1544	28.0951	22.1346	22.2812	17.2917
XLOC_002712	MFSD8	MFSD8						19	15	16	14	21	24	14	16	23	11	24	29	12	16	27	36	12	20	14	7	19	20	28	12	42	40	30	27	20	31	3.25298	3.21365	3.49784	3.2252	4.46026	5.19908	3.1334	4.02573	4.51879	2.4594	5.34748	6.51247
XLOC_002717	BRD9	brd9						386	347	357	307	380	253	333	288	406	314	351	291	303	341	417	438	309	290	330	287	553	457	335	463	359	417	511	305	389	437	66.0869	74.3425	78.0455	70.724	80.7094	54.8069	74.5302	72.4631	79.7665	70.2048	78.2069	65.3493
XLOC_002728	XLOC_002728	XLOC_002728						186	130	155	136	115	122	141	176	183	136	128	125	130	131	195	178	102	191	124	132	352	193	123	217	252	274	170	167	186	224	31.845	27.8517	33.8853	31.3305	24.4252	26.4286	31.5578	44.283	35.9539	30.4072	28.5199	28.071
XLOC_002730	NUMBL	LOC107374161						39	43	34	16	43	50	42	37	43	36	35	50	46	52	55	33	30	62	35	51	3	55	43	38	79	70	86	47	63	84	6.67718	9.21248	7.4329	3.68594	9.13291	10.8314	9.4002	9.30949	8.44818	8.04896	7.79841	11.2284
XLOC_002731	NCKAP1	nckap1						185	173	162	138	153	185	142	179	169	117	164	153	177	174	194	196	136	254	139	182	67	148	143	186	181	248	182	194	119	172	31.6738	37.0642	35.4156	31.7912	32.4962	40.0762	31.7816	45.0378	33.2033	26.1591	36.5411	34.3589
XLOC_002732	LOH12CR1	borcs5						114	91	87	60	106	92	110	106	128	81	101	77	83	100	110	121	77	84	61	91	92	103	73	125	93	127	130	80	123	107	19.5179	19.4962	19.0195	13.8223	22.5137	19.9298	24.6196	26.6704	25.1481	18.1102	22.504	17.2917
XLOC_002734	Nfu_p_1_058092	LOC107374165						28	28	31	22	23	23	20	24	34	23	26	29	26	16	24	44	24	19	31	20	43	38	24	32	34	40	32	41	38	47	4.79387	5.99882	6.77706	5.06817	4.88504	4.98245	4.47629	6.03859	6.67995	5.14239	5.7931	6.51247
XLOC_002735	Nfu_g_1_003066	LOC107374166						36	23	37	19	29	10	16	7	41	23	16	16	19	21	19	14	19	22	18	12	4	14	18	19	5	20	15	13	9	24	6.16355	4.9276	8.08875	4.37705	6.1594	2.16628	3.58103	1.76125	8.05524	5.14239	3.56499	3.59309
XLOC_002739	XLOC_002739	XLOC_002739						91	93	81	69	94	110	104	102	94	75	115	108	90	94	171	104	59	127	74	118	197	120	99	160	130	149	104	126	83	181	15.5801	19.9247	17.7078	15.8956	19.965	23.8291	23.2767	25.664	18.4681	16.7687	25.6233	24.2533
XLOC_002744	C3H16ORF89	LOC107374175						42	23	23	33	24	36	27	37	36	38	45	38	23	38	46	52	18	38	37	34	60	45	37	52	63	71	65	50	48	44	7.19081	4.9276	5.02814	7.60225	5.09744	7.79861	6.04299	9.30949	7.07289	8.49612	10.0265	8.53358
XLOC_002745	GSG1L(1OF2)	LOC107374176						55	37	45	37	36	33	33	27	38	37	32	22	23	26	27	48	25	35	28	15	9	10	27	34	21	22	56	24	15	36	9.41653	7.92701	9.83766	8.52374	7.64616	7.14873	7.38587	6.79341	7.46583	8.27254	7.12997	4.9405
XLOC_002748	GPC1(1OF2)	LOC107374179						62	48	69	41	50	80	59	47	73	45	73	50	56	74	83	47	60	55	51	53	29	43	69	88	86	80	74	88	93	91	10.615	10.2837	15.0844	9.44522	10.6197	17.3303	13.205	11.8256	14.3423	10.0612	16.2652	11.2284
XLOC_002755	XLOC_002755	XLOC_002755						234	207	196	222	239	205	251	240	276	194	267	193	212	263	326	274	178	317	237	269	447	306	241	359	326	373	255	334	263	401	40.0631	44.3484	42.8485	51.1424	50.762	44.4088	56.1774	60.3859	54.2255	43.3749	59.4907	43.3416
XLOC_002756	TMEM117	TMEM117						42	35	36	41	52	45	39	43	65	33	34	33	40	51	52	55	29	48	44	47	51	65	67	58	85	67	39	51	66	75	7.19081	7.49853	7.87013	9.44522	11.0444	9.74827	8.72876	10.8191	12.7705	7.37821	7.57559	7.41074
XLOC_002757	STARD10	STARD10						34	9	20	11	15	6	15	14	10	7	12	9	13	7	19	17	9	13	10	22	31	5	18	20	26	28	17	14	25	16	5.82113	1.92819	4.37229	2.53408	3.1859	1.29977	3.35722	3.52251	1.96469	1.56508	2.67374	2.02111
XLOC_002758	INTS8	LOC107374192						65	65	52	44	40	76	57	66	76	43	81	58	66	68	96	71	69	62	46	69	206	86	56	99	106	81	93	96	78	83	11.1286	13.9258	11.368	10.1363	8.49573	16.4637	12.7574	16.6061	14.9317	9.61403	18.0477	13.0249
XLOC_002759	NUDCD1	nudcd1						87	70	75	66	51	60	65	51	64	56	90	80	61	74	126	93	50	82	65	76	57	97	57	92	107	71	92	90	85	73	14.8952	14.9971	16.3961	15.2045	10.8321	12.9977	14.5479	12.832	12.574	12.5206	20.053	17.9654
XLOC_002761	RPA3	rpa3						77	70	58	40	59	48	54	68	58	56	53	72	49	75	66	93	81	62	41	46	107	84	57	86	67	67	83	64	59	86	13.1831	14.9971	12.6797	9.21485	12.5312	10.3982	12.086	17.1093	11.3952	12.5206	11.809	16.1689
XLOC_002762	Nfu_p_1_030861	umad1						14	22	22	4	17	22	18	10	18	19	17	14	20	20	20	27	16	19	9	21	6	14	20	26	19	34	19	19	10	17	2.39694	4.71336	4.80952	0.921485	3.61068	4.76582	4.02866	2.51608	3.53645	4.24806	3.7878	3.14395
XLOC_002764	Nfu_p_1_041471	LOC107374199						55	60	57	38	75	44	43	36	68	65	60	69	40	66	68	62	51	59	45	43	59	108	55	70	50	80	103	67	70	85	9.41653	12.8546	12.461	8.75411	15.9295	9.53164	9.62402	9.05788	13.3599	14.5328	13.3687	15.4952
XLOC_002766	TBC1D14	TBC1D14						17	20	22	12	33	24	17	25	24	12	20	15	18	21	34	19	20	27	21	28	33	22	27	31	29	21	15	26	27	37	2.91056	4.28487	4.80952	2.76445	7.00898	5.19908	3.80484	6.2902	4.71526	2.68299	4.45623	3.36852
XLOC_002778	KLHL29	LOC107374211						39	36	33	25	34	33	17	22	30	34	33	40	24	50	50	27	27	38	27	34	9	36	28	31	24	26	33	15	20	57	6.67718	7.71277	7.21429	5.75928	7.22137	7.14873	3.80484	5.53537	5.89408	7.60179	7.35278	8.98272
XLOC_002779	MLL3(2OF2)	LOC107374212						202	170	205	184	210	131	154	122	203	145	199	131	186	115	217	153	140	162	183	122	92	165	93	210	144	191	189	125	139	123	34.5844	36.4214	44.816	42.3883	44.6026	28.3783	34.4674	30.6962	39.8833	32.4194	44.3395	29.4184
XLOC_002784	CAB39L	LOC107374217						214	159	203	172	163	164	214	180	193	161	214	158	150	145	278	256	186	199	193	179	471	257	155	290	275	216	317	193	230	249	36.6389	34.0647	44.3788	39.6238	34.6201	35.527	47.8963	45.2894	37.9186	35.9967	47.6817	35.4817
XLOC_002790	HOOK1	LOC107374226						110	93	75	70	79	88	72	91	99	88	68	75	75	62	81	133	95	82	73	88	101	103	65	99	114	112	116	97	85	78	18.8331	19.9247	16.3961	16.126	16.7791	19.0633	16.1146	22.8963	19.4505	19.6752	15.1512	16.8426
XLOC_002791	STMN1B	LOC107374227						218	164	173	153	163	153	177	138	170	176	130	123	127	130	203	217	102	167	138	135	76	157	120	200	179	189	221	135	187	166	37.3237	35.136	37.8203	35.2468	34.6201	33.1441	39.6151	34.7219	33.3998	39.3505	28.9655	27.6219
XLOC_002792	STMN4	STMN4						172	116	119	89	110	103	151	158	156	107	117	102	115	102	174	153	111	99	109	89	259	124	88	176	120	157	146	135	165	161	29.4481	24.8523	26.0152	20.503	23.3633	22.3127	33.796	39.754	30.6492	23.9233	26.069	22.9059
XLOC_002793	LOC107374229	LOC107374229						40	26	15	11	17	41	20	16	17	9	27	40	9	21	36	14	24	33	12	16	33	25	18	26	28	19	24	24	33	21	6.84839	5.57033	3.27922	2.53408	3.61068	8.88175	4.47629	4.02573	3.33998	2.01224	6.01591	8.98272
XLOC_002796	CABZ01066326.1	LOC107374233						77	65	60	81	49	44	57	39	77	60	58	42	62	54	78	49	31	76	47	54	12	65	63	31	42	47	55	51	36	60	13.1831	13.9258	13.1169	18.6601	10.4073	9.53164	12.7574	9.81271	15.1281	13.4149	12.9231	9.43186
XLOC_002799	ARL6	LOC107374235						134	104	111	79	85	110	73	102	77	91	80	125	69	108	121	149	96	85	91	87	31	130	123	86	133	108	171	113	102	184	22.9421	22.2813	24.2662	18.1993	18.0534	23.8291	16.3384	25.664	15.1281	20.346	17.8249	28.071
XLOC_002800	EPHA6	LOC107374234						34	33	39	32	35	37	46	60	48	42	34	27	22	38	38	77	34	23	42	35	53	24	28	24	43	48	42	26	42	56	5.82113	7.07004	8.52597	7.37188	7.43376	8.01524	10.2955	15.0965	9.43052	9.39045	7.57559	6.06334
XLOC_002803	Nfu_g_1_009799	Nfu_g_1_009799						23	17	28	25	43	19	33	14	34	20	35	13	15	15	48	28	29	21	24	17	90	43	28	38	48	47	37	50	30	41	3.93782	3.64214	6.12121	5.75928	9.13291	4.11594	7.38587	3.52251	6.67995	4.47164	7.79841	2.91938
XLOC_002804	Nfu_p_1_037160	LOC107374242						70	97	97	91	73	67	86	68	110	76	101	113	67	107	133	116	62	90	54	106	100	121	76	169	118	119	140	95	104	114	11.9847	20.7816	21.2056	20.9638	15.5047	14.5141	19.248	17.1093	21.6116	16.9922	22.504	25.3762
XLOC_002809	SAMSN1A	LOC107374247						780	685	579	728	679	552	680	518	720	523	641	567	639	453	770	678	487	723	550	486	507	795	508	774	555	861	714	568	498	660	133.544	146.757	126.578	167.71	144.215	119.579	152.194	130.333	141.458	116.933	142.822	127.33
XLOC_002816	CR352324.1	LOC107374255						44	31	30	22	42	31	29	26	46	37	31	44	17	37	52	37	24	24	8	22	26	28	19	20	26	36	50	28	14	64	7.53322	6.64155	6.55844	5.06817	8.92052	6.71547	6.49062	6.5418	9.03758	8.27254	6.90716	9.88099
XLOC_002820	DBI	LOC107374258						140	77	49	33	71	88	57	93	53	98	42	63	46	41	59	73	66	29	27	27	26	32	71	46	56	35	45	31	58	49	23.9694	16.4968	10.7121	7.60225	15.0799	19.0633	12.7574	23.3995	10.4129	21.9111	9.35809	14.1478
XLOC_002823	BX927253.1	LOC107374261						72	72	121	116	96	76	66	75	98	93	103	43	49	46	93	63	33	68	56	60	136	102	37	103	57	85	77	44	52	93	12.3271	15.4255	26.4524	26.7231	20.3898	16.4637	14.7717	18.8706	19.254	20.7931	22.9496	9.65642
XLOC_002827	EHMT1A	LOC107374266						78	62	91	65	106	55	65	74	64	70	67	76	58	59	76	65	53	63	62	45	94	56	48	58	66	72	62	59	57	71	13.3544	13.2831	19.8939	14.9741	22.5137	11.9145	14.5479	18.619	12.574	15.6508	14.9284	17.0672
XLOC_002831	ACIN1A	LOC107374270						25	32	43	44	24	19	20	14	38	15	30	17	27	20	31	30	25	29	25	18	35	29	32	23	29	23	24	23	26	31	4.28024	6.8558	9.40043	10.1363	5.09744	4.11594	4.47629	3.52251	7.46583	3.35373	6.68435	3.81766
XLOC_002832	MESDC1	mesdc1						17	18	20	24	13	19	22	28	42	17	23	13	31	38	24	28	20	25	17	23	66	31	19	59	37	41	56	30	15	33	2.91056	3.85639	4.37229	5.52891	2.76111	4.11594	4.92392	7.04502	8.25171	3.8009	5.12467	2.91938
XLOC_002834	ATP6V0A1B	LOC107374275						238	158	153	202	180	169	198	193	256	163	177	169	181	147	286	279	143	240	190	153	488	233	173	281	246	284	212	242	198	277	40.7479	33.8505	33.4481	46.535	38.2308	36.6102	44.3152	48.5603	50.2961	36.4439	39.4377	37.952
XLOC_002835	FP102272.1	FP102272.1						22	12	17	24	10	16	17	13	19	10	17	24	18	15	20	13	19	23	21	17	19	21	15	24	15	30	25	14	27	35	3.76661	2.57092	3.71645	5.52891	2.12393	3.46605	3.80484	3.2709	3.73292	2.23582	3.7878	5.38963
XLOC_002836	HIGD2A	higd2a						119	132	108	78	102	115	115	104	114	101	113	102	100	97	121	121	114	101	75	70	178	119	116	154	114	122	131	115	127	160	20.3739	28.2802	23.6104	17.969	21.6641	24.9122	25.7386	26.1672	22.3975	22.5818	25.1777	22.9059
XLOC_002844	CRFB2	LOC107374290						28	26	26	18	27	34	31	13	18	14	35	17	12	20	19	25	24	33	15	16	23	23	22	35	36	44	32	24	41	30	4.79387	5.57033	5.68398	4.14668	5.73462	7.36536	6.93824	3.2709	3.53645	3.13015	7.79841	3.81766
XLOC_002848	Nfu_p_1_025533	LOC107374292						33	20	31	17	22	34	34	31	20	14	24	27	10	30	40	31	20	26	12	31	14	36	27	17	18	29	60	34	19	14	5.64992	4.28487	6.77706	3.91631	4.67265	7.36536	7.60969	7.79984	3.92938	3.13015	5.34748	6.06334
XLOC_002852	NUBPL	nubpl						59	57	31	26	51	44	33	43	65	41	46	68	65	54	62	58	34	59	41	34	64	73	48	63	33	64	88	58	41	55	10.1014	12.2119	6.77706	5.98965	10.8321	9.53164	7.38587	10.8191	12.7705	9.16687	10.2493	15.2706
XLOC_002854	MBTD1	LOC107374298						25	28	27	18	16	18	28	16	24	17	22	10	20	32	34	49	24	20	14	27	38	32	19	32	23	34	34	21	24	25	4.28024	5.99882	5.9026	4.14668	3.39829	3.89931	6.2668	4.02573	4.71526	3.8009	4.90185	2.24568
XLOC_002855	E2F3	LOC107374299						70	72	57	71	67	41	42	51	70	59	73	68	65	61	124	61	47	46	32	68	144	101	60	70	96	97	104	72	78	82	11.9847	15.4255	12.461	16.3564	14.2303	8.88175	9.4002	12.832	13.7528	13.1913	16.2652	15.2706
XLOC_002858	SI:CH211-174J14.2	SI:CH211-174J14.2						37	17	23	26	30	22	24	22	30	23	22	23	15	21	24	38	33	15	31	25	27	40	33	29	31	27	45	25	20	23	6.33476	3.64214	5.02814	5.98965	6.3718	4.76582	5.37154	5.53537	5.89408	5.14239	4.90185	5.16506
XLOC_002859	TJAP1	TJAP1						33	38	56	37	26	28	16	23	42	36	50	26	32	31	70	43	46	39	37	19	26	38	23	37	48	62	50	45	30	45	5.64992	8.14126	12.2424	8.52374	5.52222	6.06559	3.58103	5.78698	8.25171	8.04896	11.1406	5.83877
XLOC_002864	CABZ01088933.1	bace1						169	159	135	107	154	117	125	83	147	90	135	139	121	112	145	114	122	120	118	97	23	151	89	110	124	119	143	120	91	96	28.9344	34.0647	29.513	24.6497	32.7086	25.3455	27.9768	20.8835	28.881	20.1224	30.0796	31.215
XLOC_002866	C19ORF12(1OF2)	LOC107374312						35	33	30	35	33	40	53	43	31	41	26	38	36	36	48	32	20	39	28	34	58	51	45	73	51	60	68	35	66	58	5.99234	7.07004	6.55844	8.06299	7.00898	8.66513	11.8622	10.8191	6.09055	9.16687	5.7931	8.53358
XLOC_002870	SLITRK2	slitrk2						21	15	23	18	33	22	30	22	30	12	20	14	32	17	25	16	12	28	20	24	49	22	24	28	31	28	22	26	12	35	3.5954	3.21365	5.02814	4.14668	7.00898	4.76582	6.71443	5.53537	5.89408	2.68299	4.45623	3.14395
XLOC_002871	KIAA1191(1OF2)	LOC107374316						127	101	121	121	127	141	140	107	167	93	143	147	117	189	241	162	118	144	122	164	353	194	173	240	211	220	227	225	175	214	21.7436	21.6386	26.4524	27.8749	26.9739	30.5446	31.334	26.922	32.8104	20.7931	31.8621	33.0115
XLOC_002881	SIM1A	SIM1A						73	38	64	40	50	52	59	40	81	42	45	48	55	63	58	44	52	47	58	50	121	66	56	93	82	82	43	61	52	68	12.4983	8.14126	13.9913	9.21485	10.6197	11.2647	13.205	10.0643	15.914	9.39045	10.0265	10.7793
XLOC_002885	CCDC23	svbp						84	59	68	62	69	69	65	51	63	61	54	89	38	69	79	56	64	62	56	82	82	66	59	91	81	76	77	65	39	68	14.3816	12.6404	14.8658	14.283	14.6551	14.9473	14.5479	12.832	12.3776	13.6385	12.0318	19.9866
XLOC_002890	PROM1B	LOC107374346						746	778	656	677	616	810	846	753	832	597	670	878	826	869	888	1147	946	815	808	604	1132	853	909	1137	957	932	947	921	998	1062	127.722	166.682	143.411	155.961	130.834	175.469	189.347	189.461	163.462	133.479	149.284	197.171
XLOC_002893	ANXA5B	LOC107374345						10	7	12	8	20	32	15	13	18	18	19	32	23	18	26	20	22	39	21	19	12	17	24	30	23	35	32	32	20	35	1.7121	1.49971	2.62338	1.84297	4.24786	6.9321	3.35722	3.2709	3.53645	4.02448	4.23342	7.18618
XLOC_002895	BX248124.2	LOC107374349						83	73	76	69	77	74	90	74	102	76	65	82	66	82	82	105	66	65	79	87	107	109	68	133	95	107	124	79	82	93	14.2104	15.6398	16.6147	15.8956	16.3543	16.0305	20.1433	18.619	20.0399	16.9922	14.4828	18.4146
XLOC_002897	SLC39A1	LOC107374354						28	11	27	11	10	27	16	21	17	18	11	32	13	14	31	26	12	14	5	18	36	27	22	34	26	24	33	20	27	45	4.79387	2.35668	5.9026	2.53408	2.12393	5.84896	3.58103	5.28376	3.33998	4.02448	2.45093	7.18618
XLOC_002898	RLBP1B	LOC107374353						68	45	34	30	48	19	32	6	56	54	56	36	30	19	54	25	31	43	50	28	3	25	41	29	31	29	14	41	32	25	11.6423	9.64096	7.4329	6.91114	10.1949	4.11594	7.16206	1.50965	11.0023	12.0734	12.4774	8.08445
XLOC_002899	TMEM208	tmem208						39	49	59	34	42	34	51	66	56	60	77	61	59	69	60	85	53	80	28	49	39	75	48	73	70	69	139	44	76	88	6.67718	10.4979	12.8983	7.83262	8.92052	7.36536	11.4145	16.6061	11.0023	13.4149	17.1565	13.6986
XLOC_002905	LOC107374360	LOC107374360						46	25	46	32	42	22	34	26	51	48	33	25	20	24	33	32	36	47	25	25	12	41	36	42	39	50	27	14	50	30	7.87564	5.35609	10.0563	7.37188	8.92052	4.76582	7.60969	6.5418	10.0199	10.7319	7.35278	5.6142
XLOC_002909	Nfu_p_1_013404	LOC107374368						39	31	16	27	31	28	11	30	28	22	22	25	15	20	22	49	25	27	16	33	34	38	25	33	26	18	23	23	27	40	6.67718	6.64155	3.49784	6.22002	6.58419	6.06559	2.46196	7.54824	5.50114	4.91881	4.90185	5.6142
XLOC_002911	XLOC_002911	XLOC_002911						104	59	99	112	127	58	87	88	115	67	89	85	90	58	133	131	48	102	109	77	47	117	43	101	98	86	170	62	88	110	17.8058	12.6404	21.6429	25.8016	26.9739	12.5644	19.4718	22.1415	22.594	14.98	19.8302	19.0883
XLOC_002912	LOC107374369	LOC107374369						143	117	112	118	121	87	128	107	146	99	91	103	129	147	167	146	86	73	137	94	131	141	145	183	163	175	167	113	112	160	24.483	25.0665	24.4849	27.1838	25.6996	18.8467	28.6482	26.922	28.6845	22.1346	20.2759	23.1305
XLOC_002913	RAB40C	LOC107374370						56	62	39	55	69	48	50	68	81	48	58	58	82	88	86	80	62	63	55	53	53	78	74	68	81	76	110	93	72	79	9.58774	13.2831	8.52597	12.6704	14.6551	10.3982	11.1907	17.1093	15.914	10.7319	12.9231	13.0249
XLOC_002916	ITM2CA	LOC107374373						650	585	582	563	631	582	636	649	649	467	662	639	660	551	816	791	577	732	605	550	1632	761	588	897	777	970	793	868	611	876	111.286	125.333	127.234	129.699	134.02	126.078	142.346	163.293	127.509	104.413	147.501	143.499
XLOC_002922	PCGF3	pcgf3						298	215	201	238	209	195	258	179	261	209	200	208	184	168	253	196	166	236	181	194	124	289	160	288	253	221	268	187	203	245	51.0205	46.0624	43.9416	54.8284	44.3902	42.2425	57.7441	45.0378	51.2785	46.7287	44.5623	46.7101
XLOC_002931	OPN1SW1	opn1sw						1688	2406	1605	916	1370	1997	2025	1739	1741	1579	1379	1871	1577	1577	1671	1975	1713	1781	1267	1366	451	1849	1684	1409	2184	2251	1990	1742	986	2303	289.002	515.47	350.877	211.02	290.979	432.606	453.224	437.546	342.053	353.036	307.257	420.167
XLOC_002935	CALUA	CALUA						16	14	14	19	31	30	10	15	13	16	20	15	14	16	21	14	10	12	21	12	3	26	22	23	31	28	12	25	24	26	2.73935	2.99941	3.06061	4.37705	6.58419	6.49884	2.23814	3.77412	2.5541	3.57731	4.45623	3.36852
XLOC_002936	KDELR2B	KDELR2B						65	54	37	64	46	45	66	53	74	39	52	69	39	40	77	78	38	47	32	50	52	80	42	62	72	83	93	75	36	104	11.1286	11.5692	8.08875	14.7438	9.77009	9.74827	14.7717	13.3352	14.5387	8.7197	11.5862	15.4952
XLOC_002937	Nfu_p_1_033876	LOC107374396						25	28	35	13	18	16	22	16	21	25	30	14	27	21	32	26	17	28	15	18	15	30	29	39	23	41	52	40	33	31	4.28024	5.99882	7.65152	2.99483	3.82308	3.46605	4.92392	4.02573	4.12585	5.58955	6.68435	3.14395
XLOC_002941	LOC107374401	LOC107374401						73	65	89	74	95	65	78	40	82	86	59	57	55	65	100	50	49	67	65	61	29	72	55	83	74	73	112	60	38	64	12.4983	13.9258	19.4567	17.0475	20.1774	14.0808	17.4575	10.0643	16.1105	19.2281	13.1459	12.8004
XLOC_002949	MED15	med15						30	19	30	19	22	13	17	15	25	15	46	41	41	33	48	35	27	32	29	29	30	32	38	33	31	50	59	38	31	54	5.13629	4.07063	6.55844	4.37705	4.67265	2.81617	3.80484	3.77412	4.91173	3.35373	10.2493	9.20729
XLOC_002951	THOC6	thoc6						109	78	74	75	80	74	72	69	98	82	103	70	60	55	114	96	79	64	70	56	207	99	68	136	112	137	128	94	78	137	18.6619	16.711	16.1775	17.2778	16.9915	16.0305	16.1146	17.3609	19.254	18.3337	22.9496	15.7198
XLOC_002955	Nfu_p_1_005352	LOC107374413						93	71	68	72	81	63	60	67	49	55	67	66	60	50	73	90	54	43	41	43	103	61	50	77	71	99	75	114	81	87	15.9225	15.2113	14.8658	16.5867	17.2039	13.6476	13.4289	16.8577	9.62699	12.297	14.9284	14.8215
XLOC_002960	LOC107374421	LOC107374421						43	40	39	30	23	28	27	51	36	37	35	27	34	39	46	50	31	41	24	21	70	30	37	61	57	64	55	35	58	54	7.36202	8.56975	8.52597	6.91114	4.88504	6.06559	6.04299	12.832	7.07289	8.27254	7.79841	6.06334
XLOC_002962	SMIM13	smim13						29	26	36	32	45	45	20	24	29	21	41	35	35	40	41	47	49	44	47	35	98	43	64	53	30	64	67	59	46	51	4.96508	5.57033	7.87013	7.37188	9.5577	9.74827	4.47629	6.03859	5.69761	4.69523	9.13527	7.85988
XLOC_002964	ZC3H4	ZC3H4						32	29	37	27	39	26	45	29	47	22	39	36	11	35	39	42	34	40	34	22	43	38	31	53	45	79	54	48	45	53	5.47871	6.21307	8.08875	6.22002	8.28334	5.63233	10.0716	7.29663	9.23405	4.91881	8.68965	8.08445
XLOC_002967	SGPL1	sgpl1						40	37	22	39	30	60	41	54	39	38	51	70	46	28	51	82	45	49	28	55	49	80	31	99	59	76	71	44	48	63	6.84839	7.92701	4.80952	8.98448	6.3718	12.9977	9.17639	13.5868	7.6623	8.49612	11.3634	15.7198
XLOC_002968		pcbd1						94	40	45	42	67	66	36	49	43	50	52	57	37	49	39	76	71	36	27	40	12	54	25	55	42	56	73	31	45	58	16.0937	8.56975	9.83766	9.67559	14.2303	14.2975	8.05732	12.3288	8.44818	11.1791	11.5862	12.8004
XLOC_002972	UBE2Z	ube2z						148	173	165	135	118	139	164	146	194	117	201	191	158	182	236	170	125	184	131	172	428	229	223	312	258	261	219	268	166	250	25.339	37.0642	36.0714	31.1001	25.0624	30.1113	36.7056	36.7347	38.115	26.1591	44.7851	42.8925
XLOC_002977	RYR3(1OF2)	LOC107374440						33	50	26	12	30	41	31	24	32	32	48	32	28	53	39	52	29	27	38	37	39	37	32	56	60	46	42	72	25	64	5.64992	10.7122	5.68398	2.76445	6.3718	8.88175	6.93824	6.03859	6.28701	7.15463	10.695	7.18618
XLOC_002978	Nfu_g_1_010791	LOC107374441						18	23	23	16	19	31	28	17	24	17	18	13	25	18	41	51	22	27	20	24	57	17	33	47	43	43	26	23	28	38	3.08177	4.9276	5.02814	3.68594	4.03547	6.71547	6.2668	4.27733	4.71526	3.8009	4.01061	2.91938
XLOC_003004	AGFG1B	LOC107374460						54	30	49	17	35	46	44	44	36	32	45	42	44	36	60	42	32	53	48	32	13	65	42	58	42	61	49	31	35	44	9.24532	6.42731	10.7121	3.91631	7.43376	9.9649	9.84783	11.0707	7.07289	7.15463	10.0265	9.43186
XLOC_003005	GRK7A	grk7						2402	2215	1730	798	1103	3241	2184	1392	1577	1093	1976	2562	1285	1513	1563	2417	2140	1469	1101	1041	271	1274	1235	1340	1196	1229	1321	1231	1240	1359	411.246	474.55	378.203	183.836	234.27	702.092	488.811	350.238	309.832	244.375	440.276	575.343
XLOC_003010	PKIB	LOC107374466						460	401	501	461	463	493	346	435	572	333	483	503	424	485	496	644	513	383	437	279	822	453	386	549	411	443	473	435	440	452	78.7564	85.9117	109.526	106.201	98.3381	106.798	77.4398	109.449	112.38	74.4529	107.618	112.958
XLOC_003011	STMN1B	LOC107374467						2146	1855	1558	1482	1644	1561	1703	1809	1806	1408	1660	1411	1444	1742	2075	2163	1362	1571	1392	1317	2701	1799	1658	2156	1696	2287	2318	1924	1801	1992	367.416	397.422	340.602	341.41	349.174	338.157	381.156	455.159	354.823	314.804	369.867	316.865
XLOC_003013	RASGRF2(2OF2)	LOC107374468						18	23	36	19	21	8	19	12	32	24	24	26	26	17	34	35	31	22	24	21	5	30	29	15	16	19	26	21	10	7	3.08177	4.9276	7.87013	4.37705	4.46026	1.73303	4.25247	3.01929	6.28701	5.36597	5.34748	5.83877
XLOC_003020	OLA.26035	LOC107374474						31	26	26	14	23	22	27	16	12	30	20	44	15	30	41	35	16	22	21	16	35	18	24	22	23	46	51	27	28	44	5.3075	5.57033	5.68398	3.2252	4.88504	4.76582	6.04299	4.02573	2.35763	6.70746	4.45623	9.88099
XLOC_003021	HELRODRAFT_181249	LOC107374475						62	77	77	64	62	36	55	28	72	41	90	55	51	84	77	61	45	54	48	61	0	35	6	9	63	23	54	15	13	70	10.615	16.4968	16.8333	14.7438	13.1684	7.79861	12.3098	7.04502	14.1458	9.16687	20.053	12.3512
XLOC_003023	TNIP1	LOC107374477						31	20	25	24	27	14	16	13	28	27	14	21	26	15	25	18	28	17	19	10	2	26	15	11	19	13	6	19	7	8	5.3075	4.28487	5.46537	5.52891	5.73462	3.03279	3.58103	3.2709	5.50114	6.03672	3.11936	4.71593
XLOC_003025	FP085386.1	FP085386.1						25	11	25	12	23	20	29	27	16	10	34	26	10	6	30	34	30	35	16	10	39	36	13	32	25	21	37	14	12	31	4.28024	2.35668	5.46537	2.76445	4.88504	4.33256	6.49062	6.79341	3.14351	2.23582	7.57559	5.83877
XLOC_003029	ALKBH3	alkbh3						48	32	39	29	37	36	48	29	45	51	43	44	37	28	41	42	34	58	22	30	54	42	31	37	49	51	69	32	41	39	8.21806	6.8558	8.52597	6.68077	7.85855	7.79861	10.7431	7.29663	8.84111	11.4027	9.5809	9.88099
XLOC_003035	Nfu_p_1_032098	LOC107374487						23	9	20	16	28	12	26	24	37	16	22	21	15	24	45	46	16	23	18	17	54	29	17	28	18	40	34	32	20	28	3.93782	1.92819	4.37229	3.68594	5.94701	2.59954	5.81917	6.03859	7.26936	3.57731	4.90185	4.71593
XLOC_003038	FAM214A	fam214a						36	18	16	19	23	34	26	13	28	16	24	14	19	30	18	26	31	36	18	21	35	27	36	37	29	32	39	59	44	38	6.16355	3.85639	3.49784	4.37705	4.88504	7.36536	5.81917	3.2709	5.50114	3.57731	5.34748	3.14395
XLOC_003048	GCC2	GCC2						289	202	217	195	224	196	203	147	238	169	221	201	178	211	268	218	229	197	186	170	134	230	166	222	198	289	210	169	197	217	49.4796	43.2772	47.4394	44.9224	47.5761	42.4591	45.4343	36.9864	46.7597	37.7854	49.2414	45.1382
XLOC_003057	MAP1S(1OF2)	map1s						94	67	80	71	79	78	70	77	103	54	98	80	76	67	78	107	62	105	55	79	109	104	90	126	102	99	115	90	74	97	16.0937	14.3543	17.4892	16.3564	16.7791	16.897	15.667	19.3738	20.2363	12.0734	21.8355	17.9654
XLOC_003058	REEP3	LOC107374512						57	63	58	50	70	56	41	56	69	51	48	66	44	57	82	87	67	42	74	44	166	92	67	105	58	73	64	102	81	91	9.75895	13.4973	12.6797	11.5186	14.8675	12.1312	9.17639	14.09	13.5564	11.4027	10.695	14.8215
XLOC_003065	SCFD2	LOC107374521						34	15	20	26	14	37	21	42	36	24	14	31	24	21	32	21	22	23	20	20	27	29	29	54	37	31	18	15	16	25	5.82113	3.21365	4.37229	5.98965	2.97351	8.01524	4.7001	10.5675	7.07289	5.36597	3.11936	6.96161
XLOC_003068	STUB1	stub1						217	230	196	194	233	162	179	155	182	183	209	162	188	233	273	219	189	186	185	171	147	221	187	237	193	200	233	184	221	271	37.1525	49.276	42.8485	44.692	49.4876	35.0938	40.0628	38.9992	35.7574	40.9155	46.5676	36.38
XLOC_003069	NR2F6 (1 OF 2)	NR2F6 (1 OF 2)						40	41	28	25	37	40	47	38	41	24	30	52	31	33	43	32	30	41	45	38	121	39	30	60	49	73	53	68	32	38	6.84839	8.78399	6.12121	5.75928	7.85855	8.66513	10.5193	9.5611	8.05524	5.36597	6.68435	11.6775
XLOC_003070	MAP7(1OF2)	LOC107374525						128	139	129	98	131	117	125	60	96	97	106	150	109	128	125	148	132	137	99	82	72	129	126	153	141	135	150	106	111	131	21.9148	29.7799	28.2013	22.5764	27.8235	25.3455	27.9768	15.0965	18.861	21.6875	23.618	33.6852
XLOC_003073	DCXR	dcxr						39	17	20	26	25	29	17	34	28	20	29	30	23	24	51	48	34	24	27	36	64	44	22	50	28	48	48	47	58	58	6.67718	3.64214	4.37229	5.98965	5.30983	6.28222	3.80484	8.55467	5.50114	4.47164	6.46154	6.73704
XLOC_003076	SHANK3B	SHANK3B						25	17	32	26	25	32	32	28	40	18	25	23	22	23	34	35	20	40	25	28	21	30	24	43	30	20	20	35	23	31	4.28024	3.64214	6.99567	5.98965	5.30983	6.9321	7.16206	7.04502	7.85877	4.02448	5.57029	5.16506
XLOC_003081	Nfu_g_1_009929	Nfu_g_1_009929						344	276	261	217	199	269	262	277	290	236	257	276	235	342	350	396	237	242	192	198	289	275	260	325	296	347	409	281	271	337	58.8961	59.1312	57.0584	49.9906	42.2663	58.273	58.6394	69.6954	56.9761	52.7654	57.2626	61.9808
XLOC_003089	AP1S1	AP1S1						61	39	48	45	39	59	52	37	65	33	63	75	57	59	93	83	81	48	44	54	88	82	53	103	81	82	85	82	64	80	10.4438	8.3555	10.4935	10.3667	8.28334	12.7811	11.6383	9.30949	12.7705	7.37821	14.0371	16.8426
XLOC_003090	VGF	LOC107374546						10	19	21	25	32	7	8	22	19	18	19	33	30	29	23	15	30	20	17	13	30	25	31	25	23	37	23	18	24	33	1.7121	4.07063	4.59091	5.75928	6.79658	1.5164	1.79051	5.53537	3.73292	4.02448	4.23342	7.41074
XLOC_003092	PNKP	pnkp						231	192	179	157	183	182	214	224	188	143	197	183	156	182	223	217	202	216	160	157	319	190	157	240	216	233	244	174	171	208	39.5494	41.1348	39.132	36.1683	38.868	39.4263	47.8963	56.3602	36.9362	31.9722	43.8939	41.0959
XLOC_003094	SUB1B	sub1						229	155	166	144	169	91	146	95	156	136	119	166	137	91	118	122	155	123	124	63	13	109	85	121	99	115	114	95	71	89	39.207	33.2078	36.29	33.1735	35.8945	19.7132	32.6769	23.9027	30.6492	30.4072	26.5146	37.2783
XLOC_003102	Nfu_p_1_037597	LOC107374560						72	54	53	45	43	100	70	69	55	29	76	98	85	72	89	119	63	68	41	46	132	60	35	60	47	84	57	48	53	59	12.3271	11.5692	11.5866	10.3667	9.13291	21.6628	15.667	17.3609	10.8058	6.48388	16.9337	22.0077
XLOC_003108	LOC107374566	LOC107374566						55	41	39	47	41	20	34	42	34	36	40	32	36	32	41	35	23	28	32	34	30	37	22	40	31	40	65	29	28	35	9.41653	8.78399	8.52597	10.8274	8.70812	4.33256	7.60969	10.5675	6.67995	8.04896	8.91246	7.18618
XLOC_003122	XLOC_003122	XLOC_003122						164	122	132	139	104	107	119	134	143	94	134	95	95	147	169	147	93	121	102	111	228	142	120	180	152	170	201	155	126	162	28.0784	26.1377	28.8571	32.0216	22.0889	23.1792	26.6339	33.7155	28.0951	21.0167	29.8568	21.334
XLOC_003124	LOC107374582	LOC107374582						17	17	25	13	29	16	11	13	11	29	28	9	14	25	53	27	15	22	13	25	13	20	17	21	20	46	36	22	24	50	2.91056	3.64214	5.46537	2.99483	6.1594	3.46605	2.46196	3.2709	2.16116	6.48388	6.23872	2.02111
XLOC_003129	BX537277.1	LOC107374586						57	41	62	43	51	55	55	45	42	47	45	42	32	48	60	77	37	35	35	28	84	76	49	71	76	75	78	60	71	84	9.75895	8.78399	13.5541	9.90596	10.8321	11.9145	12.3098	11.3224	8.25171	10.5084	10.0265	9.43186
XLOC_003134	HDAC3	HDAC3						87	68	65	58	90	63	57	58	60	47	70	73	69	44	55	97	49	63	55	41	139	76	57	79	100	90	94	60	74	82	14.8952	14.5686	14.21	13.3615	19.1154	13.6476	12.7574	14.5933	11.7882	10.5084	15.5968	16.3935
XLOC_003135	Nfu_p_1_041851	LOC107374592						141	142	107	115	125	122	107	132	135	139	116	112	111	126	100	143	87	113	106	115	231	140	111	185	152	181	195	137	116	155	24.1406	30.4226	23.3918	26.4927	26.5492	26.4286	23.9481	33.2122	26.5233	31.0779	25.8461	25.1516
XLOC_003149	LOC107372524	LOC107372524						15	14	21	9	25	2	12	5	13	12	23	28	28	25	13	2	4	33	14	11	1	27	19	21	20	39	13	16	17	28	2.56814	2.99941	4.59091	2.07334	5.30983	0.433256	2.68577	1.25804	2.5541	2.68299	5.12467	6.2879
XLOC_003151	LOC107372525	LOC107372525						38	33	43	28	23	30	27	29	31	24	33	36	33	39	50	25	22	33	28	29	56	37	20	30	45	36	33	30	22	44	6.50597	7.07004	9.40043	6.45039	4.88504	6.49884	6.04299	7.29663	6.09055	5.36597	7.35278	8.08445
XLOC_003163	Nfu_g_1_019949	LOC107372541						45	26	38	24	29	33	26	37	24	21	33	25	44	32	45	41	35	49	22	31	49	37	34	46	42	51	45	45	45	50	7.70443	5.57033	8.30736	5.52891	6.1594	7.14873	5.81917	9.30949	4.71526	4.69523	7.35278	5.6142
XLOC_003164	LRRTM2	lrrtm2						102	108	111	97	111	66	99	99	110	104	91	87	68	61	100	120	68	107	73	87	94	100	75	98	111	141	121	84	70	139	17.4634	23.1383	24.2662	22.346	23.5756	14.2975	22.1576	24.9092	21.6116	23.2525	20.2759	19.5374
XLOC_003168	VSX1	LOC107372549						390	356	272	314	370	327	335	368	466	348	306	259	273	350	489	336	222	353	280	322	663	536	401	548	572	665	643	462	445	614	66.7718	76.2707	59.4632	72.3366	78.5855	70.8374	74.9778	92.5917	91.5547	77.8066	68.1803	58.1631
XLOC_003174	SI:DKEYP-113D7.10	LOC107372555						141	134	135	106	151	116	127	107	106	113	120	112	97	118	119	129	107	133	109	84	152	124	90	124	96	131	134	124	91	110	24.1406	28.7086	29.513	24.4193	32.0714	25.1289	28.4244	26.922	20.8257	25.2648	26.7374	25.1516
XLOC_003175	Nfu_g_1_006863	LOC107372553						30	26	27	23	31	18	37	27	41	18	28	14	26	23	48	35	23	31	28	10	51	25	22	40	28	34	40	26	15	32	5.13629	5.57033	5.9026	5.29854	6.58419	3.89931	8.28113	6.79341	8.05524	4.02448	6.23872	3.14395
XLOC_003179	KIAA1549(2OF2)	LOC107372558						29	31	42	32	47	24	32	20	38	27	43	18	26	21	51	15	27	42	33	32	27	48	13	42	40	58	40	25	23	44	4.96508	6.64155	9.18182	7.37188	9.98248	5.19908	7.16206	5.03216	7.46583	6.03672	9.5809	4.04222
XLOC_003180	KIAA1549 (2 OF 2)	KIAA1549 (2 OF 2)						21	32	18	18	15	31	27	25	24	15	33	17	31	15	32	21	16	33	18	27	69	29	21	37	23	38	26	23	26	27	3.5954	6.8558	3.93507	4.14668	3.1859	6.71547	6.04299	6.2902	4.71526	3.35373	7.35278	3.81766
XLOC_003185	FBXL19	LOC107372564						77	74	53	68	71	55	79	73	82	56	65	73	63	63	75	77	59	99	46	54	115	76	57	86	68	69	51	64	53	92	13.1831	15.854	11.5866	15.6652	15.0799	11.9145	17.6813	18.3674	16.1105	12.5206	14.4828	16.3935
XLOC_003190	ABCD3A	abcd3						102	76	71	77	40	84	64	70	78	63	103	72	79	108	130	106	77	108	97	79	203	123	87	132	128	143	120	105	100	125	17.4634	16.2825	15.5216	17.7386	8.49573	18.1968	14.3241	17.6125	15.3246	14.0857	22.9496	16.1689
XLOC_003191	Nfu_g_1_019336	Nfu_g_1_019336						437	359	425	386	399	300	424	381	539	355	531	363	459	410	685	540	343	494	447	382	1013	671	452	729	619	825	962	561	541	627	74.8186	76.9135	92.9113	88.9233	84.7449	64.9884	94.8973	95.8626	105.897	79.3717	118.313	81.5182
XLOC_003192	TPPP	TPPP						214	169	183	175	217	140	180	116	217	184	201	190	188	181	280	188	147	217	194	171	29	187	209	190	211	265	232	187	170	181	36.6389	36.2072	40.0065	40.315	46.0893	30.3279	40.2866	29.1865	42.6338	41.1391	44.7851	42.6679
XLOC_003200	SH3TC2	LOC107372598						13	13	6	13	12	9	13	17	10	24	11	24	15	25	16	43	13	15	9	12	26	28	17	28	22	10	11	21	18	10	2.22573	2.78517	1.31169	2.99483	2.54872	1.94965	2.90959	4.27733	1.96469	5.36597	2.45093	5.38963
XLOC_003205	WDR45L	wdr45b						126	98	92	67	98	99	69	104	130	105	95	91	94	101	127	134	101	81	73	81	119	143	85	127	132	117	148	84	116	174	21.5724	20.9959	20.1126	15.4349	20.8145	21.4462	15.4432	26.1672	25.541	23.4761	21.1671	20.4357
XLOC_003209	ACAD11	LOC107372609						23	13	10	11	20	23	8	10	17	19	12	10	22	10	30	22	13	24	8	26	16	12	27	31	31	42	16	38	26	46	3.93782	2.78517	2.18615	2.53408	4.24786	4.98245	1.79051	2.51608	3.33998	4.24806	2.67374	2.24568
XLOC_003210	LOC107372610	LOC107372610						15	18	15	13	22	17	17	13	17	18	20	14	18	21	15	16	11	25	18	11	28	32	9	23	27	28	22	12	20	21	2.56814	3.85639	3.27922	2.99483	4.67265	3.68268	3.80484	3.2709	3.33998	4.02448	4.45623	3.14395
XLOC_003214	OLA.17954	LOC107372614						41	12	21	34	29	21	25	44	33	32	40	43	14	37	32	21	33	43	38	18	67	26	34	59	57	55	75	61	59	63	7.0196	2.57092	4.59091	7.83262	6.1594	4.54919	5.59536	11.0707	6.48348	7.15463	8.91246	9.65642
XLOC_003220	LOC107372621	LOC107372621						242	235	230	159	188	233	222	232	218	188	231	313	201	205	254	319	250	213	176	128	201	161	134	132	126	179	183	151	129	154	41.4327	50.3473	50.2814	36.629	39.9299	50.4744	49.6868	58.373	42.8303	42.0334	51.4695	70.2898
XLOC_003225	ENTPD6	LOC107372628						54	52	51	37	40	64	59	37	69	30	55	37	56	52	66	58	34	53	51	48	129	88	42	66	122	71	94	73	46	86	9.24532	11.1407	11.1494	8.52374	8.49573	13.8642	13.205	9.30949	13.5564	6.70746	12.2546	8.30902
XLOC_003246	KIAA1462(1OF2)	LOC107372651						101	85	84	114	84	86	77	105	93	65	63	62	86	87	92	124	42	78	102	55	133	106	77	116	105	120	108	108	86	145	17.2922	18.2107	18.3636	26.2623	17.841	18.63	17.2337	26.4188	18.2716	14.5328	14.0371	13.9232
XLOC_003250	SI:DKEY-117M1.4	LOC107372655						85	67	82	71	74	76	87	75	87	74	112	91	123	97	142	103	65	95	82	93	169	103	108	142	141	177	101	115	105	121	14.5528	14.3543	17.9264	16.3564	15.7171	16.4637	19.4718	18.8706	17.0928	16.5451	24.9549	20.4357
XLOC_003251	Nfu_g_1_019251	Nfu_g_1_019251						160	117	127	102	123	123	110	101	119	87	137	191	97	127	139	155	134	102	77	113	203	142	128	182	130	171	146	134	121	130	27.3935	25.0665	27.7641	23.4979	26.1244	26.6453	24.6196	25.4124	23.3798	19.4516	30.5252	42.8925
XLOC_003252	ADHFE1	LOC107372658						53	58	57	52	27	33	26	30	38	56	42	24	28	42	51	54	30	36	46	38	9	33	30	27	33	37	42	31	21	24	9.07411	12.4261	12.461	11.9793	5.73462	7.14873	5.81917	7.54824	7.46583	12.5206	9.35809	5.38963
XLOC_003264	RGS9A	LOC107372672						868	941	769	701	743	998	876	772	835	571	948	1089	816	934	938	1361	1018	751	753	601	1427	852	777	866	712	902	876	792	756	855	148.61	201.603	168.115	161.49	157.808	216.195	196.061	194.241	164.052	127.665	211.225	244.555
XLOC_003265	FAM35A	FAM35A						30	36	22	15	31	32	29	26	53	15	47	28	26	31	57	28	16	34	19	32	37	31	28	40	31	43	33	28	32	34	5.13629	7.71277	4.80952	3.45557	6.58419	6.9321	6.49062	6.5418	10.4129	3.35373	10.4721	6.2879
XLOC_003273	DHRS7C(1OF2)	LOC107372681						78	70	47	64	52	56	62	79	79	54	69	45	80	67	125	111	67	81	63	52	212	101	87	144	118	120	106	109	99	126	13.3544	14.9971	10.2749	14.7438	11.0444	12.1312	13.8765	19.877	15.5211	12.0734	15.374	10.1056
XLOC_003274	FNBP1	LOC107372683						31	74	40	49	66	32	56	45	60	40	52	40	45	23	46	34	71	59	44	24	28	53	36	49	25	34	54	46	45	39	5.3075	15.854	8.74459	11.2882	14.018	6.9321	12.5336	11.3224	11.7882	8.94329	11.5862	8.98272
XLOC_003279	Nfu_p_1_012074	LOC107372689						257	233	235	172	229	194	185	138	218	185	225	198	145	170	201	272	220	196	155	161	67	202	112	166	160	167	207	123	139	160	44.0009	49.9188	51.3745	39.6238	48.638	42.0259	41.4057	34.7219	42.8303	41.3627	50.1326	44.4645
XLOC_003293	Nfu_g_1_017860	Nfu_g_1_017860						12	25	29	15	10	15	16	33	23	18	19	15	17	14	20	14	21	12	18	10	20	27	17	37	13	28	45	13	17	14	2.05452	5.35609	6.33983	3.45557	2.12393	3.24942	3.58103	8.30306	4.51879	4.02448	4.23342	3.36852
XLOC_003294	MIB2	LOC107372708						21	25	27	28	46	21	29	7	39	22	26	26	22	37	23	17	28	43	31	35	4	32	36	30	24	40	39	22	30	22	3.5954	5.35609	5.9026	6.45039	9.77009	4.54919	6.49062	1.76125	7.6623	4.91881	5.7931	5.83877
XLOC_003295		oraov1						214	157	181	135	140	188	173	195	131	175	170	131	115	155	188	204	178	171	125	116	230	166	137	199	169	168	218	161	164	188	36.6389	33.6363	39.5693	31.1001	29.7351	40.7261	38.7199	49.0635	25.7375	39.1269	37.878	29.4184
XLOC_003300	PPDPFB	PPDPFB						542	438	393	390	390	422	438	453	479	366	498	524	405	536	591	655	444	423	406	440	807	689	500	743	603	676	711	585	592	736	92.7956	93.8387	85.9156	89.8448	82.8334	91.4171	98.0307	113.978	94.1088	81.8311	110.96	117.674
XLOC_003304	SLC25A36(2OF2)	LOC107372718						95	91	65	84	73	85	77	79	91	69	56	77	70	90	116	130	85	72	76	76	168	148	104	175	132	152	158	139	109	145	16.2649	19.4962	14.21	19.3512	15.5047	18.4134	17.2337	19.877	17.8787	15.4272	12.4774	17.2917
XLOC_003312	LOC107372726	LOC107372726						9	16	21	16	10	21	18	5	14	6	18	14	14	19	28	15	11	16	14	9	34	10	30	16	12	30	22	23	24	15	1.54089	3.4279	4.59091	3.68594	2.12393	4.54919	4.02866	1.25804	2.75057	1.34149	4.01061	3.14395
XLOC_003314	MIF	mif						946	745	626	444	671	799	658	752	634	637	717	729	582	658	868	981	802	602	568	518	962	732	632	973	732	855	970	662	745	806	161.964	159.612	136.853	102.285	142.516	173.086	147.27	189.209	124.561	142.422	159.756	163.71
XLOC_003318	ABCA1A	LOC107372735						233	232	259	196	143	255	197	151	213	152	199	178	157	159	167	257	185	187	154	111	122	172	95	124	121	181	154	121	111	140	39.8919	49.7045	56.6212	45.1528	30.3722	55.2402	44.0914	37.9928	41.8479	33.9845	44.3395	39.9731
XLOC_003319	R3HDM4	r3hdm4						44	51	52	41	24	33	43	61	53	26	54	47	23	46	76	56	46	41	27	34	162	72	34	93	68	68	75	56	56	86	7.53322	10.9264	11.368	9.44522	5.09744	7.14873	9.62402	15.3481	10.4129	5.81314	12.0318	10.5547
XLOC_003321	DL07_03760	LOC107372738						59	59	76	66	71	60	62	46	73	74	41	56	47	39	62	64	40	56	38	39	36	65	23	49	54	66	56	30	47	82	10.1014	12.6404	16.6147	15.2045	15.0799	12.9977	13.8765	11.574	14.3423	16.5451	9.13527	12.5758
XLOC_003326	LOC107372747	LOC107372747						22	10	14	19	11	22	23	14	30	21	14	22	32	21	22	20	9	25	12	18	18	21	8	23	13	42	22	10	24	19	3.76661	2.14244	3.06061	4.37705	2.33633	4.76582	5.14773	3.52251	5.89408	4.69523	3.11936	4.9405
XLOC_003327	PSMB6	LOC107372744						334	252	244	197	266	266	251	230	268	187	251	232	235	212	323	402	256	214	196	163	663	303	202	389	317	301	409	273	285	318	57.184	53.9894	53.342	45.3831	56.4966	57.6231	56.1774	57.8698	52.6537	41.8099	55.9257	52.0998
XLOC_003329	LOC100571976	LOC107372748						22	26	38	30	18	27	35	32	22	25	27	15	20	18	16	28	26	23	23	27	2	27	20	20	31	24	39	12	13	24	3.76661	5.57033	8.30736	6.91114	3.82308	5.84896	7.8335	8.05145	4.32232	5.58955	6.01591	3.36852
XLOC_003331	OLA.6898	LOC107372750						43	41	43	40	63	51	26	34	54	30	24	33	35	32	43	81	44	50	22	17	54	52	52	54	56	49	56	46	64	58	7.36202	8.78399	9.40043	9.21485	13.3808	11.048	5.81917	8.55467	10.6093	6.70746	5.34748	7.41074
XLOC_003333	WACA	WACA						102	91	70	79	72	92	63	71	96	48	95	82	86	97	155	104	96	124	73	87	253	133	95	145	123	116	102	116	81	137	17.4634	19.4962	15.303	18.1993	15.2923	19.9298	14.1003	17.8642	18.861	10.7319	21.1671	18.4146
XLOC_003342	CABZ01064447.1	LOC107372761						80	91	48	71	89	90	81	48	86	88	94	99	69	70	116	70	64	66	102	84	141	92	77	128	72	99	101	85	100	120	13.6968	19.4962	10.4935	16.3564	18.903	19.4965	18.129	12.0772	16.8964	19.6752	20.9443	22.2322
XLOC_003344	SI:CH211-286B5.4	LOC107372763						65	34	27	42	37	40	45	42	39	30	35	48	34	28	49	59	43	42	16	19	114	46	42	87	32	35	91	51	43	40	11.1286	7.28428	5.9026	9.67559	7.85855	8.66513	10.0716	10.5675	7.6623	6.70746	7.79841	10.7793
XLOC_003345	SLC26A11	LOC107372765						22	29	23	14	19	24	25	29	24	17	13	27	23	25	37	29	16	32	18	22	40	17	25	34	27	28	26	28	29	36	3.76661	6.21307	5.02814	3.2252	4.03547	5.19908	5.59536	7.29663	4.71526	3.8009	2.89655	6.06334
XLOC_003356	BBS2	BBS2						63	102	55	80	75	106	100	62	97	80	79	96	82	70	154	115	111	62	100	78	245	108	108	122	98	146	122	106	80	132	10.7862	21.8529	12.0238	18.4297	15.9295	22.9626	22.3814	15.5997	19.0575	17.8866	17.6021	21.5585
XLOC_003360	Nfu_g_1_016198	Nfu_g_1_016198						57	40	52	39	29	21	37	16	41	34	48	28	29	28	45	31	29	29	24	24	2	33	14	29	23	39	37	21	22	27	9.75895	8.56975	11.368	8.98448	6.1594	4.54919	8.28113	4.02573	8.05524	7.60179	10.695	6.2879
XLOC_003361	SI:CH211-155I14.1	LOC107372784						52	39	60	60	42	29	34	25	59	59	48	38	30	44	63	38	29	57	46	18	5	54	26	50	36	42	47	28	26	47	8.9029	8.3555	13.1169	13.8223	8.92052	6.28222	7.60969	6.2902	11.5917	13.1913	10.695	8.53358
XLOC_003378	SH2B1	SH2B1						160	180	141	130	133	112	135	126	156	106	119	126	130	101	151	167	130	159	152	104	114	183	113	175	150	181	159	159	120	169	27.3935	38.5639	30.8247	29.9483	28.2483	24.2624	30.2149	31.7026	30.6492	23.6997	26.5146	28.2956
XLOC_003384	2023-09-15	LOC107372830						706	518	496	425	466	592	522	514	650	448	500	591	416	427	546	712	493	470	414	351	1042	649	456	692	606	574	739	506	427	579	120.874	110.978	108.433	97.9078	98.9752	128.244	116.831	129.326	127.705	100.165	111.406	132.72
XLOC_003390	LTA4H	lta4h						42	16	26	28	32	42	27	34	25	35	36	27	25	26	51	40	28	35	31	31	86	42	39	66	28	47	46	53	29	53	7.19081	3.4279	5.68398	6.45039	6.79658	9.09838	6.04299	8.55467	4.91173	7.82538	8.02122	6.06334
XLOC_003391	NLK2	LOC107372837						302	326	262	184	272	342	277	188	260	194	311	312	240	228	277	341	259	253	230	249	154	304	243	280	317	293	258	293	205	287	51.7053	69.8434	57.2771	42.3883	57.771	74.0868	61.9966	47.3023	51.082	43.3749	69.2944	70.0652
XLOC_003392	CACNA1I	LOC107372838						33	20	30	20	32	11	35	22	29	15	39	21	32	24	55	31	23	42	14	16	35	39	39	35	40	37	46	37	18	45	5.64992	4.28487	6.55844	4.60742	6.79658	2.38291	7.8335	5.53537	5.69761	3.35373	8.68965	4.71593
XLOC_003400	CTC1	LOC107372847						17	17	12	24	10	10	17	11	29	9	29	7	8	17	25	11	15	28	25	11	38	36	7	31	13	31	31	10	12	15	2.91056	3.64214	2.62338	5.52891	2.12393	2.16628	3.80484	2.76769	5.69761	2.01224	6.46154	1.57198
[truncated: 10,490 more rows]
[truncated: 26 more columns]
