# Supplementary material for: Age‐related dysregulation of the retinal transcriptome in African turquoise killifish
Source: Aging Cell. 2024 May 14;23(8):e14192. doi: 10.1111/acel.14192 (PMC11320354; doi:10.1111/acel.14192)
Supplement: Supplementary file 12 — Table S3. [file ACEL-23-e14192-s002.xlsx]

## Sheet: Full_Dataset
	id	gene_short_name	term	q_value	estimate	exprs_mean_6w	exprs_mean_12w	exprs_mean_18w	FC_6_18	log2(FC)
1	XLOC_001769	28S_rRNA	Age18weeks	0	-1.20405	227.974	242.648	65.8282	0.288753	-1.79209		Table S3: List of all differentially expressed genes per cell type across age (6-, 12-, and 18-week-old) identified by scRNAseq. Regression modelling in Monocle3 determines transcripts that change with age (with cut-off criteria: q-value <1E-5). Mean expression for each age is listed, including the Age (term column) at which statistical significance was determined. Differential expression within …
2	XLOC_002152	7SK	Age18weeks	0	-2.41627	5.01737	5.01852	0.405276	0.0807746	-3.62995
3	XLOC_003379	HSPA1A	Age18weeks	0	1.42135	2.12986	5.66093	9.15323	4.29758	2.10352
4	XLOC_007249	SSU_rRNA_eukarya	Age18weeks	0	-1.06262	23.7653	28.8893	7.36699	0.309989	-1.68971
5	XLOC_007942	AL928657.1	Age18weeks	0	-0.629517	7.39435	5.89814	3.78992	0.512542	-0.964257
6	XLOC_011171	PNRC2	Age18weeks	0	0.405778	13.0673	14.6509	18.5033	1.416	0.501826
7	XLOC_015884	FKBP5	Age18weeks	0	0.816478	2.84182	4.64979	6.22412	2.19019	1.13106
8	XLOC_016446	XLOC_016446	Age18weeks	0	-0.515387	8.30046	7.01586	4.77295	0.575021	-0.798312
9	XLOC_018411	H1F0	Age12weeks	0	-0.805881	9.6511	4.39296	2.56163	0.265423	-1.91363
10	XLOC_018411	H1F0	Age18weeks	0	-1.30791	9.6511	4.39296	2.56163	0.265423	-1.91363
11	XLOC_019598	Nfu_g_1_026687	Age18weeks	0	-0.776554	15.3186	16.7348	5.86179	0.382659	-1.38587
12	XLOC_021067	XLOC_021067	Age18weeks	0	-0.519821	8.50892	7.1655	5.11829	0.601521	-0.733313
13	XLOC_021516	XLOC_021516	Age18weeks	0	-0.563372	9.70139	8.18702	5.2578	0.541964	-0.883731
14	XLOC_022364	Nfu_g_1_007454	Age18weeks	0	2.70388	0.388281	2.20335	5.85067	15.0681	3.91343
15	XLOC_024203	XLOC_024203	Age18weeks	0	-0.503847	10.4359	8.66792	6.05052	0.57978	-0.786422
16	XLOC_006974	FYB	Age18weeks	9.16350470260802e-318	-0.676129	4.90939	4.23541	2.42079	0.493093	-1.02007
17	XLOC_000464	Nfu_g_1_021966	Age18weeks	1.53742451215304e-290	1.06297	0.562345	0.745892	1.73249	3.08083	1.62332
18	XLOC_006006	OLA.10615	Age18weeks	8.95232519820399e-287	-0.505033	5.90838	4.85274	3.37967	0.572012	-0.805881
19	XLOC_009786	GAREML	Age18weeks	1.78441059065224e-286	-0.468159	6.05204	5.14286	3.57105	0.590057	-0.761074
20	XLOC_018216	LOC107387694	Age18weeks	5.69885953486302e-281	-0.490974	15.7102	13.3132	9.54324	0.607456	-0.719149
21	XLOC_018597	RPL36	Age18weeks	1.249366270235e-280	-0.498441	13.0924	11.4888	7.81562	0.596956	-0.744303
22	XLOC_015884	FKBP5	Age12weeks	1.45054662562302e-268	0.501328	2.84182	4.64979	6.22412	2.19019	1.13106
23	XLOC_002542	LOC107373896	Age18weeks	1.52707375353365e-266	0.374631	28.3242	34.9748	40.2055	1.41947	0.505357
24	XLOC_005047	ITM2A	Age18weeks	1.07369013411131e-264	0.385785	7.0486	8.1069	10.0601	1.42725	0.51324
25	XLOC_009941	XLOC_009941	Age18weeks	6.46204936305127e-264	-0.486361	19.7126	16.4898	11.8993	0.603636	-0.728249
26	XLOC_005262	RPL39	Age18weeks	4.99489692359667e-255	-0.463869	17.8719	14.6257	11.1391	0.623276	-0.682056
27	XLOC_014905	XLOC_014905	Age18weeks	1.8100055573307e-250	-0.601669	3.32228	2.87993	1.75227	0.527429	-0.92295
28	XLOC_003862	XLOC_003862	Age18weeks	1.54645849556495e-249	0.62192	4.49516	5.56139	7.9093	1.75951	0.815177
29	XLOC_002541	HSPA1A	Age18weeks	7.22920853611574e-245	0.68417	10.2736	16.8297	20.4525	1.99079	0.993337
30	XLOC_017804	COX7B2	Age18weeks	8.23392359719953e-240	-0.450284	6.70601	5.87534	4.06526	0.606211	-0.722107
31	XLOC_004404	CCNG1	Age18weeks	5.81442752446114e-238	0.418275	5.11029	5.74914	7.42959	1.45385	0.539878
32	XLOC_022330	Nfu_g_1_015310	Age18weeks	6.30968611100857e-238	0.405551	7.1035	7.93253	10.0491	1.41467	0.500468
33	XLOC_009284	CEBPZ	Age18weeks	3.03831556079272e-236	-0.440568	6.5805	5.54627	4.03379	0.612992	-0.70606
34	XLOC_023690	LOC107393658	Age18weeks	2.67577028014239e-228	-0.777547	1.58076	1.06771	0.725768	0.459125	-1.12304
35	XLOC_024970	SERINC1	Age18weeks	5.45209555570734e-214	0.405727	4.08307	4.4356	6.00333	1.4703	0.556111
36	XLOC_017361	ATP5L	Age18weeks	1.73554521041556e-213	-0.393572	6.8334	6.18066	4.45613	0.65211	-0.616812
37	XLOC_001956	RPS28	Age18weeks	6.02103206890924e-211	-0.434194	17.2272	15.2742	11.0333	0.640459	-0.642822
38	XLOC_016613	XLOC_016613	Age18weeks	3.21150977780084e-209	-0.445001	10.191	9.22673	6.49429	0.637255	-0.650057
39	XLOC_022431	COX8A	Age18weeks	8.03807410032236e-206	-0.3446	12.8512	11.5381	8.72566	0.678975	-0.558569
40	XLOC_016129	LOC107385699	Age18weeks	1.11950800770338e-199	-0.503193	28.4123	22.3517	17.8134	0.62696	-0.673556
41	XLOC_023754	KLF9	Age18weeks	4.35133467981444e-197	0.814931	0.910928	1.28225	1.93291	2.12191	1.08537
42	XLOC_013279	GRAMD2(1OF2)	Age18weeks	5.69150914954545e-195	0.508939	3.38737	3.98902	5.77988	1.7063	0.770872
43	XLOC_005230	TSC22D3	Age18weeks	1.53661692237771e-191	0.728869	1.15534	1.49535	2.26204	1.95791	0.969312
44	XLOC_006297	RPL37	Age18weeks	2.66929327644249e-189	-0.407248	15.9417	13.9827	10.6523	0.668206	-0.581636
45	XLOC_012998	ATP5G3B	Age18weeks	1.15258641892e-186	-0.41087	4.28184	3.62743	2.79455	0.65265	-0.615618
46	XLOC_004931	GUCA1A	Age18weeks	3.35162682303955e-178	0.880022	5.92654	8.98497	13.1884	2.22531	1.15401
47	XLOC_005088	XLOC_005088	Age18weeks	8.83853690205059e-177	-0.475188	3.53303	3.173	2.12968	0.602792	-0.730268
48	XLOC_020822	RPS21	Age18weeks	1.08419262207825e-176	-0.407582	15.3889	13.5468	10.0337	0.652008	-0.617039
49	XLOC_022328	LDLRAP1B	Age18weeks	4.86737732074297e-172	1.1912	0.151897	0.367657	0.614759	4.0472	2.01692
50	XLOC_005789	ATP5H	Age18weeks	1.67165828831452e-170	-0.358818	6.48069	5.78784	4.28437	0.661097	-0.597065
51	XLOC_013841	XLOC_013841	Age18weeks	1.03173415481175e-167	-0.534783	2.41761	2.08948	1.37046	0.566864	-0.818925
52	XLOC_004739	ZC3HDC1L	Age18weeks	4.18920917834929e-162	1.43856	0.125835	0.187608	0.527926	4.19539	2.06881
53	XLOC_009063	LOC107377722	Age18weeks	7.74942391454627e-161	-0.492931	2.93604	2.48738	1.69506	0.577328	-0.792538
54	XLOC_013200	COX4I1	Age18weeks	1.54337846347445e-160	-0.315137	7.31431	6.50863	5.29667	0.724151	-0.465638
55	XLOC_013376	RPS6KA2	Age18weeks	1.24018464819518e-159	0.543096	2.73965	3.50574	4.25379	1.55267	0.634753
56	XLOC_021784	HMGA1	Age18weeks	3.1232405077378e-155	-0.540115	2.45543	1.78976	1.51119	0.615448	-0.700291
57	XLOC_003622	Nfu_p_1_056500	Age18weeks	1.68001667009292e-154	1.53109	0.741176	2.6968	3.68194	4.9677	2.31258
58	XLOC_013272	RPS17	Age18weeks	6.60575912485414e-153	-0.466073	4.08053	3.95605	2.49539	0.611536	-0.70949
59	XLOC_014507	PTMAB	Age18weeks	7.64653464114494e-153	-0.283477	25.103	20.9294	18.892	0.752579	-0.410085
60	XLOC_004414	CLK4A	Age18weeks	1.76205169056409e-152	0.373221	3.50323	4.24801	4.91301	1.40242	0.487922
61	XLOC_023132	UQCRH	Age18weeks	4.26896299621939e-152	-0.340506	5.27205	4.64349	3.57373	0.677864	-0.560933
62	XLOC_022994	UBA52	Age18weeks	1.36341607716416e-151	-0.400945	11.5179	10.3348	7.71249	0.669607	-0.578612
63	XLOC_006215	XLOC_006215	Age18weeks	9.86958367136105e-151	-0.428476	3.48892	2.97256	2.2011	0.630883	-0.664557
64	XLOC_003379	HSPA1A	Age12weeks	5.67562265923787e-146	0.93509	2.12986	5.66093	9.15323	4.29758	2.10352
65	XLOC_015883	FKBP5	Age18weeks	3.25164459506692e-145	0.426818	2.61655	3.43347	3.98608	1.52341	0.607303
66	XLOC_024566	UQCRB	Age18weeks	9.9747870057887e-143	-0.329755	5.78744	5.1837	4.03456	0.697123	-0.520514
67	XLOC_011256	XLOC_011256	Age18weeks	9.88172176999402e-137	-0.515089	2.97228	2.65569	1.70476	0.573552	-0.802003
68	XLOC_008597	FTL	Age18weeks	9.93107015276981e-137	0.383492	3.90585	4.87945	5.45563	1.39679	0.482111
69	XLOC_022364	Nfu_g_1_007454	Age12weeks	1.032714373418e-135	1.71012	0.388281	2.20335	5.85067	15.0681	3.91343
70	XLOC_012475	ATP5J	Age18weeks	1.18257264670094e-132	-0.365653	4.09578	3.72856	2.81426	0.687111	-0.541384
71	XLOC_015499	UGT1B4	Age18weeks	2.54194779737807e-130	-0.32254	17.1211	15.1939	12.3378	0.72062	-0.47269
72	XLOC_004068	XLOC_004068	Age18weeks	4.21570208945286e-129	-1.03514	73.4701	75.9648	25.4816	0.346829	-1.5277
73	XLOC_000967	VAMP4	Age18weeks	4.80102131090047e-129	0.864961	1.00045	1.26348	1.8991	1.89824	0.924663
74	XLOC_024119	PBX3A	Age18weeks	9.33033800020542e-129	0.779463	4.05105	4.84624	9.12046	2.25138	1.17081
75	XLOC_013659	RPS20	Age18weeks	1.35349436134162e-127	-0.550823	7.62284	6.8682	4.53678	0.595156	-0.748661
76	XLOC_020593	LAMP1	Age18weeks	3.13553906302501e-127	0.568206	0.793693	0.901269	1.33031	1.6761	0.745105
77	XLOC_005448	NDUFA5	Age18weeks	3.42884636977984e-127	-0.403314	3.5	3.17274	2.21299	0.632284	-0.661355
78	XLOC_008486	HELZ2	Age18weeks	3.12328840723606e-126	1.41373	0.107693	0.171804	0.42307	3.92849	1.97397
79	XLOC_024897	NDUFS5	Age18weeks	1.828225100547e-124	-0.354104	4.07497	3.80738	2.77954	0.682101	-0.551944
80	XLOC_019448	NDRG4	Age18weeks	7.79375131509248e-123	0.36177	10.9123	13.2799	14.8843	1.36399	0.447838
81	XLOC_019627	Nfu_g_1_008019	Age12weeks	2.05743936543117e-118	-1.02452	0.597511	0.22607	0.36286	0.607287	-0.719551
82	XLOC_014436	XLOC_014436	Age18weeks	1.05014361153935e-117	-0.48584	1.81879	1.64314	1.11628	0.613751	-0.704275
83	XLOC_006828	Nfu_p_1_037847	Age18weeks	1.53487637021053e-116	-0.562885	3.04621	2.39115	1.7993	0.590668	-0.759581
84	XLOC_017783	Nfu_g_1_005337	Age18weeks	2.2899343591617e-116	0.220287	13.9444	15.417	16.6393	1.19326	0.254905
85	XLOC_020368	Nfu_p_1_034156	Age18weeks	8.46815819652567e-114	-0.290741	5.57252	5.31817	4.0951	0.734873	-0.444432
86	XLOC_004548	RPL36A	Age18weeks	2.92502089621592e-113	-0.29763	16.6384	15.577	12.39	0.74466	-0.425346
87	XLOC_018026	NDUFA2	Age18weeks	1.34000878402746e-111	-0.415887	2.37943	2.0884	1.5206	0.63906	-0.645978
88	XLOC_003621	Nfu_p_1_056500	Age18weeks	1.90012308500065e-111	1.43878	0.495148	1.54837	2.09159	4.22416	2.07866
89	XLOC_004000	LOC107373925	Age12weeks	4.36690348480539e-111	-1.38028	0.461253	0.101434	0.413972	0.897493	-0.156028
90	XLOC_024816	LAPTM4B	Age18weeks	5.46682640628956e-111	0.315634	6.6552	7.81492	8.86084	1.33142	0.412961
91	XLOC_016798	RPS26	Age18weeks	1.04625451661859e-109	-0.330289	14.2996	12.7669	10.1982	0.713178	-0.487666
92	XLOC_011537	NDUFC2	Age18weeks	2.61419613542088e-109	-0.326814	3.5075	3.2688	2.50918	0.715377	-0.483225
93	XLOC_022175	MARCKSB	Age18weeks	2.66255214774496e-109	-0.993132	2.44111	1.26577	0.916695	0.375523	-1.41303
94	XLOC_009586	GABARAPA	Age18weeks	2.29903092230282e-108	0.28718	3.35175	3.53539	4.272	1.27456	0.349997
95	XLOC_002235	AL840638.1	Age18weeks	2.41324588139291e-108	0.554694	2.94054	3.38493	5.64072	1.91826	0.939798
96	XLOC_013113	RPLP2L	Age18weeks	5.23897623221821e-107	-0.42302	7.2624	6.34872	4.86407	0.669761	-0.578282
97	XLOC_009037	LAPTM4A	Age18weeks	2.21915269445923e-106	0.37513	2.42877	2.70483	3.3325	1.37209	0.45638
98	XLOC_002541	HSPA1A	Age12weeks	2.48120209431454e-106	0.457367	10.2736	16.8297	20.4525	1.99079	0.993337
99	XLOC_022174	FABP7A	Age18weeks	4.00774938555967e-106	-0.697503	3.27134	3.03926	1.78335	0.545145	-0.875287
100	XLOC_011982	XLOC_011982	Age12weeks	7.58373408551206e-103	0.420695	19.9897	29.6239	21.4394	1.07252	0.101007
101	XLOC_013508	Nfu_p_1_017672	Age18weeks	1.28925859354802e-101	-2.04861	1.14622	0.920303	0.163715	0.142831	-2.80762
102	XLOC_023493	RXRA2	Age18weeks	1.63459817140106e-101	0.545357	0.917864	1.1566	1.52365	1.65999	0.731178
103	XLOC_005149	UQCRQ	Age18weeks	3.08243105967381e-101	-0.352482	3.02674	2.64003	2.04946	0.677119	-0.562518
104	XLOC_001113	OLA.14568	Age18weeks	2.87221066221142e-100	-0.430084	5.52256	4.36562	3.95378	0.715932	-0.482106
105	XLOC_012028	OLA.26123	Age18weeks	1.63563743135588e-99	-1.96314	0.650588	0.427154	0.099076	0.152287	-2.71514
106	XLOC_020245	ATP5G3A	Age18weeks	7.40989018632495e-99	-0.204404	14.5823	13.4692	11.6267	0.797319	-0.326772
107	XLOC_018128	HTRA1B	Age18weeks	2.00774229126466e-98	0.857695	2.0783	2.7599	3.83157	1.84361	0.882536
108	XLOC_016267	ABI3BP	Age18weeks	1.65724174641389e-97	1.0462	0.381079	0.634175	1.00739	2.64351	1.40246
109	XLOC_019622	5_8S_rRNA	Age18weeks	1.02376660595359e-95	-1.31108	0.350963	0.299391	0.0817545	0.232943	-2.10195
110	XLOC_017030	ZGC:158409	Age18weeks	6.53747089226272e-95	-0.315535	9.72097	7.90202	7.17239	0.737827	-0.438645
111	XLOC_022675	ATPIF1B	Age18weeks	9.53675994751344e-95	-0.298168	3.80312	3.58131	2.73155	0.71824	-0.477462
112	XLOC_016129	LOC107385699	Age12weeks	1.50110140161331e-94	-0.308484	28.4123	22.3517	17.8134	0.62696	-0.673556
113	XLOC_023690	LOC107393658	Age12weeks	2.68971463085816e-94	-0.416952	1.58076	1.06771	0.725768	0.459125	-1.12304
114	XLOC_014806	NDUFA13	Age18weeks	4.52879317099275e-94	-0.326523	2.76682	2.54425	1.95694	0.707291	-0.499625
115	XLOC_017621	H3F3B.1	Age18weeks	9.14093437555529e-94	-0.392514	2.97857	2.2272	2.0117	0.67539	-0.566207
116	XLOC_012006	ATP1B3B	Age18weeks	2.77246514409804e-93	-1.09187	0.750204	0.496507	0.268225	0.357536	-1.48384
117	XLOC_003622	Nfu_p_1_056500	Age12weeks	2.5799091324863e-92	1.20994	0.741176	2.6968	3.68194	4.9677	2.31258
118	XLOC_008323	CYCSB	Age18weeks	8.25712538600864e-92	-0.295974	4.12466	3.63141	3.03746	0.736414	-0.441411
119	XLOC_002542	LOC107373896	Age12weeks	1.89621508521953e-91	0.219416	28.3242	34.9748	40.2055	1.41947	0.505357
120	XLOC_007942	AL928657.1	Age12weeks	2.10689979396562e-91	-0.218487	7.39435	5.89814	3.78992	0.512542	-0.964257
121	XLOC_021723	CTDSP2	Age18weeks	3.66651665487499e-91	0.457229	1.3633	1.49565	2.10956	1.54739	0.629837
122	XLOC_021912	SNRPG	Age18weeks	1.65868369872736e-90	-0.516936	1.4073	1.1785	0.837459	0.595082	-0.74884
123	XLOC_014283	XLOC_014283	Age18weeks	8.34206595981226e-90	-0.383902	2.60938	2.33192	1.77161	0.678939	-0.558647
124	XLOC_023350	Nfu_g_1_002581	Age18weeks	1.84724463096032e-89	1.4701	0.0495184	0.0861717	0.191134	3.85986	1.94855
125	XLOC_015079	TOMM7	Age18weeks	2.39014156452309e-89	-0.368888	2.57422	2.36073	1.75595	0.68213	-0.551881
126	XLOC_019194	DNAJA4	Age18weeks	4.8711936663997e-89	0.525148	1.77466	2.65814	2.90483	1.63684	0.710911
127	XLOC_022072	ARG2	Age18weeks	5.47520365936651e-89	0.405397	1.52418	1.79382	2.16691	1.42168	0.507601
128	XLOC_021801	MINOS1	Age18weeks	1.2315092392847e-88	-0.403949	1.95762	1.7978	1.25411	0.64063	-0.642436
129	XLOC_023375	NDUFA7	Age18weeks	6.97822438662974e-88	-0.428842	1.87183	1.63882	1.18703	0.634159	-0.657084
130	XLOC_018598	NDUFA11	Age18weeks	1.62416514158311e-87	-0.394168	2.03771	1.8022	1.28886	0.632505	-0.660851
131	XLOC_005262	RPL39	Age12weeks	4.72023399700975e-87	-0.239746	17.8719	14.6257	11.1391	0.623276	-0.682056
132	XLOC_024020	RPL35	Age18weeks	1.17069991373189e-86	-0.280815	11.7368	11.1461	8.63574	0.735781	-0.442651
133	XLOC_006785	RPS15A	Age18weeks	1.209029816341e-86	-0.288807	17.7505	16.1832	13.2975	0.749132	-0.416708
134	XLOC_000130	HMGCRA	Age18weeks	1.5975176933623e-86	-0.971724	0.663153	0.405768	0.257741	0.38866	-1.36342
135	XLOC_019873	RPS17	Age18weeks	6.17957476373198e-86	-0.28903	15.9217	14.2184	11.7701	0.739249	-0.435868
136	XLOC_003863	XLOC_003863	Age18weeks	2.09604966722541e-85	0.4936	1.40836	1.72173	2.10509	1.49471	0.579863
137	XLOC_010244	PABPC1B	Age18weeks	1.05643704054059e-84	0.281936	6.36966	7.09358	8.17269	1.28307	0.359594
138	XLOC_013386	SNAP25(2OF2)	Age18weeks	1.32189805164862e-84	0.267552	9.93197	10.4562	12.7147	1.28018	0.356346
139	XLOC_021784	HMGA1	Age12weeks	6.93645441567349e-84	-0.354603	2.45543	1.78976	1.51119	0.615448	-0.700291
140	XLOC_014507	PTMAB	Age12weeks	1.48513878731282e-83	-0.194485	25.103	20.9294	18.892	0.752579	-0.410085
141	XLOC_006206	ISCU(2OF2)	Age18weeks	2.52856965177209e-83	0.336565	2.10984	2.5956	2.92574	1.38671	0.471662
142	XLOC_018862	IRF3	Age18weeks	3.43115439623538e-83	1.9842	0.0268696	0.0488766	0.186071	6.92496	2.79181
143	XLOC_008550	WBP2	Age18weeks	8.34606830581472e-83	0.374307	1.20092	1.31303	1.70136	1.41672	0.502553
144	XLOC_009465	RPL34	Age18weeks	1.07052831137896e-82	-0.235447	17.9212	16.9795	14.0505	0.784014	-0.35105
145	XLOC_013794	NDUFB4	Age18weeks	1.51739224052334e-82	-0.390603	1.8656	1.69368	1.25615	0.673322	-0.570631
146	XLOC_007249	SSU_rRNA_eukarya	Age12weeks	3.05986336030946e-82	0.220017	23.7653	28.8893	7.36699	0.309989	-1.68971
147	XLOC_004319	Nfu_g_1_010034	Age12weeks	3.43671048252319e-82	-0.991404	0.581637	0.221014	0.7442	1.27949	0.35557
148	XLOC_016169	MINOS1	Age18weeks	3.63463333453583e-82	-0.50503	1.50299	1.30648	0.88163	0.586583	-0.769593
149	XLOC_021340	NDUFB11	Age18weeks	1.01400992774907e-81	-0.35725	2.17003	1.96243	1.44983	0.668115	-0.581831
150	XLOC_009581	ZBTB4	Age18weeks	1.36786741288749e-81	0.306587	2.55774	2.99203	3.51561	1.3745	0.458907
151	XLOC_024379	DYNLL1	Age18weeks	1.43681836662766e-81	-0.305041	4.83648	4.42978	3.46664	0.716769	-0.48042
152	XLOC_013750	BOC	Age18weeks	2.58077858571448e-81	0.723314	1.42079	1.73904	3.06369	2.15634	1.10858
153	XLOC_024412	Nfu_p_1_017799	Age18weeks	3.24269283966703e-81	-0.766207	1.12813	0.822531	0.488844	0.433324	-1.20648
154	XLOC_021579	ENO1A	Age18weeks	4.9595693101272e-81	0.229897	13.9423	14.4046	15.7339	1.1285	0.174409
155	XLOC_010461	XLOC_010461	Age18weeks	7.26413694465645e-81	-0.52762	9.68935	7.17252	6.33679	0.653995	-0.612648
156	XLOC_019142	CABZ01068819.1	Age18weeks	2.10728814333169e-80	0.765907	1.32319	1.9927	2.84405	2.14939	1.10393
157	XLOC_017496	H2AFVA	Age18weeks	2.46881396478815e-80	-0.60073	2.18245	1.56605	1.27097	0.582358	-0.780021
158	XLOC_011983	XLOC_011983	Age12weeks	2.36190424137925e-79	0.523499	10.5159	16.7065	9.68771	0.921245	-0.118344
159	XLOC_021467	TUBA1C	Age18weeks	3.22988584459014e-79	-0.441674	4.30979	3.48728	2.9628	0.687458	-0.540657
160	XLOC_023655	COX6A1	Age18weeks	5.61876290461548e-79	-0.21364	9.14093	8.45934	7.06552	0.772954	-0.371545
161	XLOC_018538	Nfu_p_1_054484	Age18weeks	8.62026435645034e-78	0.333328	3.10642	3.23397	4.26642	1.37342	0.457771
162	XLOC_007930	NAPSA	Age18weeks	3.23482425166498e-77	0.688397	0.313348	0.360254	0.533849	1.7037	0.768667
163	XLOC_000758	NKIRAS1	Age18weeks	4.99732838804193e-77	0.598138	0.378492	0.470022	0.660756	1.74576	0.803854
164	XLOC_017934	HUNK	Age18weeks	6.54402462225145e-77	0.60145	1.12663	1.27883	2.18982	1.9437	0.958803
165	XLOC_011699	LBH	Age18weeks	9.11933780155048e-77	0.332647	5.40693	6.0253	7.49469	1.38613	0.47106
166	XLOC_016539	SRSF3(2OF2)	Age18weeks	1.96620276511005e-76	0.37531	1.39444	1.44527	2.12214	1.52186	0.605833
167	XLOC_017354	ALDOCB	Age18weeks	6.96130770469586e-76	0.205313	10.1779	10.4569	12.1444	1.19322	0.254858
168	XLOC_001732	HSPB6	Age18weeks	8.43739134333631e-76	1.03014	0.671396	1.38635	1.54995	2.30855	1.20699
169	XLOC_017850	LOC107386778	Age18weeks	1.55934779871928e-75	-0.51003	1.17206	0.836411	0.676399	0.577102	-0.793102
170	XLOC_017621	H3F3B.1	Age12weeks	1.7558135300585e-75	-0.32766	2.97857	2.2272	2.0117	0.67539	-0.566207
171	XLOC_023039	FAM43A	Age18weeks	1.09283956038794e-74	0.557606	0.763365	0.942079	1.14481	1.49969	0.584662
172	XLOC_024448	RPS18	Age18weeks	4.25995216119958e-74	-0.317568	7.04855	6.65021	5.1517	0.730888	-0.452278
173	XLOC_023617	Nfu_p_1_056370	Age18weeks	7.23958057884273e-74	-0.483463	1.85498	1.48569	1.24216	0.669634	-0.578555
174	XLOC_007041	Nfu_g_1_006382	Age18weeks	7.37525136035554e-74	0.257988	3.03327	3.25014	3.77099	1.24321	0.314069
175	XLOC_016028	DCAF12	Age18weeks	1.10527447593293e-73	0.618762	0.501034	0.614691	0.896733	1.78977	0.839771
176	XLOC_008564	AANAT(2OF3)	Age18weeks	1.27053918193941e-73	0.889019	0.261792	0.349816	0.674656	2.57707	1.36573
177	XLOC_021067	XLOC_021067	Age12weeks	1.45371427467127e-73	-0.199947	8.50892	7.1655	5.11829	0.601521	-0.733313
178	XLOC_016591	AL954137.2	Age18weeks	5.21181921111261e-73	-0.735987	1.0319	0.739127	0.557131	0.53991	-0.889208
179	XLOC_023960	RPL6	Age18weeks	5.52452374586859e-73	-0.266255	7.48615	6.90749	5.80014	0.774783	-0.368136
180	XLOC_019562	RPL27A	Age18weeks	5.66689902795251e-73	-0.234769	15.1219	13.9562	11.8389	0.782899	-0.353102
181	XLOC_007964	Nfu_p_1_046221	Age18weeks	5.95478286093321e-73	0.922352	0.121505	0.174432	0.27831	2.29052	1.19568
182	XLOC_007861	PROZA	Age18weeks	9.67585867041675e-73	0.349302	2.01462	2.29112	2.71365	1.34698	0.429728
183	XLOC_021890	RPL22(1OF2)	Age18weeks	1.98245465511164e-72	-0.276593	4.55907	3.94642	3.38291	0.742016	-0.430477
184	XLOC_007945	CBX7A	Age18weeks	2.05479041333334e-72	0.530536	0.655202	0.951772	1.10259	1.68283	0.750888
185	XLOC_007378	OLA.7797	Age18weeks	2.93787983327008e-72	-1.11798	0.440023	0.416347	0.130875	0.297428	-1.74939
186	XLOC_000101	Nfu_p_1_041901	Age18weeks	7.75773609286557e-72	-0.301656	3.01102	2.72998	2.29888	0.763488	-0.389322
187	XLOC_022175	MARCKSB	Age12weeks	1.19105949586389e-71	-0.674151	2.44111	1.26577	0.916695	0.375523	-1.41303
188	XLOC_016189	BX088712.2	Age18weeks	1.77165933756365e-71	0.364184	1.47813	1.66686	1.99208	1.3477	0.430499
189	XLOC_024888	ORLA-UAA	Age18weeks	3.18681179381911e-71	0.997921	0.1339	0.172208	0.315677	2.35755	1.23729
190	XLOC_009473	BX005437.1	Age18weeks	6.26218017168051e-71	-0.31982	2.9458	2.61725	2.07498	0.704386	-0.505561
191	XLOC_018721	RGS9B	Age18weeks	8.25921724823871e-71	0.608884	1.48249	1.83557	2.5767	1.73809	0.797506
192	XLOC_009906	XLOC_009906	Age18weeks	8.63191924407763e-71	-0.477616	1.22344	1.09163	0.727229	0.594415	-0.750458
193	XLOC_019889	TANGO6	Age18weeks	2.24080984005521e-70	0.530209	0.733337	0.800854	1.24569	1.69865	0.764393
194	XLOC_003021	HELRODRAFT_181249	Age12weeks	3.70599979754525e-70	-1.35206	0.270959	0.0758023	0.356827	1.3169	0.397147
195	XLOC_012799	TMEM138(2OF2)	Age18weeks	7.12101399967687e-70	0.697124	0.896666	1.13436	1.92901	2.15131	1.10522
196	XLOC_011644	GUCY1A2	Age18weeks	1.00364828491265e-69	0.429238	1.77973	2.04419	2.62653	1.4758	0.561502
197	XLOC_019431	SNRKB	Age18weeks	1.8689123628762e-69	0.370842	1.67699	1.87988	2.36415	1.40976	0.49545
198	XLOC_020478	MOB4	Age18weeks	2.4738711827518e-69	-0.27202	2.89285	2.71831	2.24642	0.776542	-0.364865
199	XLOC_013661	RGS9BP	Age18weeks	3.65974924633079e-69	0.670783	1.39185	1.86745	2.49472	1.79237	0.841869
200	XLOC_015883	FKBP5	Age12weeks	6.36030839673402e-69	0.293665	2.61655	3.43347	3.98608	1.52341	0.607303
201	XLOC_003621	Nfu_p_1_056500	Age12weeks	1.75631838997052e-68	1.15172	0.495148	1.54837	2.09159	4.22416	2.07866
202	XLOC_022808	Nfu_g_1_015412	Age18weeks	3.16789611949699e-68	0.499198	6.54773	8.11742	10.6743	1.63023	0.705074
203	XLOC_017209	ROM1A	Age18weeks	3.59117326638507e-68	0.65071	3.59981	4.39067	6.68737	1.8577	0.89352
204	XLOC_014743	BOKB	Age18weeks	1.30861623636411e-67	0.666014	0.532762	0.600514	1.20181	2.25582	1.17365
205	XLOC_005443	LDHB (1 OF 2)	Age18weeks	1.44195917303596e-67	0.229131	5.37071	5.56182	6.30005	1.17304	0.230249
206	XLOC_009941	XLOC_009941	Age12weeks	1.79687438804253e-67	-0.214935	19.7126	16.4898	11.8993	0.603636	-0.728249
207	XLOC_014546	Nfu_p_1_030969	Age12weeks	1.89205453655014e-67	-0.999736	1.27259	0.464659	1.96909	1.5473	0.629757
208	XLOC_020713	PTTG1IPA	Age18weeks	6.68625287136959e-67	1.23309	0.0896711	0.108889	0.257381	2.87027	1.52119
209	XLOC_019164	XLOC_019164	Age18weeks	7.22672149537136e-67	-0.438702	0.984321	0.929095	0.663894	0.674469	-0.568176
210	XLOC_016507	RPS23	Age18weeks	1.01328400087197e-66	-0.259817	12.5379	11.1995	9.70084	0.773722	-0.370113
211	XLOC_015236	CDCP2	Age18weeks	1.0219965583588e-66	0.352271	1.4311	1.4868	1.9742	1.37949	0.46414
212	XLOC_018240	EEF2K	Age18weeks	3.68639467363975e-66	0.34831	1.57009	1.80262	2.27323	1.44783	0.533894
213	XLOC_019706	TSPAN3A	Age18weeks	4.23001294769268e-66	0.328522	1.44487	1.60978	2.02364	1.40057	0.486011
214	XLOC_016772	FAIM2	Age18weeks	4.87793421457107e-66	0.512179	1.12556	1.09685	1.88824	1.67761	0.746407
215	XLOC_017009	SEC14L3	Age18weeks	6.85021860388747e-66	0.640939	0.488014	0.588365	0.934287	1.91447	0.936944
216	XLOC_013754	RPL21	Age18weeks	7.2262505382809e-66	-0.227962	15.882	14.6261	12.3834	0.779711	-0.358988
217	XLOC_023398	RNF13	Age18weeks	1.86212577395219e-65	0.576312	0.596793	0.669159	1.07414	1.79986	0.847885
218	XLOC_017121	OLA.7797	Age18weeks	4.42162623578391e-65	-0.92211	0.268406	0.201934	0.10599	0.394886	-1.34049
219	XLOC_021433	Nfu_g_1_002026	Age18weeks	4.60066364412302e-65	0.995056	0.217432	0.283247	0.538898	2.47847	1.30945
220	XLOC_004512	POLR2GL	Age18weeks	1.61682363483219e-64	-0.294135	6.25955	5.10277	4.91876	0.785801	-0.347764
221	XLOC_007320	BDH2	Age18weeks	3.24752553293987e-64	0.538622	0.678225	0.824939	1.24458	1.83505	0.87582
222	XLOC_000902	PFDN1	Age18weeks	3.4373225174257e-64	-0.435566	1.07847	0.951359	0.697367	0.646626	-0.628996
223	XLOC_024805	RPL30	Age18weeks	3.44681806065625e-64	-0.21419	13.1412	12.5968	10.2716	0.781632	-0.355438
224	XLOC_024203	XLOC_024203	Age12weeks	3.53639645795936e-64	-0.174183	10.4359	8.66792	6.05052	0.57978	-0.786422
225	XLOC_012241	LOC107380401	Age18weeks	5.78383691726233e-64	0.461729	0.842471	0.808427	1.5137	1.79674	0.845385
226	XLOC_005934	DPY30	Age18weeks	6.49907094660517e-64	-0.426204	1.45261	1.3784	0.907255	0.624569	-0.679068
227	XLOC_008135	UBTD1A	Age18weeks	6.52314716545158e-64	0.230384	8.91289	10.3689	10.3387	1.15997	0.214092
228	XLOC_004982	AMDHD1	Age18weeks	8.47861501070922e-64	-0.350263	2.24161	1.96917	1.53952	0.68679	-0.54206
229	XLOC_018216	LOC107387694	Age12weeks	9.56209427973354e-64	-0.203499	15.7102	13.3132	9.54324	0.607456	-0.719149
230	XLOC_021503	CHDH	Age18weeks	1.12327029029991e-63	0.591419	0.591448	0.604423	0.97498	1.64846	0.72112
231	XLOC_001623	RPS15	Age18weeks	1.48680221587497e-63	-0.252334	12.5036	11.5974	9.54148	0.763099	-0.390057
232	XLOC_016399	HP1BP3	Age18weeks	3.38714743606004e-63	-0.304698	2.35343	1.99837	1.76393	0.749516	-0.415969
233	XLOC_009180	SERPINA10A	Age18weeks	4.36082733441448e-63	0.311897	1.96987	2.16901	2.56024	1.2997	0.378175
234	XLOC_004512	POLR2GL	Age12weeks	1.33835526910087e-62	-0.27337	6.25955	5.10277	4.91876	0.785801	-0.347764
235	XLOC_005272	XLOC_005272	Age18weeks	1.52844684863266e-62	-0.286757	2.68844	2.54219	1.86242	0.692751	-0.529591
236	XLOC_003314	MIF	Age18weeks	6.19661289033309e-62	-0.269753	2.9014	2.63346	2.19662	0.757091	-0.401461
237	XLOC_007308	SPOCK3	Age18weeks	6.41861454452804e-62	0.310429	8.49461	9.43034	10.7564	1.26626	0.340578
238	XLOC_000363	GNG13(1OF2)	Age18weeks	9.47415088808758e-62	-1.08044	0.306178	0.317528	0.103548	0.338195	-1.56407
239	XLOC_021966	SLIRP	Age18weeks	1.05368060255449e-61	-0.330032	1.72511	1.50406	1.23237	0.714372	-0.485253
240	XLOC_016623	PCBP2	Age18weeks	2.8120695823135e-61	0.322566	1.44416	1.60088	2.00282	1.38684	0.471804
241	XLOC_009537	TSC22D1(2OF2)	Age18weeks	4.35219078680872e-61	0.16881	8.27637	8.87078	9.60351	1.16035	0.214564
242	XLOC_005656	RPS16	Age18weeks	4.62836989788492e-61	-0.236663	11.1495	10.2789	8.86604	0.795194	-0.330622
243	XLOC_002690	MSMO1	Age18weeks	6.32899609862364e-61	-0.8018	0.597087	0.410651	0.266718	0.446699	-1.16263
244	XLOC_024495	DDAH2	Age18weeks	7.59116624622478e-61	0.34234	2.06111	2.29652	2.72798	1.32355	0.404412
245	XLOC_024369	MSH3(1OF2)	Age18weeks	8.87092698421187e-61	0.591634	0.923085	1.12163	1.73587	1.88051	0.911126
246	XLOC_023780	RHOBTB2A	Age18weeks	1.44052577653616e-60	0.354005	2.36102	2.60715	3.26377	1.38236	0.467133
247	XLOC_000245	RPL27	Age18weeks	1.8204735371347e-60	-0.246217	8.27159	7.74196	6.51301	0.787396	-0.34484
248	XLOC_011996	RPL35A	Age18weeks	3.46156497702515e-60	-0.208523	15.6444	15.0997	12.4044	0.792893	-0.334803
249	XLOC_007907	SI:DKEY-43F9.4	Age12weeks	5.00566121502774e-60	-0.841989	0.536002	0.21696	0.499029	0.931021	-0.103115
250	XLOC_017357	DYNLL2A	Age18weeks	5.42283550208453e-60	-0.724334	0.450888	0.29371	0.236159	0.523765	-0.933009
251	XLOC_001732	HSPB6	Age12weeks	7.97515947958706e-60	0.911501	0.671396	1.38635	1.54995	2.30855	1.20699
252	XLOC_020678	GAD1A	Age18weeks	2.06207202358164e-59	0.694328	1.35208	1.75468	2.05701	1.52137	0.605371
253	XLOC_002087	Nfu_p_1_052582	Age18weeks	7.14796951938724e-59	-0.954853	1.42578	0.978553	0.604172	0.42375	-1.23872
254	XLOC_015031	NR1D2B	Age18weeks	1.05816481345104e-58	-0.195901	10.7465	10.2749	8.86817	0.825216	-0.277157
255	XLOC_021452	SLC48A1A	Age18weeks	1.2398165618912e-58	0.31909	1.45771	1.60097	1.93497	1.32741	0.408613
256	XLOC_012476	APPA	Age18weeks	1.36842382075939e-58	0.243987	2.76811	2.92063	3.43386	1.24051	0.310929
257	XLOC_022375	RPL23	Age18weeks	1.39953057471166e-58	-0.239094	20.2677	17.9714	15.9249	0.785727	-0.3479
258	XLOC_005909	SLKB	Age18weeks	2.5079323047952e-58	0.413613	2.12085	2.53743	3.66114	1.72626	0.78765
259	XLOC_008597	FTL	Age12weeks	2.75533909091659e-58	0.250641	3.90585	4.87945	5.45563	1.39679	0.482111
260	XLOC_017767	XLOC_017767	Age18weeks	4.82510481800178e-58	-0.29985	2.94138	2.77202	2.22692	0.757098	-0.401448
261	XLOC_006387	ATP6V1G1	Age18weeks	4.87827739433565e-58	-0.206299	5.90703	5.18294	4.66953	0.790503	-0.339157
262	XLOC_016446	XLOC_016446	Age12weeks	1.02916731278054e-57	-0.171412	8.30046	7.01586	4.77295	0.575021	-0.798312
263	XLOC_004545	Nfu_p_1_010521	Age18weeks	1.07865258100121e-57	0.595892	10.4398	14.3018	17.0515	1.63332	0.707805
264	XLOC_006275	ARHGAP24	Age18weeks	1.09942806460178e-57	0.83222	0.159431	0.201011	0.294474	1.84703	0.885209
265	XLOC_013255	Nfu_g_1_003199	Age18weeks	2.23790210704367e-57	-0.88486	0.312367	0.1568	0.163489	0.523388	-0.934047
266	XLOC_003434	MYO18AA	Age12weeks	4.7522372282127e-57	1.01043	0.121999	0.281789	0.225194	1.84586	0.884294
267	XLOC_016164	CDKN1A	Age18weeks	1.13053605885233e-56	0.695442	0.411692	0.651738	0.829398	2.01461	1.0105
268	XLOC_014302	TMEM14A	Age18weeks	1.51468946326752e-56	-0.382188	1.30651	1.30367	0.889048	0.680476	-0.555384
269	XLOC_013858	IRF9	Age18weeks	2.43789177826358e-56	0.87523	0.153426	0.175992	0.361714	2.35758	1.2373
270	XLOC_016635	NDUFA4(1OF2)	Age18weeks	2.52987527972433e-56	0.411392	2.23961	2.70239	2.92	1.3038	0.382719
271	XLOC_012798	LUZP2	Age18weeks	3.65992491157111e-56	0.503486	0.553586	0.596488	0.982773	1.77529	0.828051
272	XLOC_001489	STX1A	Age18weeks	4.62507069445513e-56	-0.618207	0.744404	0.667172	0.412598	0.554267	-0.851348
273	XLOC_018569	GADD45AB	Age18weeks	4.72914743395393e-56	0.655586	0.331502	0.448392	0.635323	1.9165	0.938475
274	XLOC_020477	XLOC_020477	Age12weeks	6.84737622368471e-56	0.818079	0.15191	0.347471	0.245445	1.61573	0.692187
275	XLOC_015973	ZNFX1	Age18weeks	9.3715534719073e-56	2.56809	0.0191759	0.0671829	0.197678	10.3087	3.36579
276	XLOC_007116	RPL28	Age18weeks	9.53253951676579e-56	-0.246185	15.0034	12.9487	11.5934	0.772715	-0.371991
277	XLOC_021881	SLC2A1A	Age18weeks	1.02910768224654e-55	0.485619	0.906902	0.804508	1.61248	1.778	0.830258
278	XLOC_002317	NDUFS6	Age18weeks	1.11075993640118e-55	-0.264995	3.10804	2.94878	2.27849	0.733093	-0.447931
279	XLOC_020907	TUBA1A	Age18weeks	3.61110585815487e-55	-0.440768	2.29718	1.84676	1.58767	0.691136	-0.532959
280	XLOC_014647	CLUL1	Age18weeks	3.78813205462712e-55	0.427513	3.61157	4.30967	6.0412	1.67274	0.74221
281	XLOC_005804	NXNL1(1OF2)	Age18weeks	4.2601717173575e-55	0.706834	0.353424	0.47402	0.704339	1.9929	0.994872
282	XLOC_011635	ZFP36	Age18weeks	5.44315629336705e-55	0.812158	0.462841	0.633107	0.922836	1.99385	0.995557
283	XLOC_003053	TRIM25	Age18weeks	7.97377958504857e-55	1.89677	0.0167918	0.0240177	0.104077	6.19806	2.63182
284	XLOC_006783	DDX17 (3 OF 3)	Age18weeks	8.65794276892403e-55	0.353875	1.16963	1.30929	1.64911	1.40994	0.495637
285	XLOC_004931	GUCA1A	Age12weeks	1.09457786340448e-54	0.51253	5.92654	8.98497	13.1884	2.22531	1.15401
286	XLOC_022328	LDLRAP1B	Age12weeks	1.28804633087319e-54	0.714272	0.151897	0.367657	0.614759	4.0472	2.01692
287	XLOC_018465	SLC38A10	Age18weeks	1.94096364381722e-54	0.499886	0.544848	0.623012	0.98644	1.81049	0.856377
288	XLOC_004709	B2M(1OF2)	Age18weeks	2.33234757491032e-54	1.10603	0.124306	0.196363	0.326412	2.62587	1.3928
289	XLOC_009266	FAUA	Age18weeks	4.64416280795501e-54	-0.193339	14.6436	14.1573	11.6185	0.79342	-0.333843
290	XLOC_001559	XLOC_001559	Age12weeks	4.74172096967832e-54	1.67068	0.0395752	0.189216	0.0499494	1.26214	0.335871
291	XLOC_010461	XLOC_010461	Age12weeks	4.97053104897389e-54	-0.392469	9.68935	7.17252	6.33679	0.653995	-0.612648
292	XLOC_013934	RHBDL3	Age18weeks	5.33650635378784e-54	0.494778	0.539754	0.573849	0.8783	1.62722	0.702412
293	XLOC_024583	FABP3	Age18weeks	5.61903962799619e-54	-0.385957	2.03908	1.7466	1.35329	0.663677	-0.591446
294	XLOC_014696	CEBPD	Age18weeks	6.68167874007338e-54	0.857177	0.260942	0.375858	0.543279	2.082	1.05797
295	XLOC_020382	ITGB2	Age18weeks	1.06896510048816e-53	-0.377977	1.69131	1.47532	1.14776	0.678621	-0.559321
296	XLOC_015434	Nfu_g_1_016071	Age18weeks	1.09017013046201e-53	-0.234403	3.72146	3.30631	2.80974	0.755009	-0.405435
297	XLOC_002036	CDC42EP4A	Age18weeks	2.91277132915392e-53	1.16114	0.059384	0.116117	0.196261	3.30495	1.72463
298	XLOC_017030	ZGC:158409	Age12weeks	3.48721952746563e-53	-0.219461	9.72097	7.90202	7.17239	0.737827	-0.438645
299	XLOC_002914	XLOC_002914	Age18weeks	1.11510614473389e-52	0.632744	0.273384	0.337611	0.521833	1.90879	0.93266
300	XLOC_010505	Nfu_g_1_018035	Age18weeks	1.64150338504105e-52	-0.23597	3.84362	3.4356	2.94102	0.765169	-0.38615
301	XLOC_013770	PREX2	Age12weeks	2.58924246502366e-52	0.701914	0.185695	0.3653	0.275009	1.48097	0.566539
302	XLOC_019903	NECAB2	Age12weeks	3.0630642246159e-52	-0.622721	0.602788	0.314726	0.529698	0.878747	-0.18648
303	XLOC_010498	RPS19	Age18weeks	3.43623825104984e-52	-0.221501	15.6589	14.2527	12.7594	0.814831	-0.295427
304	XLOC_007353	NDUFB6	Age18weeks	4.5245137735934e-52	-0.323975	1.73312	1.5656	1.19849	0.691523	-0.53215
305	XLOC_000962	RTN4A	Age18weeks	5.2632939193658e-52	0.219491	2.48231	2.50949	3.0185	1.216	0.282145
306	XLOC_007962	OLA.21063	Age18weeks	5.64722903017018e-52	-0.538302	42.048	32.3206	24.2435	0.576568	-0.794437
307	XLOC_018550	ATP1B1(1OF2)	Age18weeks	5.82416286742747e-52	0.575749	3.26583	3.8968	4.72055	1.44543	0.531502
308	XLOC_004649	SPRY1	Age18weeks	5.99674979387531e-52	0.6343	0.226747	0.289239	0.350128	1.54414	0.626801
309	XLOC_019014	H3F3B.1	Age18weeks	7.45293740920946e-52	-0.195922	7.88452	6.71256	6.45921	0.819227	-0.287665
310	XLOC_009822	SMPDL3A	Age18weeks	8.65828124429339e-52	-1.24779	8.49008	4.00864	2.71042	0.319246	-1.64726
311	XLOC_024447	BX572630.2	Age18weeks	1.00001217906257e-51	3.60129	0.00511492	0.0221314	0.140055	27.3816	4.77514
312	XLOC_009795	CLU	Age18weeks	1.12774253445973e-51	0.445186	2.08371	2.69843	2.98906	1.43449	0.52054
313	XLOC_000340	ARL6IP1	Age18weeks	1.62702575243256e-51	0.227006	2.60366	2.75853	3.15903	1.2133	0.278938
314	XLOC_021733	RHO	Age18weeks	1.89614945770535e-51	0.532957	101.062	122.893	177.208	1.75346	0.810205
315	XLOC_021995	ODC1	Age18weeks	1.97483720250712e-51	-0.771259	0.275136	0.17775	0.121981	0.443347	-1.17349
316	XLOC_019194	DNAJA4	Age12weeks	2.24901625193829e-51	0.398794	1.77466	2.65814	2.90483	1.63684	0.710911
317	XLOC_011495	NCAM1B	Age18weeks	2.96376358677796e-51	0.251636	4.03848	4.40212	5.62948	1.39396	0.47919
318	XLOC_018492	TNRC6B (1 OF 3)	Age18weeks	3.35397585624046e-51	-0.42579	1.26583	1.0709	0.814911	0.643778	-0.635366
319	XLOC_008901	PER1	Age18weeks	3.83941686651692e-51	-0.283745	3.27554	3.04596	2.55366	0.779614	-0.359168
320	XLOC_017820	MSXD	Age18weeks	5.79311972277696e-51	0.842364	0.16141	0.19661	0.296589	1.83749	0.87774
321	XLOC_019161	Nfu_g_1_008278	Age18weeks	9.6063717894947e-51	-0.428825	1.48	1.2801	1.07919	0.729184	-0.455645
322	XLOC_012782	GCH1	Age18weeks	9.91582059312663e-51	0.813042	0.420168	0.492882	0.96061	2.28625	1.19298
323	XLOC_009634	Nfu_g_1_018794	Age18weeks	1.16834281832189e-50	0.612416	0.979073	1.13168	1.68661	1.72266	0.784642
324	XLOC_006006	OLA.10615	Age12weeks	1.30788976287353e-50	-0.183418	5.90838	4.85274	3.37967	0.572012	-0.805881
325	XLOC_013507	OLA.26123	Age18weeks	1.58575469911504e-50	-1.93132	0.310581	0.216707	0.0461862	0.148709	-2.74943
326	XLOC_017963	YWHAG1	Age18weeks	1.65927003763309e-50	-0.335115	1.7578	1.60944	1.25034	0.711308	-0.491453
327	XLOC_015409	CIRBP	Age12weeks	5.39121908958874e-50	-0.220616	6.0108	4.9342	5.64966	0.939919	-0.0893919
328	XLOC_019014	H3F3B.1	Age12weeks	6.8444772582762e-50	-0.182155	7.88452	6.71256	6.45921	0.819227	-0.287665
329	XLOC_020595	DNAI1	Age12weeks	1.00636809883141e-49	0.776253	0.148942	0.325357	0.0278762	0.187162	-2.41764
330	XLOC_024679	NDUFB9	Age18weeks	1.15185040089803e-49	-0.222018	3.14164	2.88146	2.44293	0.777596	-0.362907
331	XLOC_017841	CREBRF	Age18weeks	2.02236272565401e-49	0.368608	0.947934	1.02979	1.3317	1.40484	0.490407
332	XLOC_007375	Nfu_p_1_017672	Age18weeks	2.75813769754951e-49	-1.61867	0.23111	0.159656	0.0498769	0.215814	-2.21214
333	XLOC_021516	XLOC_021516	Age12weeks	3.42117379901965e-49	-0.156009	9.70139	8.18702	5.2578	0.541964	-0.883731
334	XLOC_014356	ZGC:112982	Age18weeks	5.44001884208158e-49	0.398648	0.754043	0.809252	1.14785	1.52226	0.606213
335	XLOC_018568	RPL5 (1 OF 2)	Age18weeks	6.06673962078339e-49	0.638855	0.286775	0.382396	0.450485	1.57086	0.651557
336	XLOC_007101	XLOC_007101	Age18weeks	1.37007213460911e-48	0.2818	5.25447	6.15758	6.71009	1.27703	0.352789
337	XLOC_002916	ITM2CA	Age18weeks	1.45142713501262e-48	0.223319	3.29872	3.41882	4.13039	1.25212	0.324373
338	XLOC_010388	NR1D2A	Age18weeks	1.47055980602362e-48	0.236549	3.65877	3.72074	4.49234	1.22783	0.296109
339	XLOC_008427	NDUFB10	Age18weeks	1.59968070634652e-48	-0.274188	2.05562	1.8693	1.52609	0.7424	-0.42973
340	XLOC_014841	OLPD-R	Age18weeks	2.15664805721247e-48	0.540625	6.15916	8.54483	9.53973	1.54887	0.631216
341	XLOC_021161	Nfu_p_1_003702	Age18weeks	2.6560107016479e-48	0.296638	1.45067	1.72156	1.83498	1.26492	0.339051
342	XLOC_017449	PLEKHB1	Age18weeks	3.52581676356654e-48	0.446307	1.78141	2.34299	2.85818	1.60445	0.682076
343	XLOC_009048	PPP2R5A	Age18weeks	3.91232120230035e-48	0.470237	0.856962	0.913118	1.17085	1.36628	0.450252
344	XLOC_017371	SRRM3	Age18weeks	4.11364316930886e-48	0.261688	3.59017	3.84517	4.47854	1.24744	0.318975
345	XLOC_017697	F11R	Age18weeks	4.51573029392793e-48	1.03855	0.0423223	0.0632452	0.120974	2.85839	1.5152
346	XLOC_010131	RPL19(1OF2)	Age18weeks	1.05799690427137e-47	-0.241019	7.93827	7.24547	6.17714	0.778147	-0.361885
347	XLOC_016135	PRKCDA	Age18weeks	1.39779678379654e-47	0.759659	0.161373	0.222793	0.278189	1.72388	0.785663
348	XLOC_012767	DDX21	Age18weeks	1.72895049173662e-47	-0.211229	10.0137	9.91401	7.80267	0.779198	-0.359938
349	XLOC_009270	HSP90AA1.2	Age18weeks	2.35105243585371e-47	0.218585	17.7446	21.7572	22.8885	1.28988	0.367242
350	XLOC_011671	SPHKAP	Age18weeks	2.70488809538808e-47	0.490794	1.75547	1.94436	3.29831	1.87888	0.909869
351	XLOC_011451	FRYA	Age18weeks	2.91221482347695e-47	0.369267	1.84702	2.12974	3.16249	1.71221	0.775856
352	XLOC_006575	SI:CH211-113A14.10	Age18weeks	3.80214894125697e-47	-2.25659	0.392025	0.247418	0.0460074	0.117358	-3.09101
353	XLOC_010118	XLOC_010118	Age18weeks	5.65197755718532e-47	-0.266009	3.07944	2.78179	2.39818	0.778772	-0.360726
354	XLOC_020183	APPB	Age18weeks	6.29081067822155e-47	0.231373	2.97264	3.32149	3.89322	1.30969	0.389222
355	XLOC_005533	OLA.26123	Age18weeks	7.79417399194453e-47	-1.21284	0.267449	0.192367	0.0756319	0.28279	-1.8222
356	XLOC_008495	NDUFAB1	Age18weeks	1.01325983684117e-46	-0.219364	3.00068	2.82759	2.39096	0.796804	-0.327702
357	XLOC_009270	HSP90AA1.2	Age12weeks	1.04004435680912e-46	0.208745	17.7446	21.7572	22.8885	1.28988	0.367242
358	XLOC_024776	CYP51	Age18weeks	1.27529584199433e-46	-0.970859	0.27953	0.166655	0.114283	0.40884	-1.29039
359	XLOC_007578	PSAP	Age18weeks	1.90767937762092e-46	0.329699	0.956317	1.04754	1.21145	1.26679	0.341176
360	XLOC_023539	BSG	Age18weeks	3.00848498446391e-46	0.365189	5.16251	5.91585	6.81057	1.31924	0.399703
361	XLOC_006047	ARRDC3B	Age18weeks	3.96210937198372e-46	-0.572802	0.641918	0.496679	0.334646	0.521321	-0.939755
362	XLOC_011281	FDPS	Age18weeks	3.97208750266343e-46	-0.825581	0.374685	0.20868	0.199028	0.531187	-0.912709
363	XLOC_007004	RAB11FIP1B	Age18weeks	4.63509826710456e-46	-0.644746	0.543629	0.369326	0.354236	0.651614	-0.617911
364	XLOC_010091	RPS11	Age18weeks	5.39179078794014e-46	-0.203539	13.7526	12.4229	11.2326	0.816759	-0.292018
365	XLOC_017441	RPS14	Age18weeks	9.34546114867124e-46	-0.201189	17.5104	16.1605	14.287	0.815916	-0.293507
366	XLOC_021898	Nfu_g_1_015527	Age18weeks	9.93976950164543e-46	0.481095	0.707	0.80946	1.11858	1.58215	0.661883
367	XLOC_009183	XLOC_009183	Age18weeks	1.04354441006857e-45	-0.553604	0.707118	0.616072	0.415493	0.587587	-0.767125
368	XLOC_008353	CR352258.1	Age18weeks	1.26924459303033e-45	0.368496	0.790002	0.96301	1.11596	1.4126	0.498352
369	XLOC_007660	CHRM3A	Age12weeks	1.35984017394007e-45	-0.76927	0.599436	0.294202	0.547801	0.913862	-0.129952
370	XLOC_017496	H2AFVA	Age12weeks	2.52611363119492e-45	-0.403001	2.18245	1.56605	1.27097	0.582358	-0.780021
371	XLOC_005284	CFL1	Age18weeks	2.71891565365137e-45	-0.200636	5.60162	5.2391	4.74717	0.847463	-0.238778
372	XLOC_013152	EIF4G2 (2 OF 2)	Age18weeks	5.03108075391045e-45	0.367121	0.854941	0.876045	1.21539	1.42161	0.507523
373	XLOC_010076	Nfu_p_1_018456	Age18weeks	5.0627069332382e-45	-0.631339	1.18275	0.750395	0.65359	0.552601	-0.855691
374	XLOC_007801	IER2(2OF2)	Age18weeks	5.59543655158987e-45	0.399098	3.09213	4.16959	3.8995	1.26111	0.334691
375	XLOC_006297	RPL37	Age12weeks	5.78440654267228e-45	-0.17787	15.9417	13.9827	10.6523	0.668206	-0.581636
376	XLOC_015648	STAT1A	Age18weeks	7.84031703486796e-45	0.672217	0.207621	0.257347	0.356404	1.71661	0.779565
377	XLOC_023527	EEF2	Age18weeks	9.16309640860007e-45	0.207125	3.27231	3.33637	4.16743	1.27354	0.348849
378	XLOC_015405	Nfu_g_1_020221	Age18weeks	9.460439366031e-45	0.461971	10.1278	12.6039	15.0981	1.49075	0.576043
379	XLOC_015283	ATP6V0B	Age18weeks	1.45122523999407e-44	0.263754	1.6155	1.6127	2.21657	1.37207	0.456349
380	XLOC_018560	SCLY	Age18weeks	1.73021952403323e-44	0.499897	0.555215	0.619845	0.912352	1.64324	0.716543
381	XLOC_023934	CDO1	Age18weeks	2.35355284392802e-44	0.597477	0.417604	0.60785	0.672733	1.61093	0.687898
382	XLOC_021950	PPP2R5E	Age18weeks	4.7562809133843e-44	0.283932	2.87846	3.02644	3.31706	1.15237	0.20461
383	XLOC_019537	RPS13	Age18weeks	5.34339114634437e-44	-0.202843	12.9663	12.1014	10.6669	0.822663	-0.281626
384	XLOC_007013	SETD1BA	Age18weeks	5.94574731550662e-44	-0.336355	2.20702	1.8171	1.60384	0.726698	-0.460572
385	XLOC_021702	SLC6A6B	Age18weeks	8.18984394818811e-44	0.31371	2.73104	3.06027	3.97539	1.45563	0.541646
386	XLOC_021083	Nfu_p_1_024869	Age18weeks	1.01248183171532e-43	-0.196668	3.98149	3.77051	3.25959	0.818685	-0.288619
387	XLOC_005613	ANKS1B	Age18weeks	1.09673169941601e-43	0.311751	2.86427	3.10368	3.88312	1.35571	0.439046
388	XLOC_012470	CNPPD1	Age18weeks	1.11744018022554e-43	0.666081	0.189561	0.209577	0.36265	1.9131	0.935913
389	XLOC_006243	RNF213	Age18weeks	1.3993194885388e-43	0.683839	0.205807	0.264544	0.382765	1.85982	0.895162
390	XLOC_000078	USP46	Age18weeks	1.41252136302158e-43	0.468964	0.421859	0.479216	0.680041	1.61201	0.688862
391	XLOC_005552	CABZ01081148.1	Age18weeks	1.48449283826277e-43	0.62319	0.416132	0.435097	0.773586	1.85899	0.89452
392	XLOC_018174	CBX1B	Age18weeks	2.88904475935243e-43	-0.350002	1.31984	1.12889	0.954213	0.722975	-0.467982
393	XLOC_005379	FSTL5	Age18weeks	3.82944526838831e-43	0.222419	6.67393	6.62004	8.09305	1.21264	0.278147
394	XLOC_009786	GAREML	Age12weeks	4.61554994909766e-43	-0.158396	6.05204	5.14286	3.57105	0.590057	-0.761074
395	XLOC_003504	H3F3B.1	Age12weeks	5.82754846927503e-43	-0.175918	8.1683	6.96568	7.68109	0.940355	-0.0887233
396	XLOC_010730	GPR146	Age18weeks	6.20086781692158e-43	0.383189	0.694719	0.896451	1.05198	1.51425	0.598601
397	XLOC_004411	ATP5O	Age18weeks	6.88553575331365e-43	-0.185653	4.71674	4.36882	3.78203	0.801831	-0.31863
398	XLOC_004273	LOC107372522	Age12weeks	6.95320612932327e-43	-1.31448	0.165694	0.040916	0.133752	0.807225	-0.308958
399	XLOC_015369	KIAA1614	Age18weeks	9.33126905652015e-43	0.550459	0.91381	1.15857	1.45948	1.59714	0.675491
400	XLOC_002477	STXBP1(2OF2)	Age18weeks	1.19211447452556e-42	0.24878	3.04674	3.21244	3.95991	1.29972	0.378204
401	XLOC_019552	SI:CH211-193K19.2	Age18weeks	1.46225270598848e-42	0.746407	0.221421	0.269692	0.48267	2.17987	1.12424
402	XLOC_022353	MARCKSL1A	Age18weeks	1.47747318033706e-42	-0.405078	3.01376	2.25141	2.09603	0.695488	-0.523901
403	XLOC_006311	NTNG2 (1 OF 2)	Age18weeks	2.40933847466313e-42	0.387315	2.36475	2.67866	3.54117	1.49748	0.582537
404	XLOC_011262	RPS9	Age18weeks	3.02287368643375e-42	-0.236374	7.27078	6.33904	5.91099	0.812979	-0.298709
405	XLOC_024355	MAPKAPK5	Age18weeks	3.15443336236088e-42	0.496693	0.405635	0.434239	0.688626	1.69765	0.763538
406	XLOC_024042	BCR(2OF2)	Age18weeks	3.16885541338041e-42	0.360414	1.84656	2.13634	2.39256	1.29568	0.373713
407	XLOC_001014	EIF3I	Age12weeks	3.52435997028523e-42	0.264603	1.43954	1.9518	1.52075	1.05641	0.079172
408	XLOC_020285	CU041398.1	Age12weeks	3.53704773247046e-42	0.705532	0.300383	0.591761	0.242924	0.808715	-0.306297
409	XLOC_019294	KRAS	Age18weeks	3.76656087445178e-42	0.430542	1.62625	1.74593	2.06527	1.26996	0.344778
410	XLOC_015137	DLG1L	Age18weeks	4.09852127819425e-42	0.337286	1.40325	1.53479	1.8649	1.32899	0.410333
411	XLOC_004993	RPL18A	Age18weeks	4.7176094002661e-42	-0.211741	14.5299	12.8939	11.848	0.815426	-0.294374
412	XLOC_013376	RPS6KA2	Age12weeks	4.84620120720082e-42	0.289196	2.73965	3.50574	4.25379	1.55267	0.634753
413	XLOC_003913	LOC107373448	Age18weeks	6.6236919407351e-42	-0.207675	2.79424	2.52712	2.20281	0.788339	-0.343113
414	XLOC_014428	PLCL2 (2 OF 2)	Age18weeks	8.11610238405215e-42	0.530657	0.822844	0.937473	1.12959	1.37278	0.457104
415	XLOC_006605	SMC3	Age18weeks	1.13726199186223e-41	0.333285	2.05432	2.19355	2.47687	1.20569	0.269858
416	XLOC_019579	COX5A(2OF2)	Age18weeks	1.24063287186828e-41	-0.256676	1.99124	1.80899	1.53508	0.770915	-0.375357
417	XLOC_013588	INSIG1	Age18weeks	1.35298157458025e-41	-0.505984	0.77701	0.590231	0.402426	0.517916	-0.949209
418	XLOC_005047	ITM2A	Age12weeks	1.44863580969797e-41	0.157808	7.0486	8.1069	10.0601	1.42725	0.51324
419	XLOC_024217	PIP5K1BB	Age18weeks	1.877054962905e-41	0.759233	0.199646	0.314995	0.402974	2.01844	1.01324
420	XLOC_006603	PDCD4B	Age18weeks	2.08699502172237e-41	0.315491	1.00743	1.13921	1.35279	1.34282	0.425262
421	XLOC_019448	NDRG4	Age12weeks	2.21005317187056e-41	0.212558	10.9123	13.2799	14.8843	1.36399	0.447838
422	XLOC_018597	RPL36	Age12weeks	2.55753773474394e-41	-0.165716	13.0924	11.4888	7.81562	0.596956	-0.744303
423	XLOC_011411	SPINT2	Age12weeks	2.59420826210804e-41	1.86859	0.00809114	0.0540278	0.0302391	3.73731	1.902
424	XLOC_021902	RPL10	Age18weeks	2.74250875496465e-41	-0.219168	7.99478	7.19952	6.42253	0.80334	-0.315917
425	XLOC_020595	DNAI1	Age18weeks	4.2119713314668e-41	-1.61357	0.148942	0.325357	0.0278762	0.187162	-2.41764
426	XLOC_024762	EFNA1A	Age18weeks	4.97181714950769e-41	0.453917	1.75842	1.86482	2.7902	1.58677	0.666092
427	XLOC_018247	USP54(1OF2)	Age18weeks	5.01342223435773e-41	0.365795	1.78109	2.05239	2.31072	1.29736	0.375578
428	XLOC_000833	CX52.7	Age18weeks	5.58903095007035e-41	0.63522	0.318288	0.408524	0.47731	1.49962	0.584593
429	XLOC_009159	CKBB	Age18weeks	5.91501282437094e-41	-0.115203	41.9744	40.5028	35.9656	0.856847	-0.22289
430	XLOC_011177	STK40	Age18weeks	9.55278959907107e-41	0.4632	0.416495	0.523863	0.62172	1.49274	0.577966
431	XLOC_021213	TMCC1(2OF2)	Age18weeks	1.03817964291527e-40	0.411028	0.8389	1.04106	1.16406	1.3876	0.472592
432	XLOC_013979	AANAT(1OF3)	Age12weeks	1.14408646013911e-40	0.684628	0.34518	0.624544	0.755818	2.18963	1.13069
433	XLOC_014521	BASP1	Age18weeks	1.3352914982871e-40	-0.571095	1.14209	0.930009	0.729658	0.638879	-0.646386
434	XLOC_021012	ATP5F1	Age18weeks	1.76819618963647e-40	-0.175051	4.44459	4.11994	3.61827	0.814085	-0.296749
435	XLOC_011118	MCL1B	Age18weeks	1.77817503793813e-40	0.346499	1.35185	1.58665	1.82849	1.35258	0.435713
436	XLOC_023919	GADD45G	Age18weeks	1.93653865637772e-40	0.505219	0.632552	0.801335	0.995128	1.57319	0.653697
437	XLOC_015560	Nfu_g_1_020146	Age18weeks	2.27177954931161e-40	0.413351	0.845788	0.977311	1.2823	1.5161	0.600365
438	XLOC_008208	HINT1	Age18weeks	2.43325867137018e-40	-0.298701	1.67995	1.65692	1.24036	0.738332	-0.437659
439	XLOC_013979	AANAT(1OF3)	Age18weeks	3.01114706222762e-40	0.701313	0.34518	0.624544	0.755818	2.18963	1.13069
440	XLOC_006343	PDE8B	Age18weeks	3.0118134608722e-40	0.45907	5.54801	6.83811	9.32409	1.68062	0.748992
441	XLOC_011741	Nfu_p_1_039629	Age18weeks	3.66039700977062e-40	0.579189	0.361615	0.462786	0.552613	1.52818	0.611815
442	XLOC_012154	FOXO1A	Age18weeks	4.96937813865836e-40	0.603567	0.359467	0.504399	0.567429	1.57853	0.658582
443	XLOC_017133	SLC25A15B	Age18weeks	5.00861842755757e-40	-0.596424	0.589629	0.671064	0.32523	0.551584	-0.858348
444	XLOC_005364	GPM6AA	Age18weeks	5.70499733654056e-40	-0.43836	1.16038	0.828636	0.720598	0.621002	-0.687331
445	XLOC_005682	ATP5C1	Age18weeks	6.09820405978736e-40	-0.178944	4.40969	4.21654	3.62171	0.821307	-0.284007
446	XLOC_007520	MORN4	Age18weeks	7.7210490271531e-40	-0.905119	0.124136	0.0739908	0.0565717	0.455725	-1.13376
447	XLOC_001854	ABCG4(1OF2)	Age18weeks	9.09307436653305e-40	0.418703	0.585547	0.684079	0.974703	1.6646	0.735177
448	XLOC_017275	PHF15	Age18weeks	1.68885584351498e-39	0.257913	2.16019	2.41687	2.85997	1.32394	0.40484
449	XLOC_008721	XLOC_008721	Age18weeks	1.8216717478572e-39	-0.40302	3.83026	3.88872	2.59952	0.67868	-0.559197
450	XLOC_012726	NRN1LB	Age18weeks	1.97457206386233e-39	0.488438	1.57518	1.74661	2.48587	1.57816	0.658239
451	XLOC_005049	HMGN3	Age12weeks	2.04340409429144e-39	-0.136154	18.5259	16.576	17.1843	0.927583	-0.108452
452	XLOC_016218	XLOC_016218	Age18weeks	2.38522785547787e-39	0.510615	0.40869	0.48551	0.562355	1.37599	0.460474
453	XLOC_012366	BRIP1	Age18weeks	3.49739342074335e-39	0.750862	0.103232	0.125972	0.178042	1.72468	0.786329
454	XLOC_021172	PRRT3	Age18weeks	3.66114488603338e-39	0.554301	0.778108	0.903878	1.43294	1.84157	0.880932
455	XLOC_004447	KIAA1191(2OF2)	Age18weeks	3.70940378319192e-39	0.342279	0.813022	0.864073	1.08551	1.33515	0.417002
456	XLOC_007940	ACTB (1 OF 2)	Age12weeks	4.3111750252173e-39	-0.213591	11.8254	10.0475	12.0567	1.01955	0.0279395
457	XLOC_009464	XLOC_009464	Age18weeks	5.11742172885787e-39	0.230009	6.96187	7.69921	8.27577	1.18873	0.249419
458	XLOC_013872	RPL22L1	Age18weeks	6.88351984795851e-39	-0.356866	3.16751	2.55801	2.32117	0.732807	-0.448495
459	XLOC_024827	TPD52	Age18weeks	8.33288987918483e-39	0.35714	1.098	1.08697	1.55289	1.41429	0.500074
460	XLOC_021487	GNB1A	Age18weeks	9.52563488127839e-39	0.378576	13.0664	15.0863	17.4955	1.33897	0.421123
461	XLOC_013081	HSD11B2	Age18weeks	1.05448501581498e-38	0.621462	0.235562	0.327628	0.474388	2.01386	1.00996
462	XLOC_008028	IRF2BP2A	Age18weeks	1.05835531588699e-38	0.206539	3.40965	3.39947	3.95454	1.15981	0.213885
463	XLOC_012328	CCNL1	Age18weeks	1.16005867297336e-38	0.281328	1.31174	1.31705	1.65737	1.26349	0.33741
464	XLOC_007564	XLOC_007564	Age18weeks	1.17277391399945e-38	0.587094	0.272792	0.303714	0.473094	1.73426	0.794324
465	XLOC_023055	NDUFB5	Age18weeks	1.45144997635976e-38	-0.198256	3.19593	2.95563	2.66327	0.833333	-0.263035
466	XLOC_004988	Nfu_p_1_028086	Age18weeks	1.58559053201261e-38	0.403985	0.693006	0.818211	1.00943	1.45659	0.542597
467	XLOC_008527	RBX1	Age18weeks	2.20608261816271e-38	-0.280527	1.59417	1.54506	1.19139	0.747342	-0.42016
468	XLOC_010251	SQLE	Age18weeks	2.60537437551413e-38	-2.59027	0.11585	0.0324061	0.00824805	0.071196	-3.81206
469	XLOC_013731	GYG1B	Age18weeks	2.68337309819194e-38	0.513286	1.02455	1.48929	1.56382	1.52635	0.610085
470	XLOC_012240	CR942805.1	Age18weeks	3.13489160909806e-38	0.474024	1.47234	1.84709	2.30865	1.56802	0.64894
471	XLOC_013481	C3H22ORF32	Age18weeks	3.19105206941108e-38	-0.285912	1.56033	1.43696	1.12644	0.721925	-0.470079
472	XLOC_004414	CLK4A	Age12weeks	3.19973619163183e-38	0.191271	3.50323	4.24801	4.91301	1.40242	0.487922
473	XLOC_020710	GALNT13	Age18weeks	3.73443844424917e-38	0.422814	1.22015	1.41886	2.16397	1.77353	0.826623
474	XLOC_007252	ONECUT2	Age18weeks	4.09746280762906e-38	0.520093	0.525289	0.528176	0.702898	1.33812	0.420204
475	XLOC_001217	PRKAR2AB	Age18weeks	4.13135426159005e-38	0.519179	2.33208	2.58574	3.0702	1.31651	0.396717
476	XLOC_006125	LOC107396541	Age18weeks	4.23514577007833e-38	1.22201	0.279822	0.888105	1.01699	3.63441	1.86172
477	XLOC_005241	CCDC88B	Age18weeks	4.68507203636608e-38	0.0992001	518.503	526.502	572.798	1.10472	0.143675
478	XLOC_013006	OLA.21063	Age12weeks	5.41407649518073e-38	0.35723	54.002	72.1175	68.2009	1.26293	0.336778
479	XLOC_018205	GNG8	Age18weeks	7.17811307315695e-38	-0.474624	27.3681	19.6101	16.5014	0.602943	-0.729906
480	XLOC_010989	SALL3A	Age18weeks	8.23934244678016e-38	-0.668925	0.340465	0.217654	0.176471	0.518324	-0.948073
481	XLOC_021512	EIF2S2	Age18weeks	8.90120234338802e-38	-0.276165	1.83852	1.66062	1.37008	0.745209	-0.424282
482	XLOC_011281	FDPS	Age12weeks	1.2139264505013e-37	-0.666183	0.374685	0.20868	0.199028	0.531187	-0.912709
483	XLOC_000835	CITED4A	Age18weeks	1.36014458480995e-37	0.414102	0.721123	0.901316	1.12385	1.55848	0.640136
484	XLOC_017105	SLC25A6	Age12weeks	1.46949544822411e-37	-0.116719	18.5974	16.87	17.0066	0.91446	-0.129007
485	XLOC_021103	CAMKVL	Age18weeks	1.60090179588068e-37	0.332791	5.13174	5.99039	6.89627	1.34385	0.426368
486	XLOC_006106	BCL7A	Age18weeks	1.72069700609646e-37	-0.451734	0.620353	0.502773	0.405219	0.653207	-0.614388
487	XLOC_013973	HIST1H2BD(2OF2)	Age18weeks	1.75981598229795e-37	-2.09475	0.106178	0.0845331	0.0158377	0.149162	-2.74505
488	XLOC_013006	OLA.21063	Age18weeks	2.0225491188542e-37	0.367843	54.002	72.1175	68.2009	1.26293	0.336778
489	XLOC_017058	CRX	Age18weeks	2.17616404193868e-37	0.224365	3.73582	3.69075	4.78324	1.28037	0.356563
490	XLOC_010594	RPL18	Age18weeks	2.22002658438815e-37	-0.186895	13.3856	12.2729	11.1736	0.834749	-0.260586
491	XLOC_024799	RPLP1	Age18weeks	2.53467943587327e-37	-0.246931	12.5584	11.634	9.95099	0.792375	-0.335744
492	XLOC_019636	AQP9(2OF2)	Age18weeks	2.76325256316249e-37	0.522524	2.1281	2.44854	2.82348	1.32676	0.407906
493	XLOC_017850	LOC107386778	Age12weeks	2.82930459964116e-37	-0.323813	1.17206	0.836411	0.676399	0.577102	-0.793102
494	XLOC_015253	SAMD7	Age18weeks	3.42788275343756e-37	-0.692365	0.319142	0.173762	0.217924	0.682844	-0.550371
495	XLOC_022674	RPL13A	Age18weeks	3.48678720945903e-37	-0.173769	16.8984	15.6765	14.6486	0.866861	-0.206127
496	XLOC_006498	CTNNA2	Age18weeks	4.97285075997985e-37	0.28672	5.94177	5.74061	7.31968	1.2319	0.300887
497	XLOC_020080	Nfu_g_1_005694	Age18weeks	5.13170875354216e-37	0.35379	0.99753	1.22383	1.588	1.59193	0.67078
498	XLOC_001113	OLA.14568	Age12weeks	6.00651656696764e-37	-0.236988	5.52256	4.36562	3.95378	0.715932	-0.482106
499	XLOC_006574	OLA.26123	Age18weeks	6.13823824570867e-37	-0.933031	0.362437	0.264185	0.115166	0.317756	-1.65401
500	XLOC_005400	PDE6A	Age18weeks	7.82054731476821e-37	0.502371	2.13959	2.68372	3.42625	1.60136	0.679293
501	XLOC_015692	CD68	Age18weeks	1.07641452991854e-36	2.16718	0.0131725	0.0303787	0.0834596	6.33589	2.66355
502	XLOC_015260	SLC1A1	Age18weeks	1.54574291579354e-36	0.820915	0.287875	0.361515	0.65555	2.27721	1.18726
503	XLOC_015471	OLA.14286	Age18weeks	1.95716915921042e-36	0.551225	1.35047	1.98763	2.03103	1.50394	0.588751
504	XLOC_014630	RX2	Age18weeks	2.28106575535191e-36	-0.571457	0.269167	0.182182	0.155273	0.576866	-0.793692
505	XLOC_009735	HSP90AB1	Age12weeks	2.59787465313145e-36	-0.126164	24.378	21.7627	21.3857	0.877251	-0.188938
506	XLOC_013255	Nfu_g_1_003199	Age12weeks	3.52896500687418e-36	-0.604092	0.312367	0.1568	0.163489	0.523388	-0.934047
507	XLOC_004532	Nfu_p_1_011418	Age18weeks	3.9942920023854e-36	0.524525	1.35589	1.65126	1.80227	1.32922	0.410578
508	XLOC_012374	SDHD	Age18weeks	4.00486086295322e-36	-0.280045	1.42192	1.26451	1.05869	0.744553	-0.425554
509	XLOC_018984	CDC42EP1(1OF2)	Age18weeks	4.02209347145999e-36	0.658072	0.144841	0.183423	0.239334	1.6524	0.724559
510	XLOC_019471	SLC10A3	Age18weeks	4.58840554474345e-36	0.609048	0.214409	0.291339	0.356238	1.66149	0.732474
511	XLOC_019948	CCND2A	Age18weeks	5.6602117820138e-36	0.722187	0.121044	0.170387	0.244064	2.01632	1.01173
512	XLOC_015902	RBM5	Age18weeks	6.17957333380113e-36	0.244599	2.03561	2.14637	2.50082	1.22853	0.296936
513	XLOC_011672	SPHKAP	Age18weeks	6.56692104116153e-36	0.645045	0.265749	0.308559	0.639414	2.40608	1.26668
514	XLOC_024906	RPL11	Age18weeks	7.18290648598901e-36	-0.187964	12.2786	11.4776	10.2131	0.83178	-0.265726
515	XLOC_020591	GRK1(2OF2)	Age18weeks	8.07469510755114e-36	0.578706	0.604106	0.788436	0.977064	1.61737	0.693651
516	XLOC_007945	CBX7A	Age12weeks	9.21032513310981e-36	0.377641	0.655202	0.951772	1.10259	1.68283	0.750888
517	XLOC_016340	H2AFVB	Age18weeks	9.90449261581679e-36	-0.261079	1.90347	1.77618	1.55801	0.818511	-0.288926
518	XLOC_012982	XLOC_012982	Age18weeks	1.10933360007363e-35	0.381886	0.772185	0.863282	1.1001	1.42465	0.510612
519	XLOC_005401	LOC107380578	Age18weeks	1.11956056452467e-35	0.529401	0.320881	0.375583	0.5589	1.74177	0.80055
520	XLOC_019581	CAMK1DB	Age18weeks	1.39780811185139e-35	0.376449	0.995545	1.22445	1.61587	1.6231	0.698753
521	XLOC_021259	HDAC7(1OF2)	Age18weeks	1.43297928715439e-35	0.710393	0.160572	0.199145	0.243119	1.51408	0.598443
522	XLOC_020313	TUBA8L3	Age18weeks	1.43908650262797e-35	-0.414817	0.91707	0.819808	0.611951	0.66729	-0.583614
523	XLOC_002435	LOC107373777	Age18weeks	1.45173822043756e-35	0.571034	0.261535	0.293887	0.446943	1.70892	0.773089
524	XLOC_001897	MRPL27	Age18weeks	2.09093312126687e-35	-0.36107	0.958025	0.806546	0.647633	0.676009	-0.564886
525	XLOC_015253	SAMD7	Age12weeks	2.18236265070452e-35	-0.622042	0.319142	0.173762	0.217924	0.682844	-0.550371
526	XLOC_024503	ATPIF1A	Age18weeks	2.57335588197668e-35	-0.252662	2.15146	2.03337	1.62781	0.756608	-0.402383
527	XLOC_006922	Nfu_p_1_016394	Age18weeks	2.59018816252539e-35	0.574205	0.840145	1.06797	1.43945	1.71333	0.776802
528	XLOC_020822	RPS21	Age12weeks	2.80604370815099e-35	-0.163652	15.3889	13.5468	10.0337	0.652008	-0.617039
529	XLOC_019505	SLC25A18	Age18weeks	2.91514709079369e-35	-0.331252	1.18592	1.07841	0.914974	0.771531	-0.374204
530	XLOC_010978	SYBU	Age18weeks	4.09592624243792e-35	0.336975	1.65325	1.99504	2.25593	1.36454	0.448416
531	XLOC_008135	UBTD1A	Age12weeks	4.55680035543476e-35	0.168592	8.91289	10.3689	10.3387	1.15997	0.214092
532	XLOC_014001	OLA.21063	Age18weeks	5.53851508724787e-35	-0.494958	5.05331	3.60056	3.21851	0.636911	-0.650836
533	XLOC_007376	HIST1H2BD(2OF2)	Age18weeks	5.68825845620674e-35	-0.842237	0.383468	0.405311	0.147947	0.385812	-1.37403
534	XLOC_001114	HPCA	Age12weeks	6.5734177530808e-35	0.306426	1.80389	2.56713	1.96293	1.08817	0.1219
535	XLOC_018384	Nfu_p_1_055669	Age18weeks	6.8856088716779e-35	0.429944	1.72016	2.01449	2.47328	1.43782	0.523882
536	XLOC_017755	Nfu_p_1_012389	Age18weeks	7.15781836962896e-35	-1.1907	0.0652987	0.0288179	0.02048	0.313635	-1.67284
537	XLOC_006911	LOC107374878	Age18weeks	7.162042836129e-35	1.4832	0.0514685	0.159781	0.21933	4.26144	2.09134
538	XLOC_000894	ATP1B3A	Age18weeks	7.8392081577309e-35	-0.733493	0.194281	0.153913	0.0953875	0.490976	-1.02628
539	XLOC_018070	Nfu_p_1_001906	Age18weeks	8.271546437841e-35	0.449933	6.29826	7.70508	10.5633	1.67718	0.746036
540	XLOC_024797	PBXIP1A	Age18weeks	8.40110865625967e-35	0.255177	1.4235	1.59446	1.79704	1.26241	0.336175
541	XLOC_022921	HENMT1	Age12weeks	9.24187214413744e-35	1.99733	0.0112126	0.0794855	0.0138598	1.23609	0.305788
542	XLOC_015794	SLC6A6A	Age18weeks	9.62202310674915e-35	0.29035	2.54669	2.76358	3.44152	1.35137	0.434422
543	XLOC_017357	DYNLL2A	Age12weeks	1.01374036121769e-34	-0.484718	0.450888	0.29371	0.236159	0.523765	-0.933009
544	XLOC_006265	SHC3	Age18weeks	1.03786916344096e-34	0.575038	0.255684	0.290113	0.366632	1.43393	0.519972
545	XLOC_020230	RAP2A(1OF2)	Age18weeks	1.29280042462999e-34	0.388719	0.514993	0.490501	0.743313	1.44335	0.529418
546	XLOC_014080	CDV3	Age18weeks	1.52859673200676e-34	-0.37899	0.900606	0.818147	0.634254	0.704253	-0.505834
547	XLOC_022845	BX927349.1	Age18weeks	2.13106170228795e-34	0.424772	0.727006	0.88912	1.0754	1.47922	0.564832
548	XLOC_015499	UGT1B4	Age12weeks	2.14324950381693e-34	-0.15271	17.1211	15.1939	12.3378	0.72062	-0.47269
549	XLOC_007193	COL5A1	Age18weeks	2.25438150461904e-34	0.560585	0.578277	0.733305	0.99349	1.71802	0.780746
550	XLOC_009284	CEBPZ	Age12weeks	2.52795028750935e-34	-0.14865	6.5805	5.54627	4.03379	0.612992	-0.70606
551	XLOC_008556	SREBF2	Age18weeks	2.53188578250098e-34	-0.343596	0.990564	0.801292	0.722205	0.729084	-0.455842
552	XLOC_002436	Nfu_g_1_016915	Age18weeks	2.79403060553314e-34	1.81129	0.0113173	0.014307	0.0731382	6.46249	2.69209
553	XLOC_023898	OLA.5421	Age18weeks	2.9341760240504e-34	1.29238	0.0768888	0.0850482	0.148059	1.92562	0.945326
554	XLOC_009822	SMPDL3A	Age12weeks	3.12516648046109e-34	-0.811069	8.49008	4.00864	2.71042	0.319246	-1.64726
555	XLOC_015803	PLXNA2(3OF3)	Age18weeks	3.36316567783733e-34	0.421914	0.894901	0.901263	1.21431	1.35693	0.440342
556	XLOC_001084	Nfu_p_1_040542	Age18weeks	3.44894232111469e-34	-1.311	0.306761	0.399242	0.0819018	0.266989	-1.90515
557	XLOC_018118	PDE6G	Age18weeks	4.03518149280712e-34	0.440183	10.5963	14.2588	15.2048	1.43492	0.520967
558	XLOC_024297	OPN4XB	Age18weeks	4.34103934985275e-34	0.403202	1.28304	1.37669	1.57319	1.22615	0.294131
559	XLOC_007116	RPL28	Age12weeks	5.08892076388604e-34	-0.181553	15.0034	12.9487	11.5934	0.772715	-0.371991
560	XLOC_008052	BAG3	Age18weeks	5.69762958112283e-34	0.495416	0.401881	0.548527	0.668707	1.66394	0.734606
561	XLOC_005543	PIM3	Age18weeks	5.75505526764532e-34	0.299038	0.893556	0.962914	1.23009	1.37662	0.461131
562	XLOC_023092	EPS15	Age18weeks	5.87843828628332e-34	0.466862	1.0132	1.09271	1.33761	1.32018	0.400736
563	XLOC_013832	CA2	Age18weeks	6.36886647198252e-34	0.2969	5.32001	6.29641	6.49597	1.22104	0.288116
564	XLOC_011637	BLOC1S3	Age18weeks	9.0522734722023e-34	0.599693	0.235873	0.284796	0.393273	1.66731	0.737524
565	XLOC_011646	ZGC:195170	Age12weeks	9.27668325044808e-34	1.40069	0.0247902	0.0870513	0.0286231	1.15461	0.207411
566	XLOC_015335	Nfu_g_1_020078	Age12weeks	9.43062930883526e-34	-0.661622	0.478294	0.233308	0.400914	0.838216	-0.254606
567	XLOC_004562	LAMP2	Age18weeks	1.16412689695319e-33	0.300547	0.775752	0.906956	0.97796	1.26066	0.334179
568	XLOC_021914	SLC16A6(1OF2)	Age18weeks	1.32959155140608e-33	-0.777638	0.184294	0.10413	0.0824085	0.447158	-1.16114
569	XLOC_020900	LIMA1	Age18weeks	1.4717308064055e-33	0.405458	0.677242	0.708969	1.21885	1.79972	0.847776
570	XLOC_006100	VDAC3(1OF2)	Age18weeks	1.48128704608917e-33	-0.167823	4.62495	4.24354	3.88316	0.839612	-0.252205
571	XLOC_012146	GUCA1C	Age18weeks	1.54523058268604e-33	-0.503246	0.715578	0.521801	0.46255	0.646401	-0.629499
572	XLOC_024816	LAPTM4B	Age12weeks	1.58707898997636e-33	0.176196	6.6552	7.81492	8.86084	1.33142	0.412961
573	XLOC_005230	TSC22D3	Age12weeks	1.61051899549964e-33	0.328428	1.15534	1.49535	2.26204	1.95791	0.969312
574	XLOC_001956	RPS28	Age12weeks	2.31218907625069e-33	-0.153591	17.2272	15.2742	11.0333	0.640459	-0.642822
575	XLOC_012938	HYPK	Age18weeks	2.41378499814555e-33	-0.34383	0.988878	0.909815	0.689016	0.696766	-0.521254
576	XLOC_012343	CLTC (2 OF 2)	Age18weeks	2.51024091011989e-33	-0.314606	1.33805	1.24041	0.988156	0.738503	-0.437324
577	XLOC_021367	CREBZF	Age18weeks	3.50403168484484e-33	0.327871	0.843261	0.948477	1.1904	1.41167	0.497398
578	XLOC_014546	Nfu_p_1_030969	Age18weeks	3.60016984873044e-33	0.474921	1.27259	0.464659	1.96909	1.5473	0.629757
579	XLOC_017276	PHF15	Age18weeks	4.39299364708412e-33	0.596101	0.217216	0.233991	0.409402	1.88476	0.914384
580	XLOC_008750	ANKRD46B	Age18weeks	4.83920592789115e-33	0.331256	0.82938	0.83007	1.05706	1.27452	0.349958
581	XLOC_015209	Nfu_g_1_013226	Age18weeks	5.00433528632275e-33	0.218666	2.06839	2.24464	2.53805	1.22707	0.295216
582	XLOC_013043	SLC12A4	Age18weeks	5.82871409138782e-33	0.64765	0.154637	0.179906	0.226068	1.46193	0.547876
583	XLOC_000301	HPCAL4	Age12weeks	6.21166210290135e-33	0.474564	1.55984	2.41998	1.63789	1.05004	0.0704449
584	XLOC_012615	BRD7	Age18weeks	6.28633285344909e-33	-0.420772	0.816474	0.737848	0.547515	0.670585	-0.576507
585	XLOC_020974	YBX1	Age18weeks	8.28332930669708e-33	0.15872	14.4953	15.2698	16.6561	1.14908	0.200473
586	XLOC_013598	MAF1	Age18weeks	8.28941524332586e-33	0.261462	1.44125	1.44319	1.82683	1.26753	0.34202
587	XLOC_012998	ATP5G3B	Age12weeks	8.51883418928837e-33	-0.15456	4.28184	3.62743	2.79455	0.65265	-0.615618
588	XLOC_015252	SEC62	Age18weeks	1.2080788990099e-32	-0.208194	3.77414	3.61661	2.97255	0.78761	-0.344446
589	XLOC_024842	GRINA	Age18weeks	1.23240769809654e-32	0.20769	2.01085	2.12023	2.45944	1.22308	0.290522
590	XLOC_004290	OLA.5669	Age12weeks	1.42190327323847e-32	0.551907	0.74342	1.2609	1.07313	1.4435	0.529574
591	XLOC_017013	RASGEF1BA	Age18weeks	1.49627308383145e-32	0.376563	1.61592	1.79293	2.38264	1.47448	0.560207
592	XLOC_015400	GPSM2	Age18weeks	1.55315199264128e-32	0.603087	0.368108	0.376383	0.64905	1.7632	0.818199
593	XLOC_011665	YPEL2	Age18weeks	1.86896375793592e-32	0.465146	0.482529	0.588967	0.75231	1.5591	0.640712
594	XLOC_007080	ADD1	Age18weeks	2.20377208709997e-32	0.272421	1.7193	1.85571	2.05113	1.19301	0.2546
595	XLOC_013856	CABZ01028296.1	Age18weeks	2.32838856909908e-32	-0.338187	1.14635	1.06885	0.833973	0.727501	-0.458979
596	XLOC_016156	KCNB1(2OF2)	Age18weeks	2.75216342761786e-32	0.609897	0.533144	0.621162	1.07736	2.02076	1.0149
597	XLOC_018178	PDK2(1OF2)	Age18weeks	3.58136421844992e-32	0.518065	0.261582	0.294603	0.365161	1.39597	0.481273
598	XLOC_020026	NDUFV3	Age18weeks	3.94269762171218e-32	-0.412876	0.567827	0.499332	0.39647	0.698224	-0.518239
599	XLOC_021467	TUBA1C	Age12weeks	4.00143831751088e-32	-0.256382	4.30979	3.48728	2.9628	0.687458	-0.540657
600	XLOC_007002	AAK1	Age18weeks	4.10509315313262e-32	-0.334063	1.7268	1.66282	1.24691	0.722091	-0.469747
601	XLOC_018075	MAGOH	Age18weeks	4.2646594344384e-32	-0.322549	1.07399	0.972961	0.789325	0.734948	-0.444287
602	XLOC_016591	AL954137.2	Age12weeks	4.31228051043306e-32	-0.421047	1.0319	0.739127	0.557131	0.53991	-0.889208
603	XLOC_011171	PNRC2	Age12weeks	4.9870829587225e-32	0.127348	13.0673	14.6509	18.5033	1.416	0.501826
604	XLOC_012820	MIBP2	Age18weeks	6.19167368020807e-32	-0.532948	0.952002	0.661743	0.588702	0.618384	-0.693426
605	XLOC_002898	RLBP1B	Age18weeks	6.43542436674374e-32	-1.09507	0.234143	0.193695	0.0739137	0.315678	-1.66348
606	XLOC_012789	RPL26	Age18weeks	6.64075572157512e-32	-0.169686	13.7152	12.6274	11.4813	0.83712	-0.256494
607	XLOC_011423	YWHAG2	Age18weeks	7.26487350402821e-32	-0.298355	2.42234	2.2793	1.77984	0.734763	-0.444649
608	XLOC_019023	CEP290	Age18weeks	1.17409182362106e-31	0.355285	1.29438	1.33971	1.90164	1.46915	0.554985
609	XLOC_004533	ROM1B	Age18weeks	1.20054211758504e-31	0.445998	4.00678	4.71101	6.1733	1.54072	0.6236
610	XLOC_007764	SEC14L1	Age18weeks	1.26639214031264e-31	0.560105	0.2329	0.286225	0.39397	1.69159	0.758378
611	XLOC_012164	SCAF4B	Age18weeks	1.42041335575537e-31	0.347841	0.732877	0.770634	1.04711	1.42877	0.514774
612	XLOC_015904	GNAI2B	Age18weeks	1.53674074145739e-31	0.448165	0.905316	0.991052	1.24841	1.37897	0.463596
613	XLOC_021861	SYPA	Age18weeks	1.77316837849085e-31	0.237578	3.41049	3.57816	4.17706	1.22477	0.292509
614	XLOC_010251	SQLE	Age12weeks	1.77776490838814e-31	-1.17227	0.11585	0.0324061	0.00824805	0.071196	-3.81206
615	XLOC_004934	XLOC_004934	Age18weeks	2.32267839939951e-31	-0.183497	3.87004	3.90754	3.15603	0.815503	-0.294237
616	XLOC_018990	UBALD1A	Age18weeks	2.40408220125632e-31	0.278951	1.08575	1.18812	1.44792	1.33357	0.41529
617	XLOC_010298	TMEM147	Age18weeks	2.68181156701233e-31	0.365005	0.769812	0.774206	1.24299	1.61466	0.691235
618	XLOC_019142	CABZ01068819.1	Age12weeks	2.92743419597707e-31	0.498224	1.32319	1.9927	2.84405	2.14939	1.10393
619	XLOC_016798	RPS26	Age12weeks	3.13377336436262e-31	-0.162869	14.2996	12.7669	10.1982	0.713178	-0.487666
620	XLOC_006206	ISCU(2OF2)	Age12weeks	3.13484102187716e-31	0.208701	2.10984	2.5956	2.92574	1.38671	0.471662
621	XLOC_023035	PPP1R2	Age18weeks	3.21953941705496e-31	0.28594	2.4878	2.78329	3.04972	1.22587	0.293806
622	XLOC_021448	TUBA1C	Age18weeks	3.64359824778436e-31	-0.264109	1.64418	1.41914	1.29646	0.788516	-0.342788
623	XLOC_003895	Nfu_g_1_019948	Age18weeks	4.00176701975231e-31	0.658948	0.160678	0.161644	0.336036	2.09136	1.06444
624	XLOC_022385	Nfu_g_1_018489	Age18weeks	4.22445614567374e-31	0.334137	1.88674	2.10716	2.66046	1.41008	0.495779
625	XLOC_017810	XLOC_017810	Age12weeks	5.02670315209394e-31	-0.504656	0.425902	0.271629	0.377538	0.886443	-0.1739
626	XLOC_023757	GFRA2A	Age18weeks	5.36795710279978e-31	0.593282	0.282572	0.320385	0.414429	1.46663	0.552505
627	XLOC_008014	Nfu_p_1_038719	Age12weeks	5.92528262285303e-31	0.226732	3.03633	3.5726	3.77501	1.24328	0.314154
628	XLOC_006488	CABP4	Age18weeks	6.01556971991618e-31	0.546629	0.560196	0.780179	0.939764	1.67756	0.746367
629	XLOC_012171	KIAA1456	Age18weeks	7.98902977542109e-31	0.363836	1.09289	1.29913	1.55292	1.42094	0.506841
630	XLOC_007448	ZFP36L2	Age18weeks	8.13580075338806e-31	0.639451	0.204266	0.28627	0.367961	1.80138	0.849101
631	XLOC_013342	ADPRHL1	Age18weeks	8.88576464150503e-31	-0.396775	0.958017	0.77793	0.690199	0.720446	-0.473039
632	XLOC_017501	DNM1B	Age18weeks	9.05533900256466e-31	-0.54349	0.4444	0.357462	0.274685	0.618103	-0.694082
633	XLOC_000409	JUN	Age18weeks	1.36959269924053e-30	0.416288	1.28272	1.60207	1.77961	1.38737	0.472349
634	XLOC_017670	XLOC_017670	Age18weeks	1.51662116893239e-30	0.371114	0.531073	0.504922	0.736953	1.38767	0.472664
635	XLOC_023091	CALRL	Age18weeks	1.78834879716298e-30	0.238496	1.31543	1.42267	1.69928	1.2918	0.369386
636	XLOC_016269	EFR3BA	Age18weeks	1.88853036236985e-30	0.309491	1.50068	1.58825	1.91339	1.27501	0.350508
637	XLOC_005528	HIST1H2BD(2OF2)	Age18weeks	2.02534002062681e-30	-1.60604	0.145623	0.129811	0.030821	0.211649	-2.24026
638	XLOC_001337	TPRXL	Age18weeks	2.25322385530587e-30	0.202013	2.23304	2.22412	2.63348	1.17933	0.237964
639	XLOC_008351	NPTX1L	Age18weeks	2.43681811323728e-30	0.320228	2.06088	2.12492	2.58117	1.25246	0.324764
640	XLOC_019682	SLC24A1	Age18weeks	2.6744364001934e-30	0.597695	0.526354	0.655164	0.942103	1.78987	0.839853
641	XLOC_011222	TPI1B	Age12weeks	3.00813762725519e-30	-0.15147	5.84238	5.00269	4.79838	0.821305	-0.284009
642	XLOC_000441	Nfu_g_1_017340	Age18weeks	3.08007028464934e-30	0.504639	0.267174	0.343443	0.443776	1.661	0.732054
643	XLOC_012463	RPL31	Age18weeks	3.5109880129102e-30	-0.17069	12.7244	12.0291	10.8009	0.848836	-0.236442
644	XLOC_020703	DAPL1	Age18weeks	3.85535702781222e-30	0.690799	2.20112	2.9413	3.9005	1.77205	0.825422
645	XLOC_005985	Nfu_g_1_026083	Age12weeks	4.03994503907973e-30	-3.18533	0.124034	0.00552802	0.061307	0.494277	-1.01661
646	XLOC_019718	Nfu_p_1_020373	Age18weeks	4.26994856421229e-30	0.30026	1.31586	1.4574	2.0293	1.54219	0.624982
647	XLOC_017449	PLEKHB1	Age12weeks	4.29785469192211e-30	0.351985	1.78141	2.34299	2.85818	1.60445	0.682076
648	XLOC_011489	HSPA8	Age12weeks	4.5122010251665e-30	1.22398	0.0284938	0.0971969	0.0384789	1.35043	0.433419
649	XLOC_001300	NDUFB7	Age18weeks	4.81753676420046e-30	-0.244231	1.75424	1.60552	1.32846	0.757284	-0.401093
650	XLOC_020156	SI:CH211-149L1.2	Age18weeks	5.29929559109503e-30	0.390717	1.68143	1.93888	2.39345	1.42346	0.509406
651	XLOC_015820	RPLP2	Age18weeks	5.60072485993173e-30	-0.139326	15.9713	15.6094	13.433	0.841074	-0.249695
652	XLOC_022480	GALNT14	Age18weeks	6.17458244977795e-30	0.31958	0.970792	1.07457	1.45971	1.50363	0.58845
653	XLOC_015517	FP102784.1	Age18weeks	6.38078105705132e-30	0.567492	0.491783	0.48508	0.682774	1.38836	0.473384
654	XLOC_008553	NDUFA6	Age18weeks	6.47169731334205e-30	-0.290036	1.19385	1.13538	0.8817	0.738532	-0.437268
655	XLOC_012969	ADAMTSL7	Age18weeks	7.0794243640946e-30	0.452745	0.476885	0.581906	0.758816	1.59119	0.670109
656	XLOC_006828	Nfu_p_1_037847	Age12weeks	7.44300593385112e-30	-0.250023	3.04621	2.39115	1.7993	0.590668	-0.759581
657	XLOC_014351	Nfu_p_1_027687	Age18weeks	7.74698139141068e-30	0.5477	0.53697	0.56919	0.890998	1.65931	0.730581
658	XLOC_006849	HMGCS1	Age18weeks	8.38549590175877e-30	-0.613168	0.440306	0.296936	0.250396	0.568687	-0.814293
659	XLOC_012209	SIK2B	Age18weeks	8.48046634260092e-30	0.304594	2.20388	2.55452	2.73822	1.24246	0.313195
660	XLOC_008871	ACIN1B	Age18weeks	1.13320597114971e-29	0.165533	3.33467	3.30378	4.02921	1.20828	0.272954
661	XLOC_002494	RPS4X	Age18weeks	1.23054598978854e-29	-0.167474	11.3806	10.4528	9.67494	0.850123	-0.234257
662	XLOC_002458	FBF1	Age18weeks	1.44105205723344e-29	0.506662	0.268005	0.320621	0.432014	1.61196	0.688814
663	XLOC_014382	RPL14	Age18weeks	1.4576009284104e-29	-0.156889	12.3921	11.9637	10.3625	0.83622	-0.258045
664	XLOC_021504	CACNA1D (1 OF 2)	Age18weeks	1.70435658867801e-29	0.205416	4.82556	4.8303	5.81943	1.20596	0.270183
665	XLOC_006973	Nfu_p_1_015904	Age18weeks	2.05086702846935e-29	0.335174	31.9742	37.2325	53.6224	1.67705	0.745926
666	XLOC_015943	XLOC_015943	Age18weeks	2.11309372274981e-29	-0.382053	0.830062	0.739856	0.585524	0.705398	-0.503491
667	XLOC_011033	KIAA0319	Age18weeks	2.51771712690474e-29	0.277254	0.972237	1.06768	1.29041	1.32726	0.408454
668	XLOC_000629	WBP2	Age18weeks	2.70698841211577e-29	0.260555	1.3257	1.42849	1.7289	1.30414	0.383097
669	XLOC_020657	HNRNPA3	Age18weeks	2.77223163175202e-29	0.272057	1.20138	1.22884	1.58008	1.31522	0.395308
670	XLOC_003878	XLOC_003878	Age12weeks	3.46804939513275e-29	0.182745	2.50821	2.9635	2.86827	1.14355	0.193525
671	XLOC_016575	PLCH2(2OF2)	Age18weeks	3.49182575907109e-29	0.474145	0.567942	0.717539	0.881805	1.55263	0.634715
672	XLOC_000542	ELOVL5	Age18weeks	4.53767254004687e-29	-0.623437	0.487209	0.394098	0.255228	0.523857	-0.932754
673	XLOC_015147	SAGA	Age18weeks	4.83695980254167e-29	0.426882	9.52165	12.5001	12.9445	1.35948	0.44305
674	XLOC_022626	FYNA	Age18weeks	4.94015552311407e-29	0.354996	0.551517	0.544234	0.751808	1.36316	0.446958
675	XLOC_007642	CDHR1A	Age18weeks	5.00404437588225e-29	-0.600698	0.343013	0.207274	0.213762	0.62319	-0.682256
676	XLOC_000598	PCF11	Age18weeks	5.25955076522633e-29	0.256194	1.37862	1.51622	1.71585	1.24461	0.315692
677	XLOC_012229	PAFAH1B1A	Age18weeks	6.20659367225701e-29	-0.264161	1.09402	1.00725	0.867119	0.792601	-0.335333
678	XLOC_014841	OLPD-R	Age12weeks	6.20757815249928e-29	0.420531	6.15916	8.54483	9.53973	1.54887	0.631216
679	XLOC_009754	MLLT4	Age18weeks	6.76492027371967e-29	0.23782	1.45487	1.55968	1.85834	1.27732	0.353123
680	XLOC_023980	NDUFS4	Age18weeks	6.9121728437033e-29	-0.222167	1.68836	1.54344	1.37526	0.814557	-0.295913
681	XLOC_023929	Nfu_g_1_009250	Age18weeks	7.00598419688446e-29	-0.205172	2.19321	2.04404	1.73761	0.792269	-0.335937
682	XLOC_022375	RPL23	Age12weeks	7.22320820958191e-29	-0.158873	20.2677	17.9714	15.9249	0.785727	-0.3479
683	XLOC_012577	CTSBA	Age18weeks	8.88895542847084e-29	0.417596	0.37647	0.412762	0.532748	1.41511	0.500918
684	XLOC_004350	SNORA74	Age18weeks	1.489960174982e-28	0.409759	0.465486	0.599895	0.653351	1.40359	0.489119
685	XLOC_017860	P4HA2	Age18weeks	1.58290597467546e-28	0.641119	0.187418	0.289056	0.368407	1.96569	0.975037
686	XLOC_007149	COL4A3BP(1OF2)	Age18weeks	1.81622587097525e-28	0.346917	0.742125	0.855125	1.04895	1.41344	0.499207
687	XLOC_018301	KCNMA1(2OF2)	Age18weeks	2.16557746256244e-28	0.320259	3.25775	3.74696	4.49332	1.37927	0.463904
688	XLOC_019115	HBP1(1OF2)	Age18weeks	2.17035786893422e-28	0.417699	0.441799	0.491479	0.65848	1.49045	0.575748
689	XLOC_010860	EPB41B	Age18weeks	2.27060502708636e-28	-0.153638	13.621	12.8537	12.7079	0.932966	-0.100103
690	XLOC_021890	RPL22(1OF2)	Age12weeks	2.3533760603332e-28	-0.162696	4.55907	3.94642	3.38291	0.742016	-0.430477
691	XLOC_020054	ITM2B	Age18weeks	2.3600421223012e-28	0.239653	2.87163	2.70124	3.49354	1.21657	0.282818
692	XLOC_004993	RPL18A	Age12weeks	2.58786232491934e-28	-0.165101	14.5299	12.8939	11.848	0.815426	-0.294374
693	XLOC_002372	FGFBP3	Age18weeks	2.77711323193229e-28	-0.834318	0.542243	0.266533	0.219197	0.404242	-1.30671
694	XLOC_006663	LSM6	Age18weeks	2.85068182391827e-28	-0.319075	0.930812	0.820625	0.685909	0.736893	-0.440474
695	XLOC_016507	RPS23	Age12weeks	3.20152948396032e-28	-0.159406	12.5379	11.1995	9.70084	0.773722	-0.370113
696	XLOC_022288	ESRRB(1OF2)	Age18weeks	3.32372775916659e-28	0.499916	0.418917	0.44439	0.60348	1.44057	0.526641
697	XLOC_003878	XLOC_003878	Age18weeks	3.34064203353168e-28	0.187471	2.50821	2.9635	2.86827	1.14355	0.193525
698	XLOC_023754	KLF9	Age12weeks	3.72918506929956e-28	0.338831	0.910928	1.28225	1.93291	2.12191	1.08537
699	XLOC_011222	TPI1B	Age18weeks	4.11735406017211e-28	-0.153978	5.84238	5.00269	4.79838	0.821305	-0.284009
700	XLOC_011262	RPS9	Age12weeks	4.20675266259176e-28	-0.182792	7.27078	6.33904	5.91099	0.812979	-0.298709
701	XLOC_020750	CDK5R2B	Age18weeks	4.27142106042383e-28	0.26283	1.78906	1.80857	2.56487	1.43365	0.519688
702	XLOC_016399	HP1BP3	Age12weeks	5.09080282858369e-28	-0.190229	2.35343	1.99837	1.76393	0.749516	-0.415969
703	XLOC_018943	BX640584.1	Age12weeks	5.44664193108615e-28	0.627888	0.132774	0.263268	0.1054	0.793831	-0.333096
704	XLOC_000593	GUCA1D	Age18weeks	6.76675625704681e-28	-0.773395	0.130816	0.0958502	0.0663832	0.507456	-0.978646
705	XLOC_022671	Nfu_p_1_036445	Age18weeks	6.77066414264964e-28	0.290836	1.16794	1.26788	1.39796	1.19695	0.259361
706	XLOC_006951	NPDC1	Age18weeks	7.71446493782797e-28	0.212331	4.22112	4.63941	5.19005	1.22954	0.298124
707	XLOC_001012	HDAC1 (1 OF 2)	Age12weeks	8.8607629613554e-28	0.219537	1.45554	1.93673	1.28174	0.880595	-0.183449
708	XLOC_012027	Nfu_p_1_017672	Age18weeks	1.00119906485682e-27	-2.45018	0.314675	0.225688	0.0372297	0.118312	-3.07933
709	XLOC_015404	PDE4DIP(2OF2)	Age18weeks	1.0391612470074e-27	0.446796	0.331174	0.368876	0.436544	1.31817	0.398536
710	XLOC_021642	XLOC_021642	Age12weeks	1.07982782425777e-27	-0.264544	1.53374	1.23177	1.20137	0.783293	-0.352376
711	XLOC_006926	TNKS (2 OF 2)	Age18weeks	1.13067080614247e-27	0.291153	1.56489	1.7274	2.06028	1.31656	0.396775
712	XLOC_010081	EZH1	Age18weeks	1.16390844114316e-27	0.34638	0.816328	0.886321	1.17482	1.43915	0.525216
713	XLOC_016613	XLOC_016613	Age12weeks	1.24047230377e-27	-0.14396	10.191	9.22673	6.49429	0.637255	-0.650057
714	XLOC_007547	PDZD7A	Age18weeks	1.28934944233014e-27	0.716544	0.259735	0.366462	0.52724	2.02991	1.02142
715	XLOC_016267	ABI3BP	Age12weeks	1.33274639518322e-27	0.602189	0.381079	0.634175	1.00739	2.64351	1.40246
716	XLOC_005530	SI:CH211-113A14.10	Age18weeks	1.44987190373592e-27	-1.45799	0.129202	0.123629	0.0369063	0.285649	-1.80768
717	XLOC_022353	MARCKSL1A	Age12weeks	1.64522721472552e-27	-0.303235	3.01376	2.25141	2.09603	0.695488	-0.523901
718	XLOC_000574	USP2A	Age18weeks	1.66750823991554e-27	0.187384	3.33734	3.37119	4.0716	1.22001	0.286898
719	XLOC_021701	C3ORF32	Age18weeks	1.88313477740343e-27	1.30102	0.0181058	0.0255047	0.055418	3.06079	1.6139
720	XLOC_010716	ELAVL3	Age18weeks	1.94943088753351e-27	-0.504723	1.35945	1.08368	0.823995	0.606124	-0.722314
721	XLOC_011430	APBB1	Age18weeks	1.97616000621151e-27	-0.278197	1.51479	1.4799	1.17748	0.777327	-0.363407
722	XLOC_003384	SEP15	Age18weeks	2.05272452094738e-27	-0.188882	2.21678	2.15168	1.83026	0.82564	-0.276415
723	XLOC_007123	PHYHD1	Age18weeks	2.3330909154196e-27	0.33838	0.548207	0.57742	0.857962	1.56503	0.646193
724	XLOC_023617	Nfu_p_1_056370	Age12weeks	2.40279590461461e-27	-0.266571	1.85498	1.48569	1.24216	0.669634	-0.578555
725	XLOC_010889	MDH2	Age18weeks	2.50600730304916e-27	-0.213048	1.67351	1.56363	1.32839	0.793776	-0.333197
726	XLOC_024987	ANKRD6B	Age18weeks	2.68690675555113e-27	0.361656	0.947888	0.996379	1.19681	1.2626	0.336401
727	XLOC_013074	OLA.334	Age18weeks	3.01464125472656e-27	0.220384	1.39709	1.49064	1.70455	1.22007	0.286966
728	XLOC_014977	SGIP1	Age18weeks	3.01938545404183e-27	-0.628438	0.273752	0.25034	0.155685	0.56871	-0.814235
729	XLOC_016185	LRRN1	Age18weeks	3.01953207034024e-27	0.428609	0.669279	0.735634	0.814609	1.21714	0.2835
730	XLOC_015611	EEF1B2 (1 OF 2)	Age18weeks	3.10527399048907e-27	-0.210742	5.42411	4.99188	4.48895	0.827593	-0.273006
731	XLOC_000348	XYLT1(2OF2)	Age18weeks	3.14836360750477e-27	0.601888	0.236037	0.283939	0.343463	1.45513	0.541143
732	XLOC_015848	Nfu_p_1_049777	Age18weeks	3.81960993657992e-27	0.418672	1.08697	1.18761	1.51501	1.3938	0.479018
733	XLOC_022156	CRLF1A	Age18weeks	4.00002236807595e-27	0.776163	0.110409	0.155886	0.227282	2.05854	1.04162
734	XLOC_015187	ARHGAP12A	Age18weeks	4.02750642528615e-27	0.182235	2.72507	2.7604	3.42225	1.25584	0.328651
735	XLOC_010365	CABZ01027547.1	Age12weeks	4.22100363063544e-27	-0.577958	0.486317	0.280612	0.303399	0.623872	-0.680679
736	XLOC_019627	Nfu_g_1_008019	Age18weeks	4.32978705457459e-27	-0.432819	0.597511	0.22607	0.36286	0.607287	-0.719551
737	XLOC_010072	BCAT2	Age18weeks	4.45100211583918e-27	0.283997	0.813244	0.845806	1.06897	1.31445	0.394462
738	XLOC_004617	HNRNPA0(1OF5)	Age18weeks	4.45741639839033e-27	-0.167592	3.00095	2.76723	2.60216	0.867113	-0.205708
739	XLOC_015264	YES1	Age18weeks	4.67842911584626e-27	0.356282	0.568388	0.621844	0.768069	1.35131	0.434362
740	XLOC_016889	BCL2L1(2OF2)	Age18weeks	4.90810545952185e-27	0.439825	0.309638	0.338449	0.461918	1.4918	0.577054
741	XLOC_004530	HRASLS5	Age18weeks	5.69751292262592e-27	0.307243	0.815736	0.953157	1.00364	1.23035	0.299073
742	XLOC_018133	HLFB	Age18weeks	6.93453424484282e-27	0.32038	1.98945	2.168	2.33511	1.17374	0.231117
743	XLOC_003862	XLOC_003862	Age12weeks	7.05408454499617e-27	0.22227	4.49516	5.56139	7.9093	1.75951	0.815177
744	XLOC_021904	BX248510.1	Age18weeks	7.36194565455928e-27	-0.341004	0.76373	0.740358	0.536505	0.70248	-0.509471
745	XLOC_010395	TMEM106BA	Age18weeks	7.82279907909923e-27	0.184624	2.20951	2.33599	2.59362	1.17384	0.231242
746	XLOC_002761	RPA3	Age18weeks	8.0706664598284e-27	-0.455274	0.540675	0.474301	0.362857	0.671119	-0.57536
747	XLOC_006674	FAM13A	Age18weeks	8.1931506900974e-27	0.291605	1.3821	1.66547	1.79059	1.29555	0.373569
748	XLOC_016981	OLA.5773	Age18weeks	1.03610449458021e-26	0.192945	1.8927	1.88166	2.26399	1.19617	0.258421
749	XLOC_009615	USP53B	Age18weeks	1.04697427312875e-26	0.381919	1.09777	1.23349	1.45233	1.32299	0.4038
750	XLOC_022772	RYR3(1OF2)	Age18weeks	1.07708343809966e-26	0.410459	0.755778	0.807336	0.907365	1.20057	0.26372
751	XLOC_017082	Nfu_p_1_012788	Age18weeks	1.18364656205594e-26	0.436382	0.28032	0.319212	0.390088	1.39158	0.476725
752	XLOC_016436	REM1	Age18weeks	1.18792879401348e-26	0.523905	0.314222	0.353536	0.421336	1.34088	0.423185
753	XLOC_007182	ACAP3A	Age18weeks	1.26041688255377e-26	0.3765	0.640923	0.65949	0.915613	1.42858	0.514586
754	XLOC_015292	GREB1L	Age18weeks	1.32092477820875e-26	0.547612	0.325352	0.430752	0.502595	1.54478	0.627397
755	XLOC_001807	DRD1	Age18weeks	1.32586136218865e-26	0.405808	4.09943	4.13213	4.8527	1.18375	0.243366
756	XLOC_022994	UBA52	Age12weeks	1.52524380206949e-26	-0.152203	11.5179	10.3348	7.71249	0.669607	-0.578612
757	XLOC_010498	RPS19	Age12weeks	1.53217973675485e-26	-0.150171	15.6589	14.2527	12.7594	0.814831	-0.295427
758	XLOC_009486	PPP2R5B	Age18weeks	1.5571325775526e-26	-0.301708	0.936202	0.834834	0.787732	0.841412	-0.249116
759	XLOC_010631	RORC	Age18weeks	1.59149829377566e-26	0.250473	1.24452	1.22039	1.49658	1.20254	0.266083
760	XLOC_005766	HIST1H2BD(2OF2)	Age18weeks	1.85701157590474e-26	-1.97162	0.114165	0.0796003	0.0257848	0.225856	-2.14653
761	XLOC_020178	RPL24	Age18weeks	1.89384400575994e-26	-0.149445	9.28575	8.94253	7.99438	0.86093	-0.216033
762	XLOC_015835	ARHGEF3	Age18weeks	1.91472228752859e-26	0.538753	0.265713	0.275598	0.355034	1.33615	0.418086
763	XLOC_021718	AGAP2	Age18weeks	2.00567850971274e-26	-1.10145	0.103092	0.0738696	0.0350719	0.340201	-1.55554
764	XLOC_008385	TOB1	Age18weeks	2.16211547263682e-26	0.148387	5.9523	5.64777	6.28364	1.05567	0.0781545
765	XLOC_009202	ELOVL4B	Age18weeks	2.25560296922767e-26	0.294514	3.33683	3.42093	4.85075	1.4537	0.53973
766	XLOC_005599	ATP2B1A	Age18weeks	2.29871047846759e-26	0.194928	3.56028	3.74556	4.12531	1.1587	0.212512
767	XLOC_022808	Nfu_g_1_015412	Age12weeks	2.33166730133184e-26	0.319609	6.54773	8.11742	10.6743	1.63023	0.705074
768	XLOC_013113	RPLP2L	Age12weeks	2.83854438283474e-26	-0.190638	7.2624	6.34872	4.86407	0.669761	-0.578282
769	XLOC_016219	XLOC_016219	Age18weeks	2.93590673206903e-26	0.331579	0.676814	0.734346	0.837144	1.23689	0.306717
770	XLOC_021137	RPL32	Age18weeks	3.44914564749847e-26	-0.135197	19.3288	18.7879	16.805	0.869427	-0.201863
771	XLOC_021617	CACNB3B	Age18weeks	3.69015574939059e-26	-1.06121	0.139875	0.117793	0.0580827	0.415249	-1.26795
772	XLOC_020698	SCN1A	Age18weeks	3.81374507224071e-26	0.5159	0.620919	0.697537	0.826496	1.33108	0.412602
773	XLOC_004100	FRMD4B(2OF2)	Age18weeks	4.06550933554952e-26	1.54673	0.0094464	0.0199844	0.0367015	3.88524	1.958
774	XLOC_022667	SLC25A29(2OF2)	Age18weeks	4.18937107145014e-26	0.331946	0.68279	0.845271	0.998844	1.46289	0.548817
775	XLOC_006692	FOXK1	Age18weeks	4.36444851971808e-26	0.403835	0.384727	0.45707	0.592233	1.53936	0.622332
776	XLOC_000130	HMGCRA	Age12weeks	4.68006866427069e-26	-0.425452	0.663153	0.405768	0.257741	0.38866	-1.36342
777	XLOC_016452	NFS1	Age18weeks	5.31742482432146e-26	0.385975	0.393873	0.523118	0.593147	1.50593	0.590657
778	XLOC_020216	Nfu_p_1_042068	Age18weeks	6.08643350486e-26	0.472917	0.271032	0.332576	0.370068	1.3654	0.449328
779	XLOC_015172	GTPBP4	Age18weeks	6.19270275662058e-26	0.347659	0.643023	0.674734	0.88242	1.3723	0.456595
780	XLOC_010058	LOC107378416	Age12weeks	6.37039721095537e-26	-1.08434	0.111751	0.0392837	0.132817	1.18851	0.249151
781	XLOC_017415	GATSL2	Age18weeks	6.40503968949834e-26	0.351726	0.715948	0.817938	1.05933	1.47962	0.565231
782	XLOC_008689	DYSF	Age18weeks	6.51985659421019e-26	0.679957	0.134902	0.156904	0.227755	1.6883	0.75557
783	XLOC_008956	SI:DKEY-33I22.3	Age18weeks	6.83224560805179e-26	-0.424948	2.21815	1.83145	1.60678	0.724378	-0.465186
784	XLOC_004808	SI:CH211-113A14.10	Age18weeks	7.20084665196052e-26	-1.09568	0.177508	0.164208	0.0717975	0.404476	-1.30587
785	XLOC_018345	PDE6C	Age18weeks	7.70627527506259e-26	-0.395961	3.22212	2.30983	2.33567	0.724888	-0.46417
786	XLOC_019873	RPS17	Age12weeks	8.67367748698445e-26	-0.148559	15.9217	14.2184	11.7701	0.739249	-0.435868
787	XLOC_023344	DDA1	Age18weeks	8.73603653979154e-26	0.349196	0.458534	0.472115	0.62616	1.36557	0.449501
788	XLOC_004752	PFKFB3	Age18weeks	8.79750673679642e-26	0.336198	0.882318	0.944341	1.14164	1.29391	0.371736
789	XLOC_014801	SLC25A24(2OF2)	Age18weeks	9.50280200400264e-26	0.454315	0.756112	0.906416	1.1279	1.49172	0.576973
790	XLOC_015295	AQP1A.1	Age18weeks	1.01658527832913e-25	0.4907	3.76098	5.08921	5.57322	1.48186	0.567404
791	XLOC_022300	SLC10A1	Age18weeks	1.23608496090839e-25	1.10267	0.0466755	0.0810995	0.141333	3.02799	1.59836
792	XLOC_010116	KCNH6	Age18weeks	1.36426657029344e-25	0.502412	0.307402	0.361299	0.393671	1.28064	0.356862
793	XLOC_015569	EIF4A2	Age18weeks	1.39285219094156e-25	0.231808	1.31311	1.39999	1.66641	1.26906	0.343757
794	XLOC_013872	RPL22L1	Age12weeks	1.43114766490847e-25	-0.271359	3.16751	2.55801	2.32117	0.732807	-0.448495
795	XLOC_021790	OARD1	Age18weeks	1.47803978550839e-25	0.393006	0.667458	0.717829	0.975621	1.4617	0.547644
796	XLOC_001922	NEGR1	Age18weeks	1.62274838736661e-25	0.413485	0.667039	0.77513	0.912751	1.36836	0.452449
797	XLOC_006785	RPS15A	Age12weeks	1.82261753458396e-25	-0.146948	17.7505	16.1832	13.2975	0.749132	-0.416708
798	XLOC_020275	CABZ01055500.1	Age18weeks	1.98412812862866e-25	0.376552	0.379805	0.453689	0.552285	1.45413	0.540155
799	XLOC_017865	IRF1B	Age18weeks	2.03236963439654e-25	1.34322	0.0493014	0.095476	0.157603	3.19672	1.67659
800	XLOC_013090	CNGB1A	Age18weeks	2.18387210772321e-25	0.30813	2.14149	2.30016	2.98681	1.39473	0.479989
801	XLOC_006125	LOC107396541	Age12weeks	2.27386668077517e-25	1.01835	0.279822	0.888105	1.01699	3.63441	1.86172
802	XLOC_007975	KCNJ4	Age18weeks	2.38236485660902e-25	0.934234	0.118769	0.163521	0.295428	2.48742	1.31465
803	XLOC_013041	PKMA	Age18weeks	2.60447096965188e-25	0.129553	6.14308	6.44652	6.84745	1.11466	0.156605
804	XLOC_008969	TMED10	Age18weeks	2.95544413123356e-25	0.228291	1.31753	1.40491	1.59009	1.20687	0.271265
805	XLOC_021222	Nfu_g_1_001587	Age18weeks	3.05935810186238e-25	0.431038	1.06243	1.47063	1.66863	1.57058	0.651297
806	XLOC_015860	WNK2(1OF2)	Age18weeks	3.12078262731277e-25	0.499237	0.421464	0.556798	0.709301	1.68295	0.750991
807	XLOC_022975	MKNK2	Age12weeks	3.539399253506e-25	0.216856	2.6106	3.21707	2.9731	1.13886	0.187586
808	XLOC_011414	ALDOCA	Age12weeks	3.5640738511137e-25	0.753862	0.0834599	0.182001	0.0870887	1.04348	0.0614033
809	XLOC_002690	MSMO1	Age12weeks	4.06028058023575e-25	-0.439123	0.597087	0.410651	0.266718	0.446699	-1.16263
810	XLOC_005444	SLC25A3	Age18weeks	4.35721764009732e-25	0.144617	3.26322	3.19307	3.64434	1.11679	0.159362
811	XLOC_014749	TNR	Age18weeks	4.60504651398517e-25	0.421728	4.98771	5.22167	6.18103	1.23925	0.309468
812	XLOC_008438	BX537350.1	Age18weeks	6.63663228418333e-25	0.618646	0.133758	0.137402	0.238848	1.78567	0.836464
813	XLOC_001750	XLOC_001750	Age18weeks	6.69624828464143e-25	-0.861794	0.451447	0.326156	0.191308	0.423765	-1.23866
814	XLOC_023991	ISCA1	Age18weeks	6.83198346656129e-25	0.304092	0.7203	0.838873	0.938237	1.30256	0.381354
815	XLOC_005003	ARF5	Age18weeks	7.25200365763663e-25	-0.264583	0.92482	0.853284	0.70905	0.766689	-0.383287
816	XLOC_001027	GLSB	Age18weeks	7.36925498433424e-25	-0.438933	0.35848	0.339583	0.252269	0.703719	-0.506929
817	XLOC_007801	IER2(2OF2)	Age12weeks	7.54860790620878e-25	0.298282	3.09213	4.16959	3.8995	1.26111	0.334691
818	XLOC_021693	mir-124	Age18weeks	8.07839949776707e-25	0.211237	2.74323	2.57327	3.54435	1.29204	0.369646
819	XLOC_009735	HSP90AB1	Age18weeks	8.66334431203114e-25	-0.110567	24.378	21.7627	21.3857	0.877251	-0.188938
820	XLOC_006282	PPAP2A (2 OF 2)	Age18weeks	9.03871877543036e-25	0.357378	0.680364	0.714463	0.969221	1.42456	0.510518
821	XLOC_023438	LOC107392661	Age18weeks	9.28092827766352e-25	0.730821	0.144648	0.211489	0.296671	2.05099	1.03632
822	XLOC_023341	NR2F6(2OF2)	Age18weeks	9.81853645057645e-25	-0.468016	0.445165	0.278395	0.281308	0.631918	-0.662191
823	XLOC_010003	OLA.14917	Age18weeks	1.04043140618469e-24	0.382173	0.482887	0.479756	0.590254	1.22234	0.289649
824	XLOC_020187	OLA.2819	Age18weeks	1.04885556081661e-24	0.254652	1.09336	1.21806	1.28538	1.17562	0.233424
825	XLOC_023961	VDAC3	Age18weeks	1.05685324333658e-24	0.266288	0.784194	0.799367	0.995695	1.26971	0.344494
826	XLOC_011814	PPIB	Age18weeks	1.07340402479394e-24	-0.191081	2.35986	2.19008	2.06761	0.87616	-0.190734
827	XLOC_005000	DUSP16	Age18weeks	1.1122809701906e-24	0.322022	0.954066	1.04373	1.39105	1.45802	0.544014
828	XLOC_021642	XLOC_021642	Age18weeks	1.11917928532244e-24	-0.26426	1.53374	1.23177	1.20137	0.783293	-0.352376
829	XLOC_024664	CTNNAL1	Age18weeks	1.14585667544638e-24	0.486172	0.33993	0.446851	0.509942	1.50014	0.585095
830	XLOC_009581	ZBTB4	Age12weeks	1.15923347679136e-24	0.172629	2.55774	2.99203	3.51561	1.3745	0.458907
831	XLOC_018956	FSCN2B	Age18weeks	1.17910381561834e-24	0.314795	0.891989	1.07764	1.41434	1.58561	0.665034
832	XLOC_014146	POMP	Age18weeks	1.20222357225708e-24	-0.187945	2.22462	2.14271	1.80312	0.810529	-0.303064
833	XLOC_006264	SEMA4D	Age18weeks	1.22467848609937e-24	0.37486	0.534033	0.595202	0.690788	1.29353	0.371315
834	XLOC_005186	XLOC_005186	Age18weeks	1.26765747523332e-24	-0.228091	1.53925	1.39028	1.17584	0.763903	-0.388539
835	XLOC_011013	CABZ01054933.1	Age18weeks	1.28700083682608e-24	0.432655	1.60221	1.75628	1.9434	1.21295	0.278518
836	XLOC_004545	Nfu_p_1_010521	Age12weeks	1.60761147297042e-24	0.401589	10.4398	14.3018	17.0515	1.63332	0.707805
837	XLOC_005706	CABZ01073085.1	Age18weeks	1.67749368763861e-24	-0.27902	1.21546	1.035	0.969001	0.79723	-0.326931
838	XLOC_013802	COMMD3	Age18weeks	1.67933892797874e-24	-0.401822	0.574478	0.51742	0.38467	0.669599	-0.578631
839	XLOC_022405	EIF5	Age18weeks	1.84092074484716e-24	0.229646	1.14053	1.25619	1.47911	1.29686	0.375023
840	XLOC_006473	ATF4B1	Age18weeks	1.98242439774402e-24	0.200908	1.7119	1.80306	2.02184	1.18105	0.240075
841	XLOC_000073	CERK(1OF2)	Age18weeks	2.08463276450914e-24	0.390008	0.42919	0.458066	0.638737	1.48824	0.573607
842	XLOC_003842	RTN4A	Age18weeks	2.186623627699e-24	-0.914719	0.0880057	0.0766492	0.0412092	0.468256	-1.09463
843	XLOC_013509	HIST1H2BD(2OF2)	Age18weeks	2.21115648017689e-24	-1.25531	0.117069	0.11605	0.0439051	0.375036	-1.4149
844	XLOC_010091	RPS11	Age12weeks	2.27787114050124e-24	-0.141447	13.7526	12.4229	11.2326	0.816759	-0.292018
845	XLOC_018468	PRKAR1AB	Age18weeks	2.4169274329755e-24	0.192415	2.25218	2.32612	2.54807	1.13138	0.178083
846	XLOC_016313	PCBP3(2OF2)	Age18weeks	2.44760930024277e-24	0.17945	15.2987	15.277	16.0912	1.0518	0.0728641
847	XLOC_005481	PTPRZ1B	Age18weeks	2.45258092530427e-24	0.350759	2.97032	3.00863	3.42811	1.15412	0.206792
848	XLOC_013200	COX4I1	Age12weeks	2.51746901940968e-24	-0.113721	7.31431	6.50863	5.29667	0.724151	-0.465638
849	XLOC_006386	UFC1	Age18weeks	2.59038800954712e-24	-0.290472	0.826301	0.761828	0.618032	0.74795	-0.418986
850	XLOC_006654	UBL5	Age18weeks	2.73465161036835e-24	-0.248344	1.41695	1.36765	1.10245	0.778045	-0.362075
851	XLOC_008503	SHISA8(2OF2)	Age18weeks	2.98370806370553e-24	-0.419515	1.17534	1.11828	0.677234	0.576203	-0.795351
852	XLOC_019198	CABZ01072954.1	Age12weeks	3.07509683150358e-24	1.81066	0.015286	0.0719503	0.0343429	2.24669	1.1678
853	XLOC_008481	CHCHD1	Age18weeks	3.66823682658521e-24	-0.242571	1.3299	1.18903	1.02778	0.772822	-0.371791
854	XLOC_017048	GDPD5A	Age18weeks	4.28813099862661e-24	0.432336	0.66567	0.708733	1.24005	1.86286	0.897518
855	XLOC_007512	Nfu_p_1_034945	Age18weeks	5.75369983425294e-24	0.641119	0.108472	0.147431	0.192945	1.77876	0.830869
856	XLOC_022261	CABZ01084273.1	Age12weeks	6.02063856606708e-24	0.290279	0.700066	0.950807	0.795982	1.13701	0.185245
857	XLOC_014389	C19H7ORF41	Age18weeks	6.25355225392219e-24	0.276383	1.32613	1.47299	1.69494	1.27811	0.354009
858	XLOC_001164	Nfu_g_1_007810	Age18weeks	6.94133058531146e-24	0.245288	0.992177	1.11091	1.19804	1.20749	0.272012
859	XLOC_006882	PITPNB	Age18weeks	7.4619419657628e-24	-0.277502	0.919257	0.837492	0.757661	0.82421	-0.278916
860	XLOC_001303	CABZ01087562.1	Age18weeks	8.73470024105831e-24	0.345862	0.659989	0.690475	0.980828	1.48613	0.571558
861	XLOC_007006	CABP1A	Age18weeks	8.84459518995962e-24	-0.781797	0.391291	0.347755	0.166848	0.426404	-1.22971
862	XLOC_018118	PDE6G	Age12weeks	9.90673879465941e-24	0.364983	10.5963	14.2588	15.2048	1.43492	0.520967
863	XLOC_016071	SPCS1	Age18weeks	1.09311284600805e-23	-0.350185	0.767966	0.683508	0.519923	0.677013	-0.562744
864	XLOC_023365	NDUFS7	Age18weeks	1.29337594224274e-23	0.181514	2.04025	2.09214	2.39119	1.17201	0.228984
865	XLOC_013212	AMFR(2OF2)	Age18weeks	1.35676229312654e-23	0.407737	0.368052	0.387163	0.551746	1.4991	0.584094
866	XLOC_024907	EEF1A1L1	Age12weeks	1.37040566447228e-23	-0.126017	22.2954	20.5169	23.7766	1.06644	0.0927963
867	XLOC_009487	BATF3	Age18weeks	1.53489276090352e-23	1.42053	0.0544662	0.096157	0.2005	3.68119	1.88017
868	XLOC_024336	SEPP1A	Age12weeks	1.58780271144148e-23	1.07192	0.0809385	0.22309	0.215654	2.66441	1.41382
869	XLOC_011957	WU:FC51F04	Age12weeks	1.63739878652171e-23	-0.187056	2.85311	2.42916	2.52207	0.883972	-0.177927
870	XLOC_002892	FGFBP1	Age18weeks	1.83890000159839e-23	-0.721909	0.28823	0.192646	0.134498	0.466636	-1.09963
871	XLOC_020907	TUBA1A	Age12weeks	2.25036570504788e-23	-0.264315	2.29718	1.84676	1.58767	0.691136	-0.532959
872	XLOC_023799	JMY(2OF2)	Age18weeks	2.26151191591179e-23	0.347917	0.57887	0.611786	0.755853	1.30574	0.384866
873	XLOC_005601	SLC6A1L	Age18weeks	2.30519186468638e-23	0.475636	0.71026	0.689315	0.91106	1.28271	0.3592
874	XLOC_004824	CDKN1BA	Age18weeks	2.38308626881642e-23	0.445707	0.341776	0.387652	0.541521	1.58443	0.663966
875	XLOC_010365	CABZ01027547.1	Age18weeks	2.42972353425043e-23	-0.570407	0.486317	0.280612	0.303399	0.623872	-0.680679
876	XLOC_020515	LONRF2	Age18weeks	2.53561340147257e-23	0.338249	0.588046	0.67064	0.812936	1.38244	0.467213
877	XLOC_001011	MARCKSL1B	Age12weeks	2.54415114464451e-23	0.245189	3.31926	4.57828	2.94682	0.887794	-0.171703
878	XLOC_010411	LINGO4B	Age18weeks	2.56528156802223e-23	0.494502	0.585853	0.657068	0.979511	1.67194	0.741523
879	XLOC_005291	SLC25A6	Age18weeks	3.37632736459275e-23	-0.139877	11.2024	10.4978	9.89457	0.883257	-0.179094
880	XLOC_014744	KIF1A(1OF2)	Age18weeks	3.64112607585676e-23	-0.252504	3.00158	2.96486	2.35233	0.783699	-0.351629
881	XLOC_008384	LUC7L3	Age18weeks	3.65141309585891e-23	0.181862	2.23786	2.17802	2.63816	1.17888	0.237412
882	XLOC_009063	LOC107377722	Age12weeks	3.79533671558513e-23	-0.166137	2.93604	2.48738	1.69506	0.577328	-0.792538
883	XLOC_009774	DNMT3AA	Age18weeks	3.85324466676377e-23	-0.509792	0.343169	0.268927	0.200737	0.584951	-0.773612
884	XLOC_018132	STXBP4	Age18weeks	3.99994869986929e-23	0.28464	1.44843	1.64418	1.89021	1.30501	0.384057
885	XLOC_013556	CR388002.1	Age18weeks	4.04403346626802e-23	0.676861	0.334366	0.477971	0.675107	2.01907	1.01369
886	XLOC_020286	RPRM	Age18weeks	4.18403268874531e-23	0.409753	1.70046	1.80195	2.04865	1.20476	0.268746
887	XLOC_020674	DYNC1I2A	Age18weeks	4.38838172817042e-23	0.425391	1.49892	1.8743	2.15843	1.43999	0.526058
888	XLOC_001485	YWHAE2	Age18weeks	4.58555975570263e-23	0.205707	1.13465	1.1743	1.38841	1.22365	0.291186
889	XLOC_007999	NSFA	Age18weeks	4.64151176891727e-23	0.207304	1.83309	2.01069	2.38526	1.30122	0.379867
890	XLOC_006587	HIST1H2BD(2OF2)	Age18weeks	4.75998879008962e-23	-2.6707	0.111063	0.0706895	0.0103978	0.0936206	-3.41703
891	XLOC_002529	GAP43	Age18weeks	5.27210066088631e-23	-0.746535	0.364625	0.272769	0.192125	0.526911	-0.924369
892	XLOC_011616	SEPT4(1OF2)	Age18weeks	5.39885084549082e-23	0.403564	1.49732	1.73461	1.79253	1.19716	0.259614
893	XLOC_021043	NAA10	Age18weeks	6.02398564690917e-23	0.273103	0.959162	1.03166	1.19065	1.24134	0.311901
894	XLOC_000241	SLC25A39	Age18weeks	6.271038899646e-23	0.269672	0.76086	0.828995	0.99642	1.3096	0.389123
895	XLOC_004782	APEX1	Age18weeks	6.59570052638622e-23	-0.301671	0.796428	0.663427	0.591105	0.742196	-0.430128
896	XLOC_018184	THRA(1OF2)	Age18weeks	6.81712688615739e-23	0.185721	3.18245	3.27317	3.8113	1.1976	0.260147
897	XLOC_024736	PPT2	Age18weeks	7.00878162522409e-23	-0.149907	13.4382	12.6918	11.6517	0.867052	-0.205809
898	XLOC_023169	ATP5D	Age18weeks	7.14905189147947e-23	-0.160997	3.33732	3.11655	2.81906	0.844706	-0.243479
899	XLOC_010533	PEX5	Age18weeks	9.07536967353518e-23	0.387798	0.58803	0.730134	0.858725	1.46034	0.546306
900	XLOC_010919	SOX4B	Age12weeks	9.14936075358715e-23	-0.69522	0.587579	0.313643	0.366232	0.623289	-0.682028
901	XLOC_011878	ATP5B	Age12weeks	9.43214808551793e-23	-0.109725	6.94823	6.33488	6.27489	0.903091	-0.147057
902	XLOC_008073	Nfu_g_1_007837	Age18weeks	1.04586663186343e-22	0.165511	10.4614	10.7002	12.7421	1.21801	0.284527
903	XLOC_010571	ARHGEF1B	Age18weeks	1.08303809297505e-22	0.415291	0.26137	0.284928	0.382188	1.46225	0.548192
904	XLOC_022532	SRSF5A	Age18weeks	1.1467540412518e-22	0.252989	0.896573	0.888008	1.24095	1.3841	0.46895
905	XLOC_022207	FANCM	Age18weeks	1.20248639236851e-22	-0.867249	0.24054	0.173132	0.105948	0.44046	-1.18292
906	XLOC_012779	SLC24A1(1OF2)	Age18weeks	1.36499991700309e-22	0.420086	0.679239	0.840473	0.962285	1.41671	0.502546
907	XLOC_010943	SPAG1(1OF2)	Age18weeks	1.40252928020879e-22	0.330964	0.489603	0.503455	0.714715	1.45979	0.545756
908	XLOC_005939	MRPS28	Age18weeks	1.42446380007431e-22	-0.350487	0.632004	0.563013	0.452578	0.716101	-0.481766
909	XLOC_008025	MEMO1	Age18weeks	1.4595799721059e-22	0.364128	0.393317	0.396893	0.586072	1.49007	0.575383
910	XLOC_009632	RPS12	Age18weeks	1.56579760066428e-22	-0.177423	10.7195	9.8044	8.83318	0.824027	-0.279237
911	XLOC_024459	MLLT11	Age18weeks	1.61125415277908e-22	-0.256648	1.84175	1.63114	1.44485	0.784498	-0.350159
912	XLOC_022817	TMEM50A	Age18weeks	1.61190327703996e-22	0.161071	2.56371	2.68479	3.11704	1.21583	0.281944
913	XLOC_013769	PREX2	Age18weeks	1.63062141903487e-22	0.454113	0.989287	1.02226	1.26596	1.27966	0.355765
914	XLOC_011863	IRS2	Age18weeks	1.65208471797414e-22	0.226428	1.4795	1.68753	1.8248	1.23339	0.302634
915	XLOC_018220	Nfu_g_1_023357	Age18weeks	1.8329583522622e-22	0.37211	0.618124	0.628802	0.88684	1.43473	0.520777
916	XLOC_022431	COX8A	Age12weeks	1.84002630323036e-22	-0.104665	12.8512	11.5381	8.72566	0.678975	-0.558569
917	XLOC_005043	MTUS1A	Age18weeks	1.98555020002678e-22	0.441704	0.494617	0.494459	0.614786	1.24295	0.313773
918	XLOC_020936	RAD54L2(1OF2)	Age18weeks	2.05601053927095e-22	0.330152	0.870839	0.878447	1.18494	1.36069	0.444338
919	XLOC_016058	CR318593.2	Age18weeks	2.08187567715862e-22	0.27909	0.818983	0.81813	1.06347	1.29853	0.376881
920	XLOC_003327	PSMB6	Age18weeks	2.08637418684464e-22	-0.188825	1.85104	1.78808	1.50957	0.815525	-0.2942
921	XLOC_011715	LHX1A	Age18weeks	2.09843824782447e-22	0.555196	0.205337	0.204648	0.285099	1.38845	0.473471
922	XLOC_001035	ARPP19(1OF2)	Age18weeks	2.16514170393232e-22	0.282209	0.610817	0.680013	0.80361	1.31563	0.395757
923	XLOC_011804	DMD	Age18weeks	2.26584554888233e-22	0.451737	0.642321	0.707564	1.16799	1.8184	0.862666
924	XLOC_013385	COX5A(1OF2)	Age18weeks	2.63668988024807e-22	-0.162869	3.43425	3.33724	2.857	0.831913	-0.265495
925	XLOC_022674	RPL13A	Age12weeks	2.84547049158529e-22	-0.12897	16.8984	15.6765	14.6486	0.866861	-0.206127
926	XLOC_024895	BMP8A	Age18weeks	2.92117228327852e-22	0.893797	0.0604793	0.0886058	0.162448	2.68602	1.42547
927	XLOC_024336	SEPP1A	Age18weeks	2.92386077721828e-22	1.07205	0.0809385	0.22309	0.215654	2.66441	1.41382
928	XLOC_012017	CAMKK1(2OF2)	Age18weeks	3.04615536784918e-22	0.241217	1.72781	1.73021	2.19693	1.27151	0.346542
929	XLOC_008014	Nfu_p_1_038719	Age18weeks	3.11066001500428e-22	0.204491	3.03633	3.5726	3.77501	1.24328	0.314154
930	XLOC_008400	TNRC6C(1OF3)	Age18weeks	3.16196161190639e-22	0.169784	2.85425	2.97235	3.4642	1.2137	0.279408
931	XLOC_012820	MIBP2	Age12weeks	3.2861161155089e-22	-0.409937	0.952002	0.661743	0.588702	0.618384	-0.693426
932	XLOC_009170	KLF11A	Age18weeks	3.30104149863789e-22	-0.782974	0.170553	0.123291	0.0742378	0.435277	-1.19999
933	XLOC_015440	NMNAT3	Age18weeks	3.30530586405606e-22	-0.585957	1.744	1.56513	1.10745	0.635004	-0.655163
934	XLOC_023132	UQCRH	Age12weeks	3.36801728369277e-22	-0.120356	5.27205	4.64349	3.57373	0.677864	-0.560933
935	XLOC_008036	SIPA1L2	Age18weeks	3.37824924505922e-22	0.263092	1.73727	1.93107	2.277	1.31068	0.390313
936	XLOC_005531	HIST1H2BD(2OF2)	Age18weeks	3.59183955292384e-22	-1.93631	0.0696663	0.0670783	0.0112134	0.160958	-2.63524
937	XLOC_020477	XLOC_020477	Age18weeks	4.092552196799e-22	0.574914	0.15191	0.347471	0.245445	1.61573	0.692187
938	XLOC_018630	CHMP6 (1 OF 2)	Age18weeks	4.73628713096281e-22	0.308075	0.628707	0.741081	0.855545	1.3608	0.444455
939	XLOC_008565	DDX5	Age18weeks	5.00452470333498e-22	0.132354	4.35215	4.06864	4.76879	1.09573	0.131897
940	XLOC_012121	CR788231.1	Age12weeks	5.21286107253199e-22	-1.27428	0.08664	0.0238409	0.0894107	1.03198	0.045413
941	XLOC_002791	STMN1B	Age18weeks	5.39973670357177e-22	-0.629931	0.321365	0.278532	0.195135	0.607206	-0.719743
942	XLOC_015959	SHMT2	Age18weeks	5.45959818293998e-22	0.343136	0.458059	0.516047	0.62602	1.36668	0.450675
943	XLOC_012964	CPLX3	Age18weeks	5.6450704682784e-22	-0.623059	1.54752	1.27596	0.772786	0.499372	-1.00181
944	XLOC_004855	GPR37B	Age18weeks	5.82622302057497e-22	-0.582987	0.257618	0.195516	0.150291	0.583387	-0.777476
945	XLOC_021902	RPL10	Age12weeks	6.16823339231432e-22	-0.152646	7.99478	7.19952	6.42253	0.80334	-0.315917
946	XLOC_011004	SDHA	Age18weeks	7.27814997282526e-22	0.236088	0.844685	0.927312	1.046	1.23833	0.308394
947	XLOC_006841	ADRA2B(2OF2)	Age18weeks	7.33784425761331e-22	-0.271909	3.98136	3.75588	3.20475	0.804938	-0.313051
948	XLOC_009061	ATP6V1D	Age18weeks	7.3595634548935e-22	-0.20919	1.96024	1.77693	1.54889	0.790152	-0.339797
949	XLOC_014256	RPL7	Age18weeks	7.65924662145888e-22	-0.14198	14.12	13.1157	12.1824	0.862782	-0.212933
950	XLOC_016708	BX005328.1	Age18weeks	7.81518753011343e-22	0.175816	2.7132	2.71013	3.42423	1.26206	0.335785
951	XLOC_018717	SDK2B	Age18weeks	8.0948122350234e-22	0.274759	2.6506	2.75634	3.19129	1.20399	0.267823
952	XLOC_021149	SYN2A	Age18weeks	9.06525547813464e-22	-0.600709	0.210805	0.180356	0.116715	0.553662	-0.852921
953	XLOC_000545	LOC107396617	Age12weeks	9.39109431761753e-22	-0.707404	0.185757	0.0910743	0.133699	0.719756	-0.474421
954	XLOC_018772	GHITM	Age18weeks	9.83788656140064e-22	0.227206	0.961357	1.09506	1.15864	1.20521	0.269289
955	XLOC_003468	PSMB2	Age18weeks	9.87665569049676e-22	-0.238246	1.12718	1.05092	0.898372	0.797008	-0.327335
956	XLOC_024644	SALL3B	Age18weeks	1.0114821280433e-21	0.71033	0.0673007	0.0738085	0.107759	1.60116	0.679116
957	XLOC_012028	OLA.26123	Age12weeks	1.01981987056388e-21	-0.495131	0.650588	0.427154	0.099076	0.152287	-2.71514
958	XLOC_017671	ZBTB20	Age18weeks	1.06423926638484e-21	0.182081	2.52649	2.54064	2.82335	1.1175	0.160269
959	XLOC_000577	SERINC2	Age18weeks	1.2839422132339e-21	0.708258	0.0794294	0.127274	0.145514	1.83199	0.873414
960	XLOC_021529	ERRFI1(2OF2)	Age18weeks	1.29257964139247e-21	0.525411	0.315357	0.444947	0.455628	1.4448	0.530868
961	XLOC_025022	SRP9	Age18weeks	1.37541831305772e-21	-0.252348	1.19999	1.14283	0.912441	0.760376	-0.395216
962	XLOC_004946	SYT1A	Age18weeks	1.38173447562985e-21	-0.478285	3.31626	2.8046	2.06155	0.621648	-0.68583
963	XLOC_023737	NFU1	Age18weeks	1.4885634269973e-21	0.228702	1.32096	1.44067	1.64522	1.24548	0.316702
964	XLOC_009795	CLU	Age12weeks	1.54790150852146e-21	0.295446	2.08371	2.69843	2.98906	1.43449	0.52054
965	XLOC_006382	CDC26	Age18weeks	1.56040078121113e-21	-0.34125	0.677705	0.671554	0.468546	0.691373	-0.532465
966	XLOC_024675	DBPA	Age18weeks	1.59107266810009e-21	-0.204143	2.30796	2.07907	1.89967	0.823093	-0.280873
967	XLOC_005364	GPM6AA	Age12weeks	1.69179632912468e-21	-0.298544	1.16038	0.828636	0.720598	0.621002	-0.687331
968	XLOC_010594	RPL18	Age12weeks	1.78688143754041e-21	-0.135843	13.3856	12.2729	11.1736	0.834749	-0.260586
969	XLOC_024566	UQCRB	Age12weeks	1.85569973498237e-21	-0.11886	5.78744	5.1837	4.03456	0.697123	-0.520514
970	XLOC_014732	GLUL (2 OF 2)	Age18weeks	1.9016001947617e-21	0.262038	16.6605	17.8518	22.1552	1.32981	0.411216
971	XLOC_021648	MOV10(1OF3)	Age18weeks	1.93924611070686e-21	1.30904	0.0185923	0.0309137	0.0568313	3.05671	1.61198
972	XLOC_008973	FOXO3B	Age18weeks	1.96931360688705e-21	0.293224	0.861413	0.933676	1.28899	1.49636	0.581462
973	XLOC_020984	RIMKLA	Age12weeks	1.97476769348722e-21	-0.315636	0.75317	0.537039	0.555215	0.73717	-0.43993
974	XLOC_013373	EIF3M	Age18weeks	1.97899268248262e-21	-0.263797	1.19271	1.00583	0.949767	0.796308	-0.328601
975	XLOC_011948	RPS3	Age18weeks	2.03706333155123e-21	-0.141285	9.5341	9.07776	8.17978	0.857949	-0.221035
976	XLOC_021670	Nfu_p_1_003651	Age18weeks	2.15383941275817e-21	0.239649	3.69325	3.98428	4.75698	1.28802	0.365156
977	XLOC_012865	CYP27C1	Age12weeks	2.25860200781282e-21	0.629547	0.496495	0.813729	0.580405	1.169	0.22528
978	XLOC_024564	FAM84B	Age18weeks	2.27421747719671e-21	0.450581	0.288553	0.329304	0.533261	1.84805	0.886003
979	XLOC_013398	SERINC4	Age18weeks	2.31739894385656e-21	0.282411	0.726464	0.865567	0.934117	1.28584	0.362711
980	XLOC_019355	HIPK2	Age18weeks	2.43953798828752e-21	0.249509	1.46625	1.51579	2.09934	1.43178	0.517811
981	XLOC_007643	RGRA	Age18weeks	2.60590485446e-21	0.373496	2.13637	2.64069	2.8752	1.34584	0.428503
982	XLOC_017687	ABCG4 (1 OF 2)	Age18weeks	2.68810674299226e-21	0.405726	0.421457	0.516443	0.640047	1.51865	0.602791
983	XLOC_011957	WU:FC51F04	Age18weeks	2.82840887430357e-21	-0.188078	2.85311	2.42916	2.52207	0.883972	-0.177927
984	XLOC_021843	PIM1	Age18weeks	2.8343371704139e-21	0.517771	0.199693	0.216856	0.32649	1.63496	0.709255
985	XLOC_015289	CABLES1(1OF2)	Age18weeks	2.85368912278361e-21	0.451373	0.313883	0.362066	0.518758	1.65271	0.724834
986	XLOC_005355	FAM13B	Age18weeks	2.86705358354729e-21	0.185689	3.81602	4.29628	4.4739	1.1724	0.229466
987	XLOC_006215	XLOC_006215	Age12weeks	2.87740283484649e-21	-0.145973	3.48892	2.97256	2.2011	0.630883	-0.664557
988	XLOC_020062	FAM46C	Age18weeks	2.97714640295766e-21	0.4628	0.231103	0.283103	0.37499	1.62261	0.698313
989	XLOC_006077	SEZ6L	Age18weeks	3.07008106569273e-21	0.426727	0.498735	0.617625	0.673706	1.35083	0.433845
990	XLOC_017720	Nfu_g_1_005472	Age18weeks	3.16310921786252e-21	0.336255	1.50677	1.5866	1.69468	1.12471	0.169551
991	XLOC_013279	GRAMD2(1OF2)	Age12weeks	3.21673162328693e-21	0.182284	3.38737	3.98902	5.77988	1.7063	0.770872
992	XLOC_010591	KCNJ14	Age18weeks	3.39114139713448e-21	0.497342	0.227163	0.21889	0.27871	1.22692	0.295037
993	XLOC_011424	VPS37D	Age18weeks	4.12093280845908e-21	0.526678	0.117174	0.150479	0.21718	1.85348	0.890237
994	XLOC_020965	NDUFA4(1OF2)	Age18weeks	4.67033250440421e-21	-0.45973	0.356845	0.273762	0.238494	0.668342	-0.581342
995	XLOC_012006	ATP1B3B	Age12weeks	4.89213045594825e-21	-0.395043	0.750204	0.496507	0.268225	0.357536	-1.48384
996	XLOC_019476	TAT	Age18weeks	5.49258244733707e-21	1.30571	0.0177094	0.0300768	0.0489726	2.76534	1.46746
997	XLOC_002372	FGFBP3	Age12weeks	5.59990673073291e-21	-0.639498	0.542243	0.266533	0.219197	0.404242	-1.30671
998	XLOC_024899	AK2	Age18weeks	6.05395354230082e-21	0.18739	1.68525	1.77994	2.0003	1.18694	0.247247
999	XLOC_011339	HIF1AL	Age18weeks	6.46403034667947e-21	0.289061	0.565637	0.575809	0.795034	1.40556	0.49114
1000	XLOC_023170	MIDN	Age18weeks	6.60706973071136e-21	-0.275398	0.930788	0.790992	0.714008	0.7671	-0.382514
1001	XLOC_006911	LOC107374878	Age12weeks	7.07361577634503e-21	1.19239	0.0514685	0.159781	0.21933	4.26144	2.09134
1002	XLOC_005004	ATP6V1F	Age18weeks	7.66965655468539e-21	-0.222705	1.39307	1.23131	1.1196	0.803688	-0.315292
1003	XLOC_005673	RAB3IP	Age18weeks	7.83694909215896e-21	0.339543	0.440409	0.454256	0.618266	1.40384	0.489383
1004	XLOC_011597	PPP2R1B	Age18weeks	7.8484578807986e-21	0.183031	1.39837	1.46394	1.6514	1.18095	0.239945
1005	XLOC_019562	RPL27A	Age12weeks	7.94556312841196e-21	-0.119817	15.1219	13.9562	11.8389	0.782899	-0.353102
1006	XLOC_006499	SI:DKEY-88L16.2	Age18weeks	8.28427437704686e-21	0.407347	0.338927	0.342719	0.518204	1.52895	0.612543
1007	XLOC_017860	P4HA2	Age12weeks	8.47346772102378e-21	0.547667	0.187418	0.289056	0.368407	1.96569	0.975037
1008	XLOC_024744	Nfu_g_1_009992	Age18weeks	9.2104975195781e-21	-0.47398	0.396336	0.369185	0.258644	0.652587	-0.615757
1009	XLOC_003865	Nfu_g_1_024378	Age18weeks	9.25527960395367e-21	0.405286	0.300816	0.285799	0.443544	1.47447	0.560197
1010	XLOC_006291	OLA.7268	Age18weeks	9.26853422020313e-21	0.159114	9.53869	9.26433	10.6384	1.11529	0.157425
1011	XLOC_006070	RPL17	Age18weeks	9.44632905842694e-21	-0.126007	15.7939	15.5561	13.8911	0.879526	-0.185201
1012	XLOC_010792	CCDC47	Age18weeks	9.78921844014043e-21	0.207239	1.26664	1.28671	1.60568	1.26767	0.342174
1013	XLOC_012614	SALL1A	Age18weeks	1.24517710945413e-20	-0.468675	0.51565	0.398834	0.357413	0.693131	-0.5288
1014	XLOC_004981	METAP2	Age18weeks	1.29443314369256e-20	-0.260495	1.17148	1.10091	0.937407	0.800188	-0.321589
1015	XLOC_024386	BTF3(2OF2)	Age18weeks	1.33237649448764e-20	0.129912	6.96907	7.2922	7.70435	1.10551	0.144707
1016	XLOC_013320	CDKL5	Age18weeks	1.37471179258327e-20	0.317732	1.3334	1.47948	1.82018	1.36506	0.448969
1017	XLOC_022190	KLHDC2	Age18weeks	1.38153038681914e-20	0.355871	0.375618	0.39785	0.52311	1.39266	0.477847
1018	XLOC_008169	LMBRD1	Age18weeks	1.43403981104424e-20	0.262248	0.816726	0.835727	1.10561	1.35371	0.436919
1019	XLOC_002087	Nfu_p_1_052582	Age12weeks	1.50700161507845e-20	-0.461383	1.42578	0.978553	0.604172	0.42375	-1.23872
1020	XLOC_009910	HMGN3	Age18weeks	1.67834249033324e-20	-0.175549	2.70015	2.35067	2.18928	0.810801	-0.30258
1021	XLOC_011805	DMD	Age18weeks	1.71113278235299e-20	0.280384	1.23851	1.3137	1.83547	1.482	0.567542
1022	XLOC_000814	Nfu_p_1_026246	Age18weeks	1.86813044367722e-20	0.540422	0.175762	0.212749	0.249168	1.41764	0.503489
1023	XLOC_014905	XLOC_014905	Age12weeks	2.13629964857634e-20	-0.146905	3.32228	2.87993	1.75227	0.527429	-0.92295
1024	XLOC_009557	LOC107377304	Age18weeks	2.17175782670582e-20	0.25745	1.56894	1.64147	2.13225	1.35903	0.442582
1025	XLOC_015471	OLA.14286	Age12weeks	2.31618757692206e-20	0.419507	1.35047	1.98763	2.03103	1.50394	0.588751
1026	XLOC_015715	SDC4	Age18weeks	2.36566966532723e-20	0.423851	0.418537	0.435114	0.559147	1.33596	0.417871
1027	XLOC_013596	ZPLXDC2	Age18weeks	2.6105997722513e-20	0.410428	0.748218	0.861665	1.18274	1.58074	0.6606
1028	XLOC_016307	ZEB2B	Age18weeks	2.81952575387085e-20	-0.363467	1.64774	1.40474	1.22545	0.743712	-0.427184
1029	XLOC_011307	NR4A3	Age18weeks	2.87511879722689e-20	-0.708148	0.425096	0.320804	0.190289	0.447638	-1.1596
1030	XLOC_018817	RBP4	Age18weeks	3.01584885327243e-20	1.16095	0.372707	0.747195	0.985886	2.6452	1.40338
1031	XLOC_008349	Nfu_p_1_046367	Age18weeks	3.05176975500765e-20	0.464149	0.991519	1.17343	1.25436	1.26509	0.339244
1032	XLOC_022345	TIAM2(1OF2)	Age18weeks	3.22630753522392e-20	0.34306	0.469313	0.52749	0.726732	1.5485	0.630874
1033	XLOC_002905	LOC107374360	Age18weeks	3.39706732408411e-20	-0.383495	0.57909	0.545078	0.385521	0.665736	-0.586977
1034	XLOC_019587	CHCHD3	Age18weeks	3.58677642998869e-20	0.305195	0.611161	0.721933	0.791367	1.29486	0.372796
1035	XLOC_002494	RPS4X	Age12weeks	3.88359996528499e-20	-0.132471	11.3806	10.4528	9.67494	0.850123	-0.234257
1036	XLOC_005147	GNPDA1	Age18weeks	4.34995272644108e-20	0.193694	1.14066	1.18749	1.40753	1.23396	0.303293
1037	XLOC_020903	SLC16A1(1OF2)	Age18weeks	4.68052774773832e-20	0.373894	1.3456	1.56072	1.76974	1.3152	0.395287
1038	XLOC_016810	IP6K2 (2 OF 2)	Age18weeks	4.74483049737263e-20	0.230122	1.24654	1.32764	1.61705	1.29723	0.37543
1039	XLOC_017311	HMGB1A	Age18weeks	4.82920118213229e-20	-0.137601	8.76775	8.03454	7.66699	0.874453	-0.193546
1040	XLOC_017783	Nfu_g_1_005337	Age12weeks	4.85512278053966e-20	0.0947052	13.9444	15.417	16.6393	1.19326	0.254905
1041	XLOC_007266	STXBP1A	Age18weeks	4.90938853119915e-20	-0.273681	2.44516	2.3135	1.85252	0.757627	-0.40044
1042	XLOC_012692	ADM(1OF2)	Age18weeks	5.15621078003075e-20	-0.661535	0.157501	0.0873317	0.0887493	0.563485	-0.827551
1043	XLOC_007971	KIAA1467	Age18weeks	5.16952630364195e-20	0.278453	0.856742	0.909357	1.13179	1.32103	0.401667
1044	XLOC_020916	MIB2	Age18weeks	5.49606872302387e-20	0.301364	0.923578	1.09715	1.27427	1.37971	0.464367
1045	XLOC_011764	ATG13	Age18weeks	5.64309113893059e-20	0.417564	0.279243	0.314782	0.427966	1.53259	0.615973
1046	XLOC_011834	RAP2A (4 OF 4)	Age18weeks	5.69408803878821e-20	-0.665117	0.147015	0.11485	0.0874064	0.594539	-0.750157
1047	XLOC_004416	GNB2L1	Age12weeks	5.70453483925579e-20	-0.145486	10.6814	9.70703	9.37425	0.877623	-0.188326
1048	XLOC_018743	Nfu_g_1_022893	Age18weeks	5.93032632800298e-20	0.18701	2.6459	2.73166	3.09813	1.17092	0.22764
1049	XLOC_005803	NXNL1(2OF2)	Age18weeks	5.93378066621371e-20	-0.468473	0.249899	0.175857	0.157367	0.629724	-0.667208
1050	XLOC_011794	CBS (1 OF 2)	Age18weeks	5.93870791328565e-20	0.505213	0.13014	0.165606	0.204952	1.57486	0.655222
1051	XLOC_008865	Nfu_p_1_009047	Age18weeks	6.32347438633222e-20	0.230234	1.42466	1.54266	1.99417	1.39975	0.48517
1052	XLOC_007322	CNGA1(2OF2)	Age18weeks	6.4283780149914e-20	0.386878	4.21789	5.0422	6.47438	1.53498	0.618222
1053	XLOC_023785	LOC107393870	Age18weeks	6.60622791690476e-20	-0.441982	0.590987	0.484063	0.378174	0.639902	-0.644077
1054	XLOC_006094	CAMK2B (3 OF 3)	Age18weeks	7.15484967611261e-20	0.230821	5.23257	5.92117	6.52923	1.2478	0.319392
1055	XLOC_006594	CPLX2L	Age18weeks	7.42950886889299e-20	-0.968319	0.0794149	0.0693305	0.0338447	0.426176	-1.23048
1056	XLOC_012907	SCG3	Age18weeks	7.53161943693735e-20	0.142773	5.07541	4.83937	5.98141	1.17851	0.236962
1057	XLOC_016164	CDKN1A	Age12weeks	7.78311084212671e-20	0.435823	0.411692	0.651738	0.829398	2.01461	1.0105
1058	XLOC_011878	ATP5B	Age18weeks	7.79506991790615e-20	-0.108289	6.94823	6.33488	6.27489	0.903091	-0.147057
1059	XLOC_007318	SUCLG1	Age18weeks	7.8620564759402e-20	-0.209329	1.4078	1.34356	1.19962	0.85212	-0.230872
1060	XLOC_007698	Nfu_g_1_002795	Age18weeks	8.20036801909225e-20	-0.305179	0.831196	0.722397	0.60121	0.723308	-0.467318
1061	XLOC_013832	CA2	Age12weeks	8.34620336298382e-20	0.227052	5.32001	6.29641	6.49597	1.22104	0.288116
1062	XLOC_021037	STAT6	Age18weeks	8.35427626037287e-20	1.1232	0.0252701	0.0411528	0.0608356	2.40742	1.26749
1063	XLOC_001862	C1ORF51(1OF2)	Age18weeks	8.57157201471733e-20	-0.421416	0.453331	0.357872	0.286104	0.631114	-0.664027
1064	XLOC_004925	ATP6V1E1B	Age18weeks	8.63353068655189e-20	-0.202572	1.86334	1.69924	1.54953	0.831586	-0.266063
1065	XLOC_022739	BX936443.2	Age18weeks	8.7776264208895e-20	0.487104	0.295544	0.38704	0.501801	1.69789	0.76374
1066	XLOC_024542	SV2A(2OF2)	Age18weeks	9.32893997732755e-20	-0.497772	0.483424	0.389305	0.289255	0.598346	-0.740948
1067	XLOC_021874	NDRG3B	Age18weeks	9.74803579650277e-20	0.255117	0.641018	0.634968	0.88941	1.3875	0.472483
1068	XLOC_005502	CSRP2	Age18weeks	1.02785845255442e-19	0.292309	1.5976	1.92164	1.80069	1.12713	0.172649
1069	XLOC_015828	XLOC_015828	Age18weeks	1.04784832008271e-19	-0.136056	3.43008	3.05179	2.85871	0.833426	-0.262874
1070	XLOC_007774	LOC107376687	Age18weeks	1.05584935664621e-19	0.690967	0.0536715	0.0601665	0.0991652	1.84763	0.885678
1071	XLOC_014410	THRB	Age18weeks	1.15093847752039e-19	-0.497541	0.280661	0.248815	0.200254	0.713511	-0.486993
1072	XLOC_005600	LOC107385489	Age18weeks	1.22246096841786e-19	0.20131	1.78262	1.87171	2.2196	1.24513	0.316301
1073	XLOC_013413	Nfu_g_1_022005	Age18weeks	1.223976238798e-19	0.393656	0.434049	0.470802	0.614593	1.41595	0.501774
1074	XLOC_020245	ATP5G3A	Age12weeks	1.25685776708062e-19	-0.0876421	14.5823	13.4692	11.6267	0.797319	-0.326772
1075	XLOC_014796	CAMSAP2(2OF2)	Age18weeks	1.28446438134751e-19	-0.399621	0.477969	0.4375	0.293859	0.614808	-0.701793
1076	XLOC_019203	TPM1	Age18weeks	1.29949556781958e-19	-0.478991	0.269936	0.19699	0.209514	0.77616	-0.365574
1077	XLOC_018442	ARHGAP17A	Age18weeks	1.32317260264483e-19	0.348403	0.367697	0.430466	0.488251	1.32786	0.409108
1078	XLOC_016892	TOP1L	Age18weeks	1.35632157360731e-19	-0.256501	1.05445	0.995866	0.797471	0.75629	-0.402988
1079	XLOC_011910	MARK4(1OF2)	Age18weeks	1.36133283836048e-19	0.370724	0.256118	0.274777	0.349053	1.36286	0.446637
1080	XLOC_016163	SRSF3(2OF2)	Age12weeks	1.40598866683356e-19	-0.19066	1.87184	1.58953	1.71691	0.917231	-0.124643
1081	XLOC_004692	PAIP2	Age18weeks	1.45195338671958e-19	0.249038	0.917611	0.978162	1.11668	1.21694	0.283262
1082	XLOC_017822	HMP19	Age18weeks	1.45965352353373e-19	0.235711	2.3332	2.42921	3.0682	1.31502	0.395086
1083	XLOC_005778	CLTA	Age18weeks	1.51323555264875e-19	0.146063	3.14516	3.23886	3.48943	1.10946	0.149855
1084	XLOC_005656	RPS16	Age12weeks	1.51843910669327e-19	-0.128264	11.1495	10.2789	8.86604	0.795194	-0.330622
1085	XLOC_017947	CABZ01049117.1	Age18weeks	1.5818086850504e-19	-1.37167	0.127289	0.0918368	0.0303328	0.238298	-2.06916
1086	XLOC_014624	HSD17B12B	Age18weeks	1.60128358261558e-19	0.271721	0.658794	0.683738	0.84903	1.28876	0.365989
1087	XLOC_013131	SDHAF2	Age18weeks	1.64790815098478e-19	-0.206423	1.65729	1.59092	1.29309	0.780244	-0.358003
1088	XLOC_022048	Nfu_p_1_052121	Age18weeks	1.65158061290407e-19	-0.382862	1.36759	1.22392	0.92275	0.674726	-0.567626
1089	XLOC_006849	HMGCS1	Age12weeks	1.67778160588589e-19	-0.452935	0.440306	0.296936	0.250396	0.568687	-0.814293
1090	XLOC_019949	LOC107389328	Age18weeks	1.77762245326039e-19	1.09804	0.0401201	0.075499	0.135132	3.36818	1.75197
1091	XLOC_014065	LYPLA1	Age18weeks	1.81201863398908e-19	0.34863	0.632101	0.710114	0.835551	1.32186	0.402572
1092	XLOC_011693	Nfu_p_1_000375	Age18weeks	1.84747622230138e-19	-0.561343	0.666641	0.495114	0.436128	0.654218	-0.612157
1093	XLOC_020984	RIMKLA	Age18weeks	1.89002329251488e-19	-0.318961	0.75317	0.537039	0.555215	0.73717	-0.43993
1094	XLOC_016847	NAAA	Age18weeks	1.89500487128335e-19	0.261045	1.05738	1.07748	1.37704	1.30231	0.381077
1095	XLOC_003951	ATP1B3A	Age18weeks	1.94902072642746e-19	-0.267543	1.32559	1.22536	1.05014	0.792203	-0.336059
1096	XLOC_001165	SNRPE	Age18weeks	2.04172143244287e-19	-0.226123	1.14503	1.01671	0.908574	0.793493	-0.333711
1097	XLOC_017804	COX7B2	Age12weeks	2.124728717787e-19	-0.114851	6.70601	5.87534	4.06526	0.606211	-0.722107
1098	XLOC_024107	ARHGAP44 (1 OF 2)	Age18weeks	2.17428076838437e-19	-0.604171	0.193517	0.161368	0.0992018	0.512624	-0.964026
1099	XLOC_005904	LOC107388355	Age18weeks	2.26128362251261e-19	-0.834914	0.152768	0.129504	0.0662233	0.433491	-1.20593
1100	XLOC_021771	DDX23	Age18weeks	2.28953569119578e-19	-0.237259	1.5123	1.38885	1.21397	0.802729	-0.317014
1101	XLOC_009910	HMGN3	Age12weeks	2.29434527232771e-19	-0.16226	2.70015	2.35067	2.18928	0.810801	-0.30258
1102	XLOC_007533	PGAM1B	Age18weeks	2.31308341623951e-19	-0.197242	2.30383	2.21354	1.8085	0.784997	-0.349242
1103	XLOC_023934	CDO1	Age12weeks	2.52325061013594e-19	0.409949	0.417604	0.60785	0.672733	1.61093	0.687898
1104	XLOC_006245	DNM1A	Age18weeks	2.54702121730604e-19	0.191086	2.54685	2.78745	3.26848	1.28334	0.359901
1105	XLOC_006890	GSNA	Age18weeks	2.64214483788776e-19	0.409396	0.26553	0.327323	0.401421	1.51177	0.596239
1106	XLOC_017361	ATP5L	Age12weeks	2.91469188364922e-19	-0.107947	6.8334	6.18066	4.45613	0.65211	-0.616812
1107	XLOC_015432	MEX3D	Age18weeks	2.99580927740253e-19	-0.615523	0.206798	0.132033	0.112851	0.545707	-0.873801
1108	XLOC_013408	ADAMTS18	Age18weeks	3.06019485063193e-19	0.405455	1.32074	1.67891	1.96451	1.48743	0.572826
1109	XLOC_006387	ATP6V1G1	Age12weeks	3.25953996288523e-19	-0.114364	5.90703	5.18294	4.66953	0.790503	-0.339157
1110	XLOC_014387	CCK (1 OF 2)	Age18weeks	3.5811970139951e-19	0.868575	0.421229	0.591196	1.03637	2.46035	1.29886
1111	XLOC_003295	XLOC_003295	Age18weeks	4.11884557725383e-19	-0.291475	0.740442	0.624752	0.546569	0.738166	-0.437984
1112	XLOC_001040	SEC14L1(1OF2)	Age18weeks	4.90521537330758e-19	0.298497	0.592722	0.65681	0.745394	1.25758	0.330646
1113	XLOC_005320	SFXN5B	Age18weeks	5.02048538199499e-19	0.447712	0.190041	0.229281	0.266587	1.40279	0.488295
1114	XLOC_020889	RAPGEF3	Age18weeks	5.05538984152165e-19	0.505933	0.213646	0.239998	0.365249	1.7096	0.773657
1115	XLOC_022506	TIMM9	Age18weeks	5.15159302508079e-19	-0.305363	0.684699	0.616676	0.519244	0.758353	-0.399058
1116	XLOC_016635	NDUFA4(1OF2)	Age12weeks	5.55108852673089e-19	0.248491	2.23961	2.70239	2.92	1.3038	0.382719
1117	XLOC_013242	MPPED2	Age18weeks	5.82466180646991e-19	0.405072	0.242424	0.276467	0.341717	1.40958	0.495265
1118	XLOC_017799	ADSSL	Age18weeks	6.10557434072052e-19	0.350211	0.350548	0.41056	0.423766	1.20887	0.273657
1119	XLOC_015910	GNAT1	Age18weeks	6.12865463139244e-19	0.342801	13.6219	16.3533	18.184	1.33491	0.416737
1120	XLOC_000182	GNAO1A	Age18weeks	6.40253887866308e-19	-0.334361	0.804498	0.781158	0.583091	0.724788	-0.464369
1121	XLOC_010529	ENO2(2OF2)	Age18weeks	6.50612856261864e-19	-0.455744	0.550122	0.501526	0.324819	0.590449	-0.760115
1122	XLOC_015258	SLC1A1	Age18weeks	6.85207919277529e-19	0.623697	0.291216	0.361989	0.518024	1.77883	0.830932
1123	XLOC_001909	ABAT	Age18weeks	6.87509137289008e-19	-0.228389	1.72519	1.77953	1.3442	0.779162	-0.360005
1124	XLOC_024597	CHD4A	Age18weeks	7.50198934544719e-19	-0.194533	2.04212	1.84754	1.65763	0.811722	-0.300943
1125	XLOC_024214	SV2C	Age18weeks	7.60144610409576e-19	0.4933	0.192739	0.197277	0.252277	1.30891	0.388362
1126	XLOC_021222	Nfu_g_1_001587	Age12weeks	7.70956756050702e-19	0.369387	1.06243	1.47063	1.66863	1.57058	0.651297
1127	XLOC_024154	LOC107393726	Age12weeks	7.96000016089155e-19	0.918713	0.0543458	0.128372	0.0559126	1.02883	0.0410051
1128	XLOC_013882	WIPF2(2OF2)	Age18weeks	8.10798007778253e-19	0.425024	0.277636	0.301018	0.449901	1.62047	0.696413
1129	XLOC_011833	MBNL2(1OF2)	Age18weeks	8.49420909908627e-19	0.268153	1.44385	1.57704	1.75279	1.21397	0.279734
1130	XLOC_013089	KIFC3	Age18weeks	8.62626876711463e-19	0.482685	0.14725	0.157813	0.203202	1.37998	0.464646
1131	XLOC_021269	TENC1A	Age18weeks	8.68594453702873e-19	0.563586	0.172469	0.233371	0.27804	1.61212	0.688957
1132	XLOC_024533	XLOC_024533	Age18weeks	9.21860324656087e-19	-0.37708	0.539947	0.453649	0.364025	0.674187	-0.56878
1133	XLOC_005694	NDUFA12	Age18weeks	9.26821514228216e-19	-0.16866	2.28784	2.17866	1.86459	0.815	-0.295128
1134	XLOC_015147	SAGA	Age12weeks	1.0152654352072e-18	0.343789	9.52165	12.5001	12.9445	1.35948	0.44305
1135	XLOC_006062	PURG	Age18weeks	1.04578223774806e-18	-0.553283	0.226947	0.163002	0.132039	0.581805	-0.781392
1136	XLOC_002868	CR352229.2	Age18weeks	1.11050349036493e-18	0.419443	0.288563	0.374363	0.442437	1.53324	0.616585
1137	XLOC_018756	PTPREA	Age18weeks	1.18160994510612e-18	0.397194	0.722518	0.889143	1.01756	1.40835	0.494007
1138	XLOC_010667	CROT	Age18weeks	1.22826829711883e-18	-0.238613	4.21192	4.22306	3.2173	0.763855	-0.388629
1139	XLOC_014583	AK5	Age18weeks	1.29057905219595e-18	0.373363	1.7045	1.90018	2.44917	1.43688	0.52294
1140	XLOC_009011	BX640584.1	Age18weeks	1.32370903643559e-18	-0.941792	0.191302	0.172094	0.0687576	0.35942	-1.47626
1141	XLOC_020314	DNAJB2	Age18weeks	1.34919072694194e-18	0.36627	0.532534	0.603466	0.739947	1.38948	0.474548
1142	XLOC_021808	SLC52A3	Age18weeks	1.4193353981985e-18	0.255151	0.690144	0.718436	0.866839	1.25603	0.328867
1143	XLOC_008323	CYCSB	Age12weeks	1.45831859978265e-18	-0.126065	4.12466	3.63141	3.03746	0.736414	-0.441411
1144	XLOC_021912	SNRPG	Age12weeks	1.61234249328919e-18	-0.210684	1.4073	1.1785	0.837459	0.595082	-0.74884
1145	XLOC_015509	SLC25A30	Age18weeks	1.62297721553115e-18	0.490626	0.196474	0.25628	0.293565	1.49416	0.579339
1146	XLOC_015700	Nfu_g_1_022469	Age12weeks	1.77936621604202e-18	-0.219635	1.02529	0.841455	0.89352	0.871481	-0.198459
1147	XLOC_002805	Nfu_p_1_030232	Age18weeks	1.79222885582773e-18	0.439493	0.457115	0.553986	0.729196	1.59521	0.67375
1148	XLOC_024871	VAMP1(1OF2)	Age18weeks	1.83180463084292e-18	0.215737	7.78595	8.68053	9.25231	1.18833	0.24894
1149	XLOC_001455	BTR02	Age18weeks	2.059888232081e-18	0.616806	0.0911942	0.114418	0.132712	1.45526	0.54128
1150	XLOC_008911	POLR2A	Age18weeks	2.06774832437881e-18	-0.242963	1.12108	1.11352	0.855858	0.763427	-0.389439
1151	XLOC_007954	TNRC6B(2OF2)	Age18weeks	2.20241319052442e-18	-0.218294	1.40553	1.26125	1.12749	0.802185	-0.317994
1152	XLOC_024583	FABP3	Age12weeks	2.20555566187974e-18	-0.210772	2.03908	1.7466	1.35329	0.663677	-0.591446
1153	XLOC_014451	ITGB8	Age18weeks	2.21914623282412e-18	0.414037	0.472318	0.557105	0.630132	1.33412	0.415893
1154	XLOC_007683	PPP2R2D	Age18weeks	2.22380862386351e-18	-0.265923	0.959941	0.895824	0.752279	0.783672	-0.351678
1155	XLOC_005644	SEMA3C	Age18weeks	2.29753028237595e-18	0.44363	0.515263	0.707671	0.748774	1.45319	0.539222
1156	XLOC_020791	SLC27A6	Age18weeks	2.38404695873763e-18	0.390141	2.44509	3.09493	3.04221	1.24421	0.31523
1157	XLOC_021978	MPP5A	Age18weeks	2.46613686940488e-18	0.335148	0.346595	0.36894	0.539624	1.55693	0.638702
1158	XLOC_013595	C7H10ORF112	Age18weeks	2.47336333668709e-18	1.16576	0.0539447	0.0958407	0.164025	3.04061	1.60436
1159	XLOC_024079	LOC107393561	Age18weeks	2.47651346458521e-18	-0.127892	4.76545	4.31868	3.91706	0.82197	-0.282842
1160	XLOC_004618	HNRNPA0	Age12weeks	2.53948745653166e-18	-0.125099	4.31178	3.88715	4.44015	1.02977	0.0423224
1161	XLOC_014630	RX2	Age12weeks	2.69336797178963e-18	-0.369831	0.269167	0.182182	0.155273	0.576866	-0.793692
1162	XLOC_017976	Nfu_g_1_022294	Age18weeks	2.72832631385452e-18	-0.140023	3.45689	3.44038	3.06155	0.885638	-0.175211
1163	XLOC_010730	GPR146	Age12weeks	2.76069228172908e-18	0.256928	0.694719	0.896451	1.05198	1.51425	0.598601
1164	XLOC_000121	NPM1B	Age18weeks	2.78483081488562e-18	-0.273526	0.979889	0.910467	0.769742	0.78554	-0.348243
1165	XLOC_003863	XLOC_003863	Age12weeks	2.89698108604851e-18	0.244441	1.40836	1.72173	2.10509	1.49471	0.579863
1166	XLOC_006046	MCTP1B	Age18weeks	2.92119305433524e-18	0.451291	0.210108	0.228179	0.374088	1.78046	0.83225
1167	XLOC_013403	CHP2	Age18weeks	3.20028524046616e-18	0.569262	0.214951	0.254259	0.332571	1.5472	0.629659
1168	XLOC_004416	GNB2L1	Age18weeks	3.68377139224715e-18	-0.146597	10.6814	9.70703	9.37425	0.877623	-0.188326
1169	XLOC_016705	Nfu_p_1_050951	Age18weeks	4.3142868171158e-18	0.501149	0.330717	0.384494	0.623163	1.88428	0.914014
1170	XLOC_012005	DGKD	Age18weeks	4.32501557235643e-18	-0.634338	0.292301	0.214455	0.162146	0.554723	-0.85016
1171	XLOC_021354	PLCH2A	Age18weeks	4.36654130455023e-18	0.371008	0.387937	0.452787	0.538986	1.38936	0.474423
1172	XLOC_007263	TJP2A	Age18weeks	4.44608722649086e-18	0.222284	3.21093	3.59784	3.86114	1.2025	0.266039
1173	XLOC_023150	TMEM59L	Age18weeks	4.52541003378305e-18	-0.354369	0.722335	0.655395	0.555221	0.768648	-0.379606
1174	XLOC_012830	DMXL2	Age18weeks	4.84642214345249e-18	-0.251769	1.2955	1.2852	1.05267	0.812559	-0.299455
1175	XLOC_011596	MLF1	Age18weeks	5.95936825945639e-18	0.922461	0.0452572	0.0957604	0.0894033	1.97545	0.98218
1176	XLOC_000278	MLPHB	Age18weeks	6.21593874040205e-18	0.584106	0.0784079	0.0881281	0.12837	1.6372	0.711232
1177	XLOC_017111	PAK3	Age18weeks	6.79132953403439e-18	-0.247753	1.1794	1.04925	0.900024	0.76312	-0.390017
1178	XLOC_021127	B4GALT5	Age18weeks	7.09506157788784e-18	-0.399923	0.391448	0.328904	0.25693	0.656359	-0.607442
1179	XLOC_020779	TSC22D1(1OF2)	Age18weeks	7.36774751345983e-18	-0.190731	1.79123	1.55512	1.4385	0.803081	-0.316383
1180	XLOC_005921	STRN(1OF2)	Age18weeks	7.44453827614809e-18	0.364056	0.462021	0.498606	0.643069	1.39186	0.477016
1181	XLOC_022706	PRKCHA	Age18weeks	7.74033496111989e-18	0.526333	0.229366	0.264238	0.367579	1.60259	0.680402
1182	XLOC_002740	SERINC3	Age18weeks	7.87243854175323e-18	0.570667	0.0997403	0.113	0.202728	2.03255	1.02329
1183	XLOC_016970	CABZ01073334.1	Age18weeks	8.92448861362682e-18	0.392599	0.235337	0.268629	0.355226	1.50943	0.594008
1184	XLOC_019731	SYNM	Age18weeks	8.96965473068209e-18	-0.287083	0.970645	0.859595	0.866907	0.893125	-0.163067
1185	XLOC_010830	VAT1	Age18weeks	9.24050553499525e-18	-0.343645	1.38512	1.1495	0.962851	0.695139	-0.524628
1186	XLOC_016420	YWHAB (1 OF 2)	Age18weeks	9.67728684131584e-18	0.0971577	6.34891	6.15914	6.81569	1.07352	0.10235
1187	XLOC_022354	PTP4A2(2OF2)	Age18weeks	1.00504530612363e-17	0.257969	0.758211	0.733704	0.924889	1.21983	0.28668
1188	XLOC_020488	ALG11(2OF2)	Age18weeks	1.07735010953265e-17	0.508792	0.132157	0.143095	0.215928	1.63387	0.708295
1189	XLOC_017755	Nfu_p_1_012389	Age12weeks	1.10530851781032e-17	-0.675699	0.0652987	0.0288179	0.02048	0.313635	-1.67284
1190	XLOC_007446	TTC7A	Age18weeks	1.11289917254543e-17	0.328469	0.649428	0.592407	1.05104	1.6184	0.694569
1191	XLOC_007577	XLOC_007577	Age18weeks	1.14486203541182e-17	-0.296416	0.749055	0.731916	0.536809	0.716649	-0.480662
1192	XLOC_008453	SUN1	Age18weeks	1.22160114531867e-17	0.223946	1.23938	1.27787	1.57315	1.26931	0.344039
1193	XLOC_012912	PAX-6	Age18weeks	1.22464826414685e-17	-0.340943	2.55538	2.09992	1.73328	0.678287	-0.560032
1194	XLOC_004330	EIF4EBP3	Age18weeks	1.27383682176507e-17	0.461814	0.17055	0.191634	0.227987	1.33677	0.418755
1195	XLOC_024776	CYP51	Age12weeks	1.29989958278987e-17	-0.492139	0.27953	0.166655	0.114283	0.40884	-1.29039
1196	XLOC_017792	ASPA	Age18weeks	1.34006718890182e-17	0.318069	0.767119	0.845862	0.934245	1.21786	0.284351
1197	XLOC_009111	THBS1B	Age18weeks	1.3879840538384e-17	0.973825	0.0644891	0.14839	0.162848	2.5252	1.3364
1198	XLOC_009505	Nfu_p_1_030416	Age18weeks	1.41528128589136e-17	2.24051	0.00391441	0.0143104	0.0329576	8.41955	3.07374
1199	XLOC_020110	CERKL	Age18weeks	1.42907927514051e-17	0.412132	0.638997	0.689183	1.12566	1.76161	0.816893
1200	XLOC_024235	Nfu_p_1_022642	Age18weeks	1.4304021214997e-17	0.540481	0.200931	0.247316	0.318916	1.58719	0.666474
1201	XLOC_012621	TPM1	Age18weeks	1.46806909980117e-17	-0.250897	0.673382	0.64021	0.521527	0.774489	-0.368684
1202	XLOC_024505	DNAJC8	Age18weeks	1.47147628470401e-17	-0.216776	1.27911	1.25152	1.07268	0.838611	-0.253927
1203	XLOC_024337	EFNA5A	Age12weeks	1.48325965901416e-17	-0.71778	0.218541	0.108888	0.204736	0.936834	-0.0941348
1204	XLOC_013913	XPO1A	Age18weeks	1.8558146085487e-17	-0.43983	0.294393	0.217012	0.189294	0.642999	-0.637111
1205	XLOC_007418	ATE1	Age18weeks	1.86252037108307e-17	0.252123	0.739196	0.770259	0.951284	1.28692	0.36392
1206	XLOC_015735	SNRPB	Age18weeks	1.88604551004291e-17	-0.235525	1.04647	0.937418	0.856561	0.818521	-0.288908
1207	XLOC_012345	SNRPD2	Age18weeks	1.91264962162705e-17	-0.210775	1.43496	1.35993	1.17679	0.820086	-0.286153
1208	XLOC_009905	CYP46A1	Age18weeks	2.04635340339695e-17	0.44865	0.256139	0.344538	0.370841	1.44781	0.533875
1209	XLOC_013444	ENTPD7	Age18weeks	2.07237393502255e-17	0.368104	0.351344	0.464146	0.515589	1.46748	0.553338
1210	XLOC_023314	CABZ01069519.1	Age18weeks	2.07861055958276e-17	0.557257	0.104227	0.112523	0.143332	1.3752	0.459637
1211	XLOC_002989	CCND1	Age18weeks	2.17313069005379e-17	-0.68605	0.126278	0.089801	0.0584143	0.462586	-1.11221
1212	XLOC_015562	SERBP1(3OF3)	Age18weeks	2.3013765363256e-17	-0.320039	0.624472	0.596644	0.447975	0.717366	-0.479218
1213	XLOC_020352	AGPAT3	Age18weeks	2.31571594528383e-17	0.245755	1.82956	1.8476	2.36529	1.29282	0.370523
1214	XLOC_012574	TRAPPC2L	Age18weeks	2.42973529328987e-17	-0.367502	0.517599	0.471609	0.337921	0.652864	-0.615146
1215	XLOC_000286	RPS24	Age12weeks	2.46044229746977e-17	-0.10923	14.8961	13.8812	13.5428	0.90915	-0.137411
1216	XLOC_022676	ZMPSTE24	Age18weeks	2.49987670869541e-17	0.3571	0.304192	0.296676	0.429543	1.41208	0.497824
1217	XLOC_021058	ANKRD33AA	Age12weeks	2.50846906805819e-17	-0.379625	0.421303	0.25688	0.309166	0.733833	-0.446476
1218	XLOC_002052	SOCS1B	Age18weeks	2.66739200651092e-17	-0.189744	2.18054	2.12542	1.67572	0.76849	-0.379902
1219	XLOC_012260	RELT	Age18weeks	2.74447229535975e-17	0.362307	0.605519	0.714253	0.821279	1.35632	0.439701
1220	XLOC_008817	ABI2B	Age18weeks	2.86122269458674e-17	0.215101	0.992601	1.02711	1.29892	1.30861	0.388031
1221	XLOC_023358	RAB3AB	Age18weeks	3.13845126222229e-17	-0.23016	2.39829	2.2934	1.958	0.816414	-0.292627
1222	XLOC_017441	RPS14	Age12weeks	3.24637861185972e-17	-0.119498	17.5104	16.1605	14.287	0.815916	-0.293507
1223	XLOC_005782	SLC24A2(2OF2)	Age18weeks	3.26554426987174e-17	-0.344601	1.49911	0.98987	1.17277	0.782313	-0.354182
1224	XLOC_005749	HIST1H2BD(2OF2)	Age18weeks	3.34334410955287e-17	-2.68946	0.0573207	0.036886	0.00415396	0.0724688	-3.7865
1225	XLOC_006355	SGTA	Age18weeks	3.40166422247331e-17	0.329588	0.224126	0.261067	0.302144	1.3481	0.430923
1226	XLOC_013754	RPL21	Age12weeks	3.44341460283916e-17	-0.112409	15.882	14.6261	12.3834	0.779711	-0.358988
1227	XLOC_013661	RGS9BP	Age12weeks	3.53698596629631e-17	0.362527	1.39185	1.86745	2.49472	1.79237	0.841869
1228	XLOC_016486	KCNA2(1OF2)	Age18weeks	3.70594937655647e-17	-0.631109	0.169812	0.154692	0.0967544	0.569775	-0.811537
1229	XLOC_006731	Nfu_g_1_015782	Age18weeks	3.754941366589e-17	-0.213711	3.15002	2.65497	2.70094	0.857438	-0.221896
1230	XLOC_018797	RPL19(2OF2)	Age18weeks	3.93519820454012e-17	-0.180397	1.76728	1.70526	1.41412	0.800165	-0.321631
1231	XLOC_023825	FAM222A	Age18weeks	4.10001424135576e-17	0.261396	0.866129	0.816051	1.26407	1.45945	0.545426
1232	XLOC_001824	SCAMP5	Age18weeks	4.50192809277762e-17	-0.27838	1.03398	0.897442	0.8068	0.780287	-0.357924
1233	XLOC_022642	MEIS2	Age18weeks	4.65063842031804e-17	-0.422989	1.50543	1.22029	1.09547	0.727677	-0.45863
1234	XLOC_010359	GABBR1	Age18weeks	5.06159855358937e-17	0.334334	0.603792	0.666844	0.877471	1.45327	0.5393
1235	XLOC_017255	SEPT8A	Age18weeks	5.27394509967852e-17	0.206149	2.15428	2.29596	2.47875	1.15062	0.202409
1236	XLOC_003650	MNF1	Age18weeks	5.40437825533945e-17	-0.315695	0.632159	0.530122	0.445544	0.704798	-0.504719
1237	XLOC_019500	DYRK4	Age18weeks	5.40679716386635e-17	0.382266	1.52098	1.82471	2.02612	1.33211	0.413716
1238	XLOC_009079	C20H1ORF198	Age18weeks	5.69750935202196e-17	0.317594	0.484658	0.508572	0.664109	1.37026	0.454452
1239	XLOC_024412	Nfu_p_1_017799	Age12weeks	6.09141899442947e-17	-0.297029	1.12813	0.822531	0.488844	0.433324	-1.20648
1240	XLOC_022089	TMX1	Age18weeks	6.40246070900875e-17	0.267738	0.603151	0.631257	0.810742	1.34418	0.426723
1241	XLOC_014718	TUBB2B	Age18weeks	6.59988686801429e-17	-0.924046	0.103044	0.0810776	0.043964	0.426651	-1.22887
1242	XLOC_004331	CYSTM1	Age18weeks	7.24148948595503e-17	0.305842	0.436184	0.447665	0.543453	1.24593	0.31722
1243	XLOC_018286	XLOC_018286	Age18weeks	7.27524610840038e-17	-0.219727	1.20492	1.10254	0.908969	0.754379	-0.406638
1244	XLOC_022072	ARG2	Age12weeks	7.33985205636516e-17	0.188692	1.52418	1.79382	2.16691	1.42168	0.507601
1245	XLOC_021995	ODC1	Age12weeks	8.90990316045666e-17	-0.380434	0.275136	0.17775	0.121981	0.443347	-1.17349
1246	XLOC_008381	CACNA1AA	Age18weeks	9.19699123759289e-17	-0.415047	1.24279	1.19584	0.848577	0.682802	-0.550461
1247	XLOC_013912	USP34	Age18weeks	1.06337244200469e-16	0.274742	0.61595	0.641119	0.852025	1.38327	0.468084
1248	XLOC_016840	MRPL20	Age18weeks	1.08021459099119e-16	-0.278429	0.765771	0.737726	0.547065	0.714398	-0.485201
1249	XLOC_018692	NBR1	Age18weeks	1.09175371216474e-16	0.228757	0.934818	0.939417	1.18509	1.26773	0.342244
1250	XLOC_013659	RPS20	Age12weeks	1.28564950602669e-16	-0.176923	7.62284	6.8682	4.53678	0.595156	-0.748661
1251	XLOC_006145	DUSP4	Age18weeks	1.31621341524292e-16	0.373236	0.42952	0.512327	0.526052	1.22474	0.29248
1252	XLOC_022130	SLC2A2	Age18weeks	1.4003708179684e-16	0.777437	0.0356916	0.0420756	0.0619721	1.73632	0.796034
1253	XLOC_012789	RPL26	Age12weeks	1.42793269095112e-16	-0.118588	13.7152	12.6274	11.4813	0.83712	-0.256494
1254	XLOC_017579	MRPL1	Age18weeks	1.45719489677223e-16	-0.349787	0.512928	0.44765	0.359311	0.700509	-0.513525
1255	XLOC_018976	XLOC_018976	Age18weeks	1.4726296735127e-16	-0.341539	0.533203	0.460717	0.379688	0.712089	-0.48987
1256	XLOC_013867	SATL1	Age18weeks	1.47750454817175e-16	-0.267137	1.05999	0.927727	0.819403	0.773033	-0.371399
1257	XLOC_010011	GMIP	Age18weeks	1.50614805605113e-16	-0.343089	0.575616	0.444125	0.447354	0.777174	-0.363691
1258	XLOC_005225	Nfu_p_1_011107	Age18weeks	1.50902794414089e-16	0.351205	0.697436	0.762146	0.778494	1.11622	0.158624
1259	XLOC_022250	XLOC_022250	Age18weeks	1.53879709438838e-16	-0.258608	0.97042	0.924053	0.739232	0.761765	-0.392582
1260	XLOC_017271	FNIP1	Age18weeks	1.6152347064764e-16	0.359832	0.326835	0.353703	0.410948	1.25736	0.330392
1261	XLOC_009755	NCOA1	Age18weeks	1.66016317354661e-16	0.310761	0.623338	0.641194	0.887522	1.42382	0.509767
1262	XLOC_002036	CDC42EP4A	Age12weeks	1.6829170710632e-16	0.71135	0.059384	0.116117	0.196261	3.30495	1.72463
1263	XLOC_013463	TESK1(2OF2)	Age18weeks	1.73275282871782e-16	0.341482	0.37232	0.393362	0.585805	1.57339	0.653876
1264	XLOC_010731	XLOC_010731	Age18weeks	1.74529082468374e-16	0.647192	0.129998	0.180607	0.215282	1.65604	0.72774
1265	XLOC_005149	UQCRQ	Age12weeks	1.84839143966036e-16	-0.133608	3.02674	2.64003	2.04946	0.677119	-0.562518
1266	XLOC_000294	ADRBK2	Age18weeks	1.95423538141165e-16	-0.369315	0.313325	0.247956	0.230384	0.735288	-0.443618
1267	XLOC_010882	STMN1A	Age18weeks	1.96239285737348e-16	-0.702383	0.391724	0.284213	0.252532	0.644667	-0.633375
1268	XLOC_004548	RPL36A	Age12weeks	1.98394398803925e-16	-0.107807	16.6384	15.577	12.39	0.74466	-0.425346
1269	XLOC_015969	WNT2BA	Age18weeks	2.01626174560394e-16	0.708663	0.0804919	0.109152	0.150678	1.87197	0.904556
1270	XLOC_022453	PPP1R35	Age18weeks	2.19794910687141e-16	-0.481786	0.308085	0.364732	0.19549	0.634535	-0.656229
1271	XLOC_023905	DOCK8	Age18weeks	2.22735687325684e-16	0.295873	1.19672	1.48384	1.55349	1.29812	0.376428
1272	XLOC_020190	IRS2(1OF2)	Age18weeks	2.23861167525924e-16	0.363963	0.730344	0.856756	1.0403	1.4244	0.510353
1273	XLOC_019369	MDKB	Age18weeks	2.32350683020839e-16	-0.328254	1.64686	1.47514	1.18815	0.721464	-0.471
1274	XLOC_018008	NHP2	Age18weeks	2.43346168437925e-16	-0.378309	0.42379	0.388914	0.307145	0.724758	-0.464428
1275	XLOC_019215	FRMD5(1OF2)	Age18weeks	2.45500172823919e-16	0.306682	0.647516	0.732516	0.999741	1.54396	0.626639
1276	XLOC_002412	Nfu_p_1_056338	Age12weeks	2.51761092352035e-16	-0.343966	0.443858	0.324314	0.38724	0.872441	-0.196871
1277	XLOC_020466	NDUFA10	Age18weeks	2.70355826635288e-16	-0.17662	1.63477	1.60781	1.37222	0.839396	-0.252576
1278	XLOC_006318	RPL7A	Age12weeks	2.71807140659168e-16	-0.128004	12.556	11.6729	11.2398	0.895178	-0.159754
1279	XLOC_022203	NIPAL3	Age18weeks	2.73031983413806e-16	0.398405	0.245108	0.276725	0.339173	1.38377	0.468602
1280	XLOC_013851	DPP6A	Age18weeks	2.78789624708684e-16	0.364057	1.4191	1.62748	1.99518	1.40594	0.49154
1281	XLOC_018268	FAM53B	Age18weeks	2.79546088962407e-16	0.369773	0.36698	0.401684	0.437127	1.19115	0.25235
1282	XLOC_013535	ATF7IP	Age18weeks	2.79850629884444e-16	-0.202086	1.71339	1.4212	1.39147	0.812113	-0.300247
1283	XLOC_021591	OLA.14687	Age18weeks	2.89387500532713e-16	0.624916	0.207425	0.26321	0.383861	1.8506	0.887993
1284	XLOC_005677	CELF2	Age12weeks	3.0252966362319e-16	-0.275484	1.52766	1.1001	1.32723	0.8688	-0.202904
1285	XLOC_020292	IGF2BP2A	Age12weeks	3.14630479991939e-16	-0.231167	1.32263	1.02924	1.17384	0.88751	-0.172165
1286	XLOC_006625	DNAJB1B	Age12weeks	3.17975346682113e-16	0.194281	2.87432	3.51329	2.93929	1.0226	0.0322476
1287	XLOC_000245	RPL27	Age12weeks	3.3687175470129e-16	-0.122996	8.27159	7.74196	6.51301	0.787396	-0.34484
1288	XLOC_006110	BNIP3LB	Age18weeks	3.63482805009693e-16	0.268873	0.673538	0.708415	0.87639	1.30117	0.379814
1289	XLOC_010949	MTDHB	Age18weeks	3.7321183907236e-16	-0.151241	3.01786	2.74414	2.73502	0.906277	-0.141976
1290	XLOC_007438	PRDX3	Age18weeks	3.83505867302769e-16	-0.258483	0.695772	0.738745	0.526607	0.756867	-0.401889
1291	XLOC_013731	GYG1B	Age12weeks	4.09494343360455e-16	0.347214	1.02455	1.48929	1.56382	1.52635	0.610085
1292	XLOC_012886	TMCO3	Age12weeks	4.10718873945528e-16	0.422529	0.784398	1.02943	0.867398	1.10581	0.145108
1293	XLOC_019757	IMPDH1A	Age18weeks	4.19547328123452e-16	-0.264166	1.78553	1.43766	1.53403	0.859149	-0.219019
1294	XLOC_023960	RPL6	Age12weeks	4.20155168985362e-16	-0.120236	7.48615	6.90749	5.80014	0.774783	-0.368136
1295	XLOC_005653	ACSS3	Age18weeks	4.2734977046851e-16	0.387325	0.490676	0.599156	0.684098	1.3942	0.479432
1296	XLOC_024708	PSMB4	Age18weeks	4.30249161782266e-16	-0.207848	1.1322	1.05626	0.876565	0.774211	-0.369201
1297	XLOC_020961	TKT(1OF2)	Age18weeks	4.34045787179811e-16	-0.708808	0.160999	0.136286	0.0836001	0.519258	-0.945477
1298	XLOC_018721	RGS9B	Age12weeks	4.56814693385945e-16	0.315362	1.48249	1.83557	2.5767	1.73809	0.797506
1299	XLOC_016967	GRIN1A	Age18weeks	4.59969610492478e-16	-0.359961	1.08078	1.09789	0.743981	0.688373	-0.538738
1300	XLOC_008763	CLCN3	Age18weeks	4.65051680804918e-16	-0.205183	1.45741	1.43162	1.22013	0.837186	-0.25638
1301	XLOC_015836	FAM208AB	Age18weeks	5.01238151355924e-16	-0.35331	0.455452	0.425738	0.340864	0.748407	-0.418104
1302	XLOC_015712	MAP1LC3A	Age18weeks	5.1706275347938e-16	0.271154	0.493041	0.515561	0.628904	1.27556	0.351131
1303	XLOC_009112	MAX	Age18weeks	5.52165002693999e-16	0.224683	0.968981	1.00237	1.22736	1.26665	0.341018
1304	XLOC_019537	RPS13	Age12weeks	5.54164941352838e-16	-0.118793	12.9663	12.1014	10.6669	0.822663	-0.281626
1305	XLOC_000290	SAR1AB	Age18weeks	5.59322193833166e-16	0.423071	0.189296	0.210094	0.320178	1.69141	0.75823
1306	XLOC_007027	PRODH(2OF3)	Age18weeks	5.77356807550798e-16	0.468973	0.313353	0.454811	0.471843	1.50579	0.590519
1307	XLOC_000113	Nfu_g_1_017509	Age18weeks	6.25289992614911e-16	-0.293064	0.569467	0.488053	0.43683	0.767085	-0.382542
1308	XLOC_023493	RXRA2	Age12weeks	6.30416169189653e-16	0.237036	0.917864	1.1566	1.52365	1.65999	0.731178
1309	XLOC_002516	RPS27A	Age18weeks	6.63368650788466e-16	-0.111854	15.2742	14.3573	13.5276	0.885652	-0.175189
1310	XLOC_023417	LPHN2(1OF3)	Age18weeks	6.69910321791642e-16	0.268356	1.30484	1.31359	1.61211	1.23549	0.305082
1311	XLOC_001670	CR788254.1	Age18weeks	6.74872509525866e-16	0.594361	0.130915	0.158225	0.240705	1.83864	0.878638
1312	XLOC_010070	LOC107378436	Age18weeks	6.81301180998065e-16	0.371477	1.85108	2.08996	2.61814	1.41438	0.500172
1313	XLOC_013580	RPS3A	Age12weeks	7.02529875300118e-16	-0.107542	12.1272	11.15	10.9077	0.899445	-0.152893
1314	XLOC_003434	MYO18AA	Age18weeks	7.22466180573419e-16	0.620719	0.121999	0.281789	0.225194	1.84586	0.884294
1315	XLOC_018741	GLUD1B	Age18weeks	7.64621558308504e-16	0.266288	0.826944	0.911832	1.01561	1.22815	0.296491
1316	XLOC_007283	IFT27	Age18weeks	7.68666441566417e-16	0.496504	0.133144	0.152171	0.22194	1.66691	0.73718
1317	XLOC_024589	MATN1	Age18weeks	7.7098820272941e-16	0.418124	0.26899	0.323667	0.420497	1.56325	0.644545
1318	XLOC_015384	DEC1B	Age18weeks	7.71048321807628e-16	0.14509	4.06889	4.20812	4.45607	1.09516	0.131137
1319	XLOC_009759	LOC107377743	Age12weeks	7.73180233820076e-16	-2.16706	0.0584193	0.00663246	0.0429114	0.734541	-0.445085
1320	XLOC_008653	RNF150A	Age18weeks	8.34943450173135e-16	0.279297	0.906307	0.977053	1.11387	1.22902	0.297507
1321	XLOC_008540	CDC42EP1(2OF2)	Age18weeks	8.49591258326665e-16	-0.446741	0.251652	0.168755	0.167997	0.667577	-0.582994
1322	XLOC_008516	CHST12A	Age18weeks	8.95561707388687e-16	-0.702968	0.239048	0.222533	0.115808	0.484457	-1.04556
1323	XLOC_005289	MRPL11	Age18weeks	9.40588150202073e-16	-0.278789	0.709631	0.629084	0.562523	0.792698	-0.335157
1324	XLOC_007396	EIF2AK2(2OF2)	Age18weeks	9.77114159219818e-16	0.661394	0.0613687	0.0949794	0.128322	2.091	1.06419
1325	XLOC_020442	PTPRZ1A	Age18weeks	9.98489940325195e-16	0.347782	0.543269	0.557404	0.658313	1.21176	0.277107
1326	XLOC_001122	Nfu_p_1_005621	Age18weeks	1.00898616655313e-15	-0.857567	0.0618062	0.0401888	0.0299453	0.484504	-1.04542
1327	XLOC_004290	OLA.5669	Age18weeks	1.09313038418792e-15	0.424296	0.74342	1.2609	1.07313	1.4435	0.529574
1328	XLOC_020963	SLMO2(2OF2)	Age18weeks	1.10052043638691e-15	0.339273	0.324437	0.404948	0.441508	1.36085	0.444504
1329	XLOC_021764	DNAJC5AA	Age18weeks	1.15815453142068e-15	-0.255958	0.950053	0.870239	0.742917	0.781974	-0.354808
1330	XLOC_005400	PDE6A	Age12weeks	1.17566039958829e-15	0.341463	2.13959	2.68372	3.42625	1.60136	0.679293
1331	XLOC_004629	GLRBB	Age18weeks	1.20077963968411e-15	-0.2373	1.70402	1.46018	1.35221	0.793543	-0.33362
1332	XLOC_005284	CFL1	Age12weeks	1.204473608196e-15	-0.114792	5.60162	5.2391	4.74717	0.847463	-0.238778
1333	XLOC_018716	TEKT3	Age18weeks	1.26768936639755e-15	0.373571	0.446451	0.538257	0.644712	1.44408	0.530154
1334	XLOC_000101	Nfu_p_1_041901	Age12weeks	1.37679640203039e-15	-0.134376	3.01102	2.72998	2.29888	0.763488	-0.389322
1335	XLOC_016335	PAQR9	Age18weeks	1.40712107008818e-15	-0.898761	0.0973744	0.0937803	0.0464565	0.477092	-1.06766
1336	XLOC_019598	Nfu_g_1_026687	Age12weeks	1.48811492470017e-15	0.124999	15.3186	16.7348	5.86179	0.382659	-1.38587
1337	XLOC_024946	TRAPPC9	Age12weeks	1.55958539633332e-15	0.318727	0.439047	0.577651	0.477841	1.08836	0.122155
1338	XLOC_023072	LSM7	Age18weeks	1.63170667630741e-15	-0.229728	1.07329	0.99771	0.878042	0.818088	-0.289673
1339	XLOC_010517	NCAPD2	Age18weeks	1.69810155511609e-15	-0.307219	0.606609	0.546929	0.502678	0.828669	-0.271132
1340	XLOC_008150	SLC25A28	Age18weeks	1.73023178662039e-15	0.275249	0.595213	0.608205	0.820954	1.37926	0.463894
1341	XLOC_013081	HSD11B2	Age12weeks	1.74434661927559e-15	0.414864	0.235562	0.327628	0.474388	2.01386	1.00996
1342	XLOC_018068	XLOC_018068	Age18weeks	1.74877125074908e-15	0.482477	0.483565	0.491971	0.631974	1.3069	0.386154
1343	XLOC_013677	IDI1	Age18weeks	1.7579988786179e-15	-0.325191	0.550586	0.404397	0.40741	0.739957	-0.434487
1344	XLOC_012692	ADM(1OF2)	Age12weeks	1.77875527814569e-15	-0.534253	0.157501	0.0873317	0.0887493	0.563485	-0.827551
1345	XLOC_010541	TUBB5	Age18weeks	1.90154510336153e-15	-0.381614	1.55716	1.26746	0.936248	0.601254	-0.733954
1346	XLOC_008148	HPSE2	Age18weeks	1.9211386194702e-15	0.820105	0.0618211	0.0907951	0.117432	1.89955	0.925657
1347	XLOC_018953	NHP2L1	Age18weeks	2.20288133831624e-15	-0.281606	0.672703	0.609623	0.53897	0.8012	-0.319765
1348	XLOC_011074	RPZ	Age18weeks	2.27610189846566e-15	0.284995	0.457116	0.488042	0.610984	1.33661	0.418574
1349	XLOC_021058	ANKRD33AA	Age18weeks	2.35543358982222e-15	-0.380265	0.421303	0.25688	0.309166	0.733833	-0.446476
1350	XLOC_023043	TTLL7	Age18weeks	2.39840514049594e-15	0.277464	0.701189	0.712988	0.936741	1.33593	0.417848
1351	XLOC_024808	XLOC_024808	Age18weeks	2.65959795863504e-15	0.637897	0.0816122	0.0914986	0.14225	1.74299	0.801568
1352	XLOC_008816	TMEM237B	Age18weeks	2.74725610286984e-15	-0.279281	1.18876	1.00712	0.995681	0.837581	-0.255699
1353	XLOC_022974	MOB3A	Age18weeks	2.81936362386074e-15	0.337955	0.465742	0.486982	0.644191	1.38315	0.467957
1354	XLOC_006974	FYB	Age12weeks	2.86730168209569e-15	-0.124848	4.90939	4.23541	2.42079	0.493093	-1.02007
1355	XLOC_006647	TTYH3B	Age18weeks	3.00221934560544e-15	-0.283291	0.577742	0.450345	0.427219	0.739464	-0.435449
1356	XLOC_017311	HMGB1A	Age12weeks	3.01656897492105e-15	-0.115646	8.76775	8.03454	7.66699	0.874453	-0.193546
1357	XLOC_022861	REEP6	Age18weeks	3.01759321754039e-15	0.283272	0.558934	0.609228	0.878458	1.57167	0.652297
1358	XLOC_012137	TRPC6B	Age18weeks	3.05831790215897e-15	0.520058	1.2635	1.59134	2.20554	1.74558	0.803704
1359	XLOC_018584	TBL1XR1	Age18weeks	3.14411261869439e-15	0.194008	1.22903	1.21653	1.524	1.24001	0.310353
1360	XLOC_003732	LOC107373237	Age18weeks	3.22174304954692e-15	0.23633	3.41951	3.7634	4.20487	1.22967	0.298268
1361	XLOC_022049	AHSA1L	Age18weeks	3.2626702660019e-15	0.241655	0.687435	0.769119	0.856341	1.2457	0.316962
1362	XLOC_015727	ALDH4A1	Age18weeks	3.28672869702678e-15	0.334252	0.291964	0.332527	0.361318	1.23754	0.307479
1363	XLOC_007306	LONRF1L	Age18weeks	3.30786569346659e-15	0.413277	0.215491	0.243642	0.316309	1.46785	0.553704
1364	XLOC_023709	ES1	Age12weeks	3.48126173244652e-15	0.562222	2.53536	3.93493	3.1073	1.22559	0.293471
1365	XLOC_001751	NFIL3-6	Age18weeks	3.71725059386104e-15	0.334392	0.805171	1.01139	1.05152	1.30595	0.385103
1366	XLOC_015046	IGF2BP3	Age12weeks	3.7435137222201e-15	-0.882849	0.0678607	0.0271632	0.0396734	0.58463	-0.774404
1367	XLOC_020943	ARIH2	Age18weeks	3.82092069386757e-15	0.276112	0.4701	0.534644	0.662585	1.40946	0.495139
1368	XLOC_016794	OS9	Age18weeks	3.94304726381099e-15	0.249582	0.58279	0.623413	0.76533	1.31322	0.393107
1369	XLOC_017165	NPAS2	Age18weeks	4.02849714004058e-15	0.447285	0.226637	0.238238	0.372947	1.64557	0.718584
1370	XLOC_012154	FOXO1A	Age12weeks	4.09224964259173e-15	0.392899	0.359467	0.504399	0.567429	1.57853	0.658582
1371	XLOC_002254	ARRDC1A	Age12weeks	4.22279692168137e-15	1.10996	0.019884	0.0657664	0.0197026	0.990875	-0.0132248
1372	XLOC_018579	SLC1A7(2OF2)	Age18weeks	4.30732492140736e-15	0.585407	0.251245	0.287058	0.446912	1.77879	0.830895
1373	XLOC_014580	ST6GALNAC5A	Age18weeks	4.40061583517806e-15	0.349114	1.15786	1.26326	1.60804	1.3888	0.473837
1374	XLOC_014754	EIF2B3	Age18weeks	4.47082775773811e-15	0.329462	0.83319	0.964316	0.980787	1.17715	0.235295
1375	XLOC_003521	LOC107372985	Age18weeks	4.53964552114343e-15	0.929195	0.0209323	0.023173	0.0412057	1.96852	0.977114
1376	XLOC_009012	ACP1	Age18weeks	4.5474469398007e-15	-0.295648	0.571002	0.532618	0.414766	0.726383	-0.461198
1377	XLOC_016331	Nfu_g_1_022505	Age18weeks	4.58860157729397e-15	0.151929	3.38155	3.48573	3.86026	1.14157	0.191015
1378	XLOC_020126	UCHL3	Age18weeks	4.8194724251803e-15	-0.518316	0.192362	0.153249	0.119357	0.620481	-0.688541
1379	XLOC_000510	FBXL5	Age18weeks	4.82037097315488e-15	0.297208	0.411626	0.40388	0.56021	1.36097	0.444632
1380	XLOC_000459	KIF3B	Age18weeks	4.82880746467452e-15	0.44574	0.171666	0.177605	0.270796	1.57746	0.657602
1381	XLOC_018269	OAT	Age18weeks	4.89560615987538e-15	0.203342	1.16329	1.22503	1.47936	1.2717	0.346757
1382	XLOC_024269	CCDC117	Age18weeks	4.97081570628872e-15	0.482996	0.192766	0.268467	0.315986	1.63922	0.713007
1383	XLOC_011388	ECE1	Age18weeks	5.00741406928946e-15	0.423534	0.175684	0.203585	0.249354	1.41933	0.505207
1384	XLOC_006372	DAB2IP(1OF2)	Age18weeks	5.15880522427376e-15	0.194776	2.07242	2.11056	2.31141	1.11532	0.157458
1385	XLOC_017566	LOC107386075	Age18weeks	5.17624802545383e-15	0.579633	0.213133	0.23329	0.362183	1.69933	0.764965
1386	XLOC_014656	PDE1C	Age18weeks	5.20298946241724e-15	0.262239	1.62346	1.80628	2.32929	1.43477	0.520821
1387	XLOC_014002	SLC34A2A	Age18weeks	5.29939496494674e-15	0.464848	0.240481	0.245732	0.292161	1.2149	0.280839
1388	XLOC_019792	PLEKHG7	Age18weeks	5.44703298322913e-15	0.281895	0.608912	0.647338	0.793494	1.30313	0.381986
1389	XLOC_008298	SGMS1 (2 OF 2)	Age18weeks	5.77416533919605e-15	0.289531	0.833899	0.900908	1.20477	1.44474	0.530811
1390	XLOC_020135	OLA.21730	Age18weeks	5.85544874609092e-15	-0.184307	2.26188	2.29976	1.84678	0.816481	-0.292508
1391	XLOC_004972	HS3ST3L	Age18weeks	5.8953558772866e-15	0.349851	1.42158	1.6101	1.9729	1.38782	0.472821
1392	XLOC_017768	MPP1	Age18weeks	6.07127407017861e-15	0.348135	0.336548	0.41369	0.455866	1.35453	0.437797
1393	XLOC_011970	ESRRD	Age18weeks	6.1260868803312e-15	0.666532	0.118045	0.111146	0.219053	1.85567	0.891943
1394	XLOC_000751	BX284638.3	Age18weeks	6.22117928514419e-15	-0.297203	0.504556	0.453819	0.383685	0.76044	-0.395093
1395	XLOC_008864	TXNDC2	Age18weeks	6.27360547329341e-15	-0.169622	1.68707	1.50011	1.4057	0.833217	-0.263237
1396	XLOC_016540	SLC6A13	Age18weeks	6.34292982760873e-15	0.591529	0.135308	0.210501	0.220894	1.63252	0.707102
1397	XLOC_013766	SGK3	Age18weeks	6.57724187975549e-15	0.465807	0.121802	0.167368	0.19667	1.61466	0.691234
1398	XLOC_014014	CRMP1	Age18weeks	6.78366337199824e-15	-0.305953	0.647746	0.570038	0.541581	0.836101	-0.258251
1399	XLOC_024876	PHC1 (1 OF 2)	Age18weeks	6.80567519807279e-15	-0.294411	0.778336	0.696579	0.560303	0.719873	-0.474185
1400	XLOC_021161	Nfu_p_1_003702	Age12weeks	6.8403536226873e-15	0.172016	1.45067	1.72156	1.83498	1.26492	0.339051
1401	XLOC_009465	RPL34	Age12weeks	7.10082640946463e-15	-0.0970352	17.9212	16.9795	14.0505	0.784014	-0.35105
1402	XLOC_000621	OLA.26634	Age18weeks	7.20224637210399e-15	-0.103086	10.4625	9.60934	9.42631	0.900962	-0.150461
1403	XLOC_017844	CLINT1(1OF2)	Age18weeks	7.33156876718856e-15	-0.333168	0.381924	0.327013	0.267359	0.700033	-0.514505
1404	XLOC_015611	EEF1B2 (1 OF 2)	Age12weeks	7.4489054759768e-15	-0.150638	5.42411	4.99188	4.48895	0.827593	-0.273006
1405	XLOC_009684	EFR3BB	Age18weeks	7.56721882143396e-15	0.349754	0.464192	0.531983	0.637246	1.37281	0.457127
1406	XLOC_024406	GLDC	Age18weeks	7.66451187563854e-15	0.525793	0.154868	0.166341	0.217245	1.40278	0.488287
1407	XLOC_011435	Nfu_p_1_000618	Age18weeks	8.27512902738854e-15	-2.14089	0.0518131	0.032732	0.0126203	0.243573	-2.03757
1408	XLOC_015485	NEDD8	Age18weeks	8.87789296003947e-15	-0.211441	1.0038	0.97778	0.802928	0.79989	-0.322127
1409	XLOC_014353	RPS6KA1	Age18weeks	9.06504627904005e-15	0.250829	0.775945	0.898948	1.02871	1.32575	0.406809
1410	XLOC_012300	GRK7(1OF2)	Age18weeks	9.60116818008611e-15	-1.42157	0.0363685	0.0135988	0.0123511	0.339611	-1.55804
1411	XLOC_014589	BTF3L4(2OF2)	Age18weeks	9.87740025366684e-15	-0.144818	2.28201	2.12664	1.91327	0.838417	-0.25426
1412	XLOC_008132	MAPK8A	Age18weeks	1.01052365479927e-14	-0.317096	0.512938	0.445651	0.395992	0.772006	-0.373316
1413	XLOC_024951	XLOC_024951	Age18weeks	1.03111059979251e-14	-0.264035	0.856652	0.751926	0.66243	0.773277	-0.370942
1414	XLOC_017701	GRK1B	Age18weeks	1.03775879808379e-14	-0.380554	0.716792	0.576799	0.554602	0.773728	-0.370101
1415	XLOC_015013	EPB41A	Age18weeks	1.05231250028828e-14	0.225758	2.51113	2.64238	3.10521	1.23658	0.306357
1416	XLOC_021966	SLIRP	Age12weeks	1.0670448549942e-14	-0.153787	1.72511	1.50406	1.23237	0.714372	-0.485253
1417	XLOC_014256	RPL7	Age12weeks	1.07891937677384e-14	-0.112819	14.12	13.1157	12.1824	0.862782	-0.212933
1418	XLOC_014575	RPS8	Age12weeks	1.12125237444322e-14	-0.111751	15.1321	14.1493	14.3917	0.951072	-0.0723732
1419	XLOC_016253	FAIMB	Age18weeks	1.18891792058251e-14	0.30898	3.52104	4.4444	4.63128	1.31532	0.39541
1420	XLOC_003814	FUNDC1	Age18weeks	1.22296540509741e-14	0.178242	1.13559	1.21228	1.30868	1.15243	0.204673
1421	XLOC_021543	KAZN(3OF3)	Age18weeks	1.22744352413592e-14	0.246909	2.00815	2.19645	2.35337	1.17191	0.228859
1422	XLOC_017121	OLA.7797	Age12weeks	1.26532429136003e-14	-0.359109	0.268406	0.201934	0.10599	0.394886	-1.34049
1423	XLOC_015740	ALPL	Age18weeks	1.31336494654324e-14	0.302625	0.665128	0.756153	0.890509	1.33885	0.421
1424	XLOC_000176	NIPA2	Age18weeks	1.31353198489226e-14	0.405799	0.244982	0.263669	0.39824	1.62559	0.700963
1425	XLOC_005192	SPOCK1	Age18weeks	1.32502452177127e-14	0.267698	1.67942	1.85316	2.29349	1.36564	0.449581
1426	XLOC_022791	Nfu_p_1_036628	Age18weeks	1.33091954683942e-14	0.738577	0.0835283	0.134973	0.162092	1.94056	0.956476
1427	XLOC_000621	OLA.26634	Age12weeks	1.33409386811922e-14	-0.097348	10.4625	9.60934	9.42631	0.900962	-0.150461
1428	XLOC_003005	GRK7A	Age18weeks	1.38217629751481e-14	-0.30974	1.40486	0.975563	1.0428	0.742279	-0.429967
1429	XLOC_005303	ZIC6	Age18weeks	1.41832757838825e-14	0.274215	0.947529	1.10733	1.27958	1.35043	0.433423
1430	XLOC_022330	Nfu_g_1_015310	Age12weeks	1.42158393273986e-14	0.11097	7.1035	7.93253	10.0491	1.41467	0.500468
1431	XLOC_024906	RPL11	Age12weeks	1.52771998921997e-14	-0.11692	12.2786	11.4776	10.2131	0.83178	-0.265726
1432	XLOC_013345	PROS1	Age18weeks	1.53566198889007e-14	0.665573	0.0534216	0.0744276	0.0792394	1.48328	0.568795
1433	XLOC_013841	XLOC_013841	Age12weeks	1.67359843365468e-14	-0.140815	2.41761	2.08948	1.37046	0.566864	-0.818925
1434	XLOC_011522	BCKDHA	Age18weeks	1.68905596815692e-14	0.254741	0.532108	0.617184	0.645701	1.21348	0.279147
1435	XLOC_013494	FBXO8	Age18weeks	1.73854452094894e-14	0.226974	0.803031	0.840513	1.01477	1.26368	0.337629
1436	XLOC_024828	STMN2B	Age18weeks	1.79969071707501e-14	-0.335985	1.16507	1.09551	1.08496	0.931238	-0.102779
1437	XLOC_007520	MORN4	Age12weeks	1.80598866456381e-14	-0.46158	0.124136	0.0739908	0.0565717	0.455725	-1.13376
1438	XLOC_000912	CABZ01087562.1	Age18weeks	1.85499450960129e-14	0.410051	0.292059	0.307812	0.486667	1.66633	0.736676
1439	XLOC_019161	Nfu_g_1_008278	Age12weeks	1.93624201990876e-14	-0.214573	1.48	1.2801	1.07919	0.729184	-0.455645
1440	XLOC_023472	SAFB	Age18weeks	1.94909645041447e-14	0.271016	0.564507	0.602358	0.751794	1.33177	0.413345
1441	XLOC_023059	CCDC50	Age18weeks	2.00588821406862e-14	0.322505	0.342322	0.370561	0.545086	1.59232	0.671131
1442	XLOC_017933	HAUS1	Age18weeks	2.06748109508008e-14	0.558524	0.07662	0.115267	0.115806	1.51143	0.595914
1443	XLOC_014738	OLA.12260	Age18weeks	2.19456839622185e-14	-1.08273	0.0498601	0.0259431	0.0200778	0.402683	-1.31228
1444	XLOC_006919	CABZ01115322.1	Age18weeks	2.20565027380001e-14	-0.404384	0.396663	0.331088	0.27059	0.682167	-0.551802
1445	XLOC_020219	PCDH8	Age18weeks	2.21960361266076e-14	0.451905	0.17524	0.166719	0.221368	1.26323	0.337113
1446	XLOC_017277	XLOC_017277	Age18weeks	2.22514403492869e-14	0.441574	0.198136	0.244056	0.300656	1.51742	0.601625
1447	XLOC_015035	SSR2	Age18weeks	2.29552433193285e-14	-0.195466	1.46181	1.33207	1.2227	0.836432	-0.25768
1448	XLOC_022686	CMPK2	Age18weeks	2.3073396794009e-14	3.38142	0.00165223	0.00493636	0.0363647	22.0095	4.46005
1449	XLOC_009213	TMEM244	Age18weeks	2.43576850361076e-14	0.23422	0.975628	0.970305	1.3759	1.41028	0.495977
1450	XLOC_017973	ERAL1	Age12weeks	2.47036348155685e-14	-0.413547	0.309555	0.210242	0.300892	0.972015	-0.0409493
1451	XLOC_005723	LAMTOR4	Age18weeks	2.50638328740619e-14	-0.254541	0.774086	0.72944	0.594636	0.768179	-0.380486
1452	XLOC_016003	SPNA2	Age12weeks	2.50882350860815e-14	-0.715858	0.17055	0.0811916	0.259445	1.52123	0.605235
1453	XLOC_018073	PBX1(1OF2)	Age18weeks	2.74376711318527e-14	-0.653566	0.568475	0.468787	0.323584	0.569214	-0.812958
1454	XLOC_013373	EIF3M	Age12weeks	2.80109243695697e-14	-0.20655	1.19271	1.00583	0.949767	0.796308	-0.328601
1455	XLOC_010543	Nfu_g_1_001190	Age18weeks	2.8395953236509e-14	-0.536656	0.211155	0.199731	0.137108	0.649323	-0.622991
1456	XLOC_018795	PPP1R1B	Age18weeks	2.98641203751171e-14	0.318829	1.37981	1.5644	1.84793	1.33926	0.421436
1457	XLOC_015752	CYC1	Age18weeks	2.99307740726722e-14	-0.203405	0.972397	0.880678	0.788254	0.81063	-0.302885
1458	XLOC_009812	MSRA	Age18weeks	3.0288433501816e-14	0.229637	0.81037	0.900912	1.01811	1.25635	0.329242
1459	XLOC_017186	KDM6BB	Age12weeks	3.03006855584977e-14	-0.151081	3.28342	2.82137	2.92085	0.889577	-0.168808
1460	XLOC_019051	MFGE8(1OF2)	Age18weeks	3.15980134704453e-14	0.396008	0.230138	0.267212	0.280991	1.22097	0.288025
1461	XLOC_014717	LOC107383922	Age12weeks	3.37323358912504e-14	0.274587	0.894453	1.13213	1.15556	1.29192	0.369513
1462	XLOC_007013	SETD1BA	Age12weeks	3.46167503199866e-14	-0.182815	2.20702	1.8171	1.60384	0.726698	-0.460572
1463	XLOC_013677	IDI1	Age12weeks	3.48459725933523e-14	-0.294592	0.550586	0.404397	0.40741	0.739957	-0.434487
1464	XLOC_005304	AL929434.1	Age18weeks	3.56236283890203e-14	0.266627	0.491979	0.499559	0.620042	1.2603	0.333769
1465	XLOC_003619	SI:CH211-113A14.10	Age18weeks	3.87462774649855e-14	-1.40364	0.0673492	0.0634128	0.0267805	0.397637	-1.33048
1466	XLOC_015828	XLOC_015828	Age12weeks	4.04485966787278e-14	-0.111448	3.43008	3.05179	2.85871	0.833426	-0.262874
1467	XLOC_019864	PHF21AB	Age18weeks	4.16439419062814e-14	0.23218	0.839922	0.852051	1.14918	1.3682	0.452282
1468	XLOC_012934	CDKN2AIP	Age18weeks	4.23123127039543e-14	0.310912	0.394196	0.431126	0.534143	1.35502	0.438315
1469	XLOC_019173	RPL4	Age18weeks	4.24852362323746e-14	-0.142475	4.15718	3.94423	3.88628	0.934835	-0.0972168
1470	XLOC_010076	Nfu_p_1_018456	Age12weeks	4.25468073033371e-14	-0.318201	1.18275	0.750395	0.65359	0.552601	-0.855691
1471	XLOC_018886	H3F3B.1	Age12weeks	4.28559834908806e-14	-0.168923	2.29176	1.9859	1.93187	0.842962	-0.24646
1472	XLOC_014081	XLOC_014081	Age18weeks	4.36886017413858e-14	-0.885431	0.0950409	0.0542215	0.039282	0.413317	-1.27468
1473	XLOC_006930	ANK1(1OF2)	Age18weeks	4.38315645221338e-14	-0.401245	0.662116	0.618703	0.466459	0.704496	-0.505336
1474	XLOC_024944	FAM135B	Age12weeks	4.4043391085927e-14	0.438031	0.338351	0.535062	0.481243	1.42232	0.508242
1475	XLOC_024231	VCP	Age18weeks	4.44760840099766e-14	-0.172894	1.2892	1.19819	1.10326	0.85577	-0.224705
1476	XLOC_007004	RAB11FIP1B	Age12weeks	5.1639183994829e-14	-0.319186	0.543629	0.369326	0.354236	0.651614	-0.617911
1477	XLOC_019429	Nfu_g_1_008156	Age18weeks	5.22735105150765e-14	3.148	0.00331848	0.0094665	0.044021	13.2654	3.7296
1478	XLOC_008052	BAG3	Age12weeks	5.3047868500906e-14	0.333645	0.401881	0.548527	0.668707	1.66394	0.734606
1479	XLOC_008486	HELZ2	Age12weeks	5.33761166907914e-14	0.564657	0.107693	0.171804	0.42307	3.92849	1.97397
1480	XLOC_002000	CR391924.1	Age12weeks	5.35280571749536e-14	0.709613	0.0588253	0.127401	0.111427	1.8942	0.921588
1481	XLOC_017192	PPM1E	Age18weeks	5.36504210305665e-14	0.162412	3.55324	3.74041	4.12582	1.16114	0.215546
1482	XLOC_003122	XLOC_003122	Age18weeks	5.44663928984685e-14	0.357674	0.284952	0.315626	0.379936	1.33333	0.415036
1483	XLOC_024548	MYLIPA	Age18weeks	5.51757083705928e-14	0.311322	0.317574	0.302158	0.452128	1.42369	0.509639
1484	XLOC_015961	SLC32A1 (1 OF 2)	Age18weeks	5.67478402849647e-14	-0.647454	0.293519	0.197117	0.147884	0.503832	-0.988985
1485	XLOC_015711	DYNLRB1	Age18weeks	5.70156815222262e-14	-0.141013	2.34302	2.30097	1.95437	0.834126	-0.261662
1486	XLOC_006343	PDE8B	Age12weeks	5.74642459305967e-14	0.285985	5.54801	6.83811	9.32409	1.68062	0.748992
1487	XLOC_017754	ACACA	Age18weeks	5.91148703153026e-14	-0.363265	0.372149	0.334427	0.245563	0.659851	-0.599787
1488	XLOC_006731	Nfu_g_1_015782	Age12weeks	5.94771350407242e-14	-0.184522	3.15002	2.65497	2.70094	0.857438	-0.221896
1489	XLOC_018298	PPIFB	Age18weeks	6.05884849272121e-14	-0.300858	0.399237	0.340001	0.289754	0.725769	-0.462417
1490	XLOC_010608	DBPB	Age12weeks	6.20242625099767e-14	0.169614	2.61536	3.05931	2.7892	1.06647	0.0928408
1491	XLOC_003070	MAP7(1OF2)	Age18weeks	6.50219474301968e-14	0.273647	0.58745	0.612104	0.794824	1.35301	0.436169
1492	XLOC_020191	FAM155A	Age18weeks	6.58310003711689e-14	0.338086	0.710265	0.880248	1.05034	1.4788	0.564425
1493	XLOC_014260	JPH1A	Age18weeks	6.95807658473254e-14	0.321253	0.771693	0.762985	1.04724	1.35707	0.44049
1494	XLOC_013770	PREX2	Age18weeks	7.08704241215028e-14	0.421886	0.185695	0.3653	0.275009	1.48097	0.566539
1495	XLOC_024751	CLK2A	Age18weeks	7.28786494066526e-14	0.271015	0.553785	0.55723	0.748189	1.35105	0.434076
1496	XLOC_023025	NCL	Age12weeks	7.29597004441553e-14	-0.137596	2.62219	2.33474	2.33105	0.888973	-0.169788
1497	XLOC_014085	PRPF4BB	Age18weeks	7.41632048269919e-14	-0.336606	0.477469	0.432099	0.33815	0.708213	-0.497744
1498	XLOC_002516	RPS27A	Age12weeks	7.45923452670187e-14	-0.100208	15.2742	14.3573	13.5276	0.885652	-0.175189
1499	XLOC_017797	ESRRA	Age18weeks	7.92125972587682e-14	-0.312439	0.395026	0.338883	0.297274	0.752544	-0.410152
1500	XLOC_018872	CU896602.1	Age18weeks	8.26713198129955e-14	-0.526955	0.116167	0.0587069	0.0662833	0.570589	-0.809476
1501	XLOC_014463	CBX3A	Age12weeks	8.35091248109491e-14	-0.188704	1.28131	1.10348	1.1078	0.864584	-0.209922
1502	XLOC_017525	PPIAA	Age12weeks	8.39173968679181e-14	-0.119164	6.31449	5.86904	5.79606	0.917898	-0.123594
1503	XLOC_007316	SI:CH211-182E10.4	Age18weeks	8.47790015057794e-14	-0.94045	0.117899	0.078353	0.0432326	0.366691	-1.44736
1504	XLOC_015411	STK11	Age18weeks	8.50640600087103e-14	0.252827	0.566654	0.629794	0.713916	1.25988	0.333285
1505	XLOC_006177	NDUFA8	Age18weeks	8.58130938753377e-14	-0.163022	1.66289	1.6232	1.40475	0.844764	-0.24338
1506	XLOC_013535	ATF7IP	Age12weeks	8.68793238015654e-14	-0.177886	1.71339	1.4212	1.39147	0.812113	-0.300247
1507	XLOC_024275	INPP5JB	Age18weeks	8.84509410572482e-14	-0.465472	0.28262	0.230445	0.18597	0.658022	-0.603793
1508	XLOC_022975	MKNK2	Age18weeks	8.85742915905935e-14	0.175583	2.6106	3.21707	2.9731	1.13886	0.187586
1509	XLOC_014994	LOC107383176	Age18weeks	8.92992529549758e-14	0.391589	0.283211	0.232571	0.393385	1.38902	0.474065
1510	XLOC_006767	HMX4	Age18weeks	9.00927822365059e-14	-0.468263	0.50302	0.423265	0.297235	0.5909	-0.759015
1511	XLOC_021213	TMCC1(2OF2)	Age12weeks	9.13077063036042e-14	0.252279	0.8389	1.04106	1.16406	1.3876	0.472592
1512	XLOC_005789	ATP5H	Age12weeks	9.18954349144277e-14	-0.0961307	6.48069	5.78784	4.28437	0.661097	-0.597065
1513	XLOC_018845	FAM57B(1OF2)	Age18weeks	9.5114043484733e-14	0.199532	1.53466	1.51453	1.81969	1.18573	0.245776
1514	XLOC_010919	SOX4B	Age18weeks	1.01499256777003e-13	-0.564536	0.587579	0.313643	0.366232	0.623289	-0.682028
1515	XLOC_012901	VIMP	Age18weeks	1.02124545685673e-13	0.217285	0.700926	0.755139	0.835223	1.1916	0.252899
1516	XLOC_009455	BX957337.1	Age18weeks	1.02740130917554e-13	-0.350956	0.566617	0.44494	0.4025	0.710357	-0.493384
1517	XLOC_011828	ALG11(2OF2)	Age18weeks	1.0487355926023e-13	0.345044	0.316361	0.345726	0.440951	1.39382	0.479045
1518	XLOC_009632	RPS12	Age12weeks	1.11305751189827e-13	-0.134267	10.7195	9.8044	8.83318	0.824027	-0.279237
1519	XLOC_001008	MYO1C	Age18weeks	1.14290707608562e-13	0.397964	0.408893	0.47951	0.61297	1.4991	0.584094
1520	XLOC_013354	DHX58	Age18weeks	1.15256183266205e-13	1.16576	0.0179803	0.0250154	0.0469596	2.61173	1.38501
1521	XLOC_011460	BX000999.4	Age18weeks	1.15968480311251e-13	0.552304	0.16157	0.187317	0.267199	1.65377	0.725755
1522	XLOC_016253	FAIMB	Age12weeks	1.16731479370354e-13	0.289692	3.52104	4.4444	4.63128	1.31532	0.39541
1523	XLOC_022929	Nfu_g_1_002423	Age18weeks	1.17863913394114e-13	0.355952	0.879446	0.959959	1.02027	1.16012	0.214277
1524	XLOC_023520	C1ORF21	Age18weeks	1.20040433085876e-13	0.235011	0.908332	0.956624	1.06642	1.17404	0.231485
1525	XLOC_020032	ETV5A	Age18weeks	1.20780783283336e-13	0.3867	0.199157	0.267736	0.284504	1.42854	0.514544
1526	XLOC_018886	H3F3B.1	Age18weeks	1.2480329385266e-13	-0.175326	2.29176	1.9859	1.93187	0.842962	-0.24646
1527	XLOC_017348	PITPNAB	Age18weeks	1.25104335610753e-13	-0.209169	1.65981	1.62294	1.30412	0.785705	-0.34794
1528	XLOC_020761	STXBP5L	Age18weeks	1.25810815219223e-13	-0.438974	0.634007	0.623081	0.435982	0.687661	-0.54023
1529	XLOC_008584	RPSA	Age12weeks	1.26741530277249e-13	-0.117527	9.36164	8.66803	9.12782	0.975023	-0.0364915
1530	XLOC_023850	TCN2L	Age18weeks	1.27360394421821e-13	0.383341	0.27504	0.289724	0.39195	1.42507	0.51103
1531	XLOC_004830	AHCYL2	Age18weeks	1.28479589975307e-13	0.194994	2.46915	2.56529	2.96262	1.19985	0.262859
1532	XLOC_021702	SLC6A6B	Age12weeks	1.28497071810149e-13	0.183786	2.73104	3.06027	3.97539	1.45563	0.541646
1533	XLOC_004555	LOC107377894	Age18weeks	1.31972221519136e-13	0.314052	1.05987	1.1582	1.4703	1.38725	0.47223
1534	XLOC_000285	EIF4EBP2	Age18weeks	1.34156431402487e-13	0.222253	0.972861	1.01327	1.16445	1.19693	0.259338
1535	XLOC_011611	CHCHD2(2OF2)	Age18weeks	1.36764023735615e-13	-0.166766	3.58585	3.48866	3.13288	0.87368	-0.194823
1536	XLOC_024008	SECISBP2	Age18weeks	1.38577814229298e-13	0.295274	0.451806	0.470737	0.591652	1.30953	0.389044
1537	XLOC_010307	ASCC3	Age18weeks	1.45818475245558e-13	0.260729	0.688296	0.796701	0.917401	1.33286	0.414525
1538	XLOC_015405	Nfu_g_1_020221	Age12weeks	1.52583420215425e-13	0.271313	10.1278	12.6039	15.0981	1.49075	0.576043
1539	XLOC_004982	AMDHD1	Age12weeks	1.65623294446709e-13	-0.153982	2.24161	1.96917	1.53952	0.68679	-0.54206
1540	XLOC_007780	MRPS34	Age18weeks	1.66193054251559e-13	-0.328682	0.416263	0.377284	0.295312	0.709435	-0.495257
1541	XLOC_015743	XLOC_015743	Age18weeks	1.7316197252337e-13	0.338533	0.625541	0.679381	0.871395	1.39303	0.478222
1542	XLOC_018569	GADD45AB	Age12weeks	1.73749617988679e-13	0.353479	0.331502	0.448392	0.635323	1.9165	0.938475
1543	XLOC_022224	SOX11A	Age12weeks	1.79104066657504e-13	-0.365669	1.18594	0.832081	0.999657	0.842925	-0.246523
1544	XLOC_014052	CACNB2A	Age18weeks	1.86016716732397e-13	0.281339	0.896309	0.972188	1.07998	1.20492	0.268934
1545	XLOC_007540	Nfu_g_1_014361	Age18weeks	1.88338968699099e-13	0.28755	0.414257	0.456688	0.550609	1.32915	0.410504
1546	XLOC_002021	LOC107395724	Age12weeks	1.92005690749346e-13	-2.63084	0.0513457	0.00388814	0.0164114	0.319625	-1.64555
1547	XLOC_010061	ELFN1(1OF2)	Age18weeks	1.92247005650047e-13	0.332589	0.825192	0.885976	1.4294	1.7322	0.792604
1548	XLOC_011890	SLC3A2	Age18weeks	2.01357093480662e-13	0.246695	2.99941	3.5103	3.60355	1.20142	0.264738
1549	XLOC_001934	Nfu_p_1_029443	Age18weeks	2.05011171290752e-13	0.307221	0.568907	0.655528	0.809678	1.42322	0.509155
1550	XLOC_015425	GPX4B	Age18weeks	2.0512405305448e-13	0.131622	2.2915	2.42854	2.46593	1.07612	0.105839
1551	XLOC_016795	ARHGEF25(1OF2)	Age18weeks	2.0774530535577e-13	0.31923	1.45666	1.62067	1.91167	1.31237	0.392173
1552	XLOC_022602	GADD45BB	Age18weeks	2.1002935538852e-13	0.481989	0.101823	0.129771	0.192432	1.88987	0.918283
1553	XLOC_007101	XLOC_007101	Age12weeks	2.17192362871207e-13	0.15588	5.25447	6.15758	6.71009	1.27703	0.352789
1554	XLOC_009773	DPYSL5B	Age18weeks	2.29512363939365e-13	-0.300199	0.502134	0.402254	0.381264	0.759288	-0.39728
1555	XLOC_021505	CACNA1D (1 OF 2)	Age18weeks	2.32343722284146e-13	0.519706	0.160622	0.160826	0.262154	1.63212	0.706748
1556	XLOC_023462	ELAVL4	Age18weeks	2.35045981014784e-13	-0.574559	0.530065	0.531035	0.334855	0.631724	-0.662634
1557	XLOC_023711	RPH3A(1OF2)	Age18weeks	2.42128978636529e-13	-0.70254	0.119164	0.110444	0.0649022	0.544646	-0.87661
1558	XLOC_004406	GABRB2	Age18weeks	2.43649318928585e-13	-0.426138	0.589239	0.473932	0.36285	0.615794	-0.69948
1559	XLOC_009918	TRIB2	Age18weeks	2.4853958113229e-13	0.210973	1.14752	1.14616	1.40189	1.22167	0.288859
1560	XLOC_018158	Nfu_p_1_002295	Age18weeks	2.52374799171037e-13	0.192628	1.7372	1.90775	2.0105	1.15732	0.210789
1561	XLOC_001763	KIAA0319L	Age18weeks	2.59443296678809e-13	0.404206	0.199917	0.219172	0.293356	1.46739	0.553251
1562	XLOC_005804	NXNL1(1OF2)	Age12weeks	2.66561808605812e-13	0.383528	0.353424	0.47402	0.704339	1.9929	0.994872
1563	XLOC_021141	ABHD6B	Age18weeks	2.66765497695002e-13	0.310624	0.530634	0.565322	0.611884	1.15312	0.20554
1564	XLOC_018300	CABZ01102230.1	Age18weeks	2.6952495637912e-13	0.263675	1.51239	1.64438	1.80084	1.19073	0.251841
1565	XLOC_005355	FAM13B	Age12weeks	2.76710383459038e-13	0.146726	3.81602	4.29628	4.4739	1.1724	0.229466
1566	XLOC_024217	PIP5K1BB	Age12weeks	2.90863597658311e-13	0.467588	0.199646	0.314995	0.402974	2.01844	1.01324
1567	XLOC_021459	COQ10A	Age18weeks	3.00248975016476e-13	0.393651	0.197296	0.217661	0.279276	1.41552	0.501331
1568	XLOC_009722	RD3	Age18weeks	3.01380589191717e-13	-0.249588	3.00841	2.68918	2.46467	0.819261	-0.287605
1569	XLOC_014450	LOC107383322	Age18weeks	3.28962356207379e-13	-0.251185	0.935914	0.882646	0.700235	0.748184	-0.418535
1570	XLOC_020292	IGF2BP2A	Age18weeks	3.35779389565564e-13	-0.222178	1.32263	1.02924	1.17384	0.88751	-0.172165
1571	XLOC_007850	XLOC_007850	Age18weeks	3.42683495533168e-13	0.273732	1.20146	1.36326	1.57427	1.3103	0.389895
1572	XLOC_020678	GAD1A	Age12weeks	3.43929837326248e-13	0.362815	1.35208	1.75468	2.05701	1.52137	0.605371
1573	XLOC_011229	FLOT1B	Age18weeks	3.52297040084831e-13	0.32606	0.308434	0.324052	0.434774	1.40962	0.495305
1574	XLOC_008705	XLOC_008705	Age18weeks	3.65488885752651e-13	0.975504	0.0330986	0.054444	0.093829	2.83484	1.50327
1575	XLOC_022568	DPYSL5A	Age18weeks	3.76929146563629e-13	-0.463572	0.180232	0.136652	0.118112	0.655332	-0.609702
1576	XLOC_018568	RPL5 (1 OF 2)	Age12weeks	3.82456877166233e-13	0.361718	0.286775	0.382396	0.450485	1.57086	0.651557
1577	XLOC_006318	RPL7A	Age18weeks	3.94573533953289e-13	-0.122441	12.556	11.6729	11.2398	0.895178	-0.159754
1578	XLOC_013718	CU570881.1	Age12weeks	3.98575489955607e-13	-1.08726	0.060387	0.0192951	0.0492557	0.815667	-0.293948
1579	XLOC_008353	CR352258.1	Age12weeks	4.05183454497192e-13	0.210014	0.790002	0.96301	1.11596	1.4126	0.498352
1580	XLOC_002545	NUP54	Age18weeks	4.13367604128328e-13	0.554499	0.103057	0.113565	0.156035	1.51407	0.598434
1581	XLOC_000455	PCMTD2	Age18weeks	4.21053349295376e-13	0.357248	0.259018	0.301592	0.357776	1.38128	0.466004
1582	XLOC_012783	PACSIN3	Age18weeks	4.23123855829561e-13	0.275928	0.550029	0.625618	0.732997	1.33265	0.414301
1583	XLOC_012518	ARHGAP20	Age18weeks	4.33917202860572e-13	0.471761	0.323713	0.349384	0.506331	1.56413	0.645365
1584	XLOC_007895	Nfu_g_1_019623	Age18weeks	4.38414887683375e-13	0.244209	1.19218	1.30542	1.68224	1.41105	0.496774
1585	XLOC_007474	BIRC6	Age18weeks	4.38739640292113e-13	-0.382945	0.423998	0.389887	0.289943	0.68383	-0.548291
1586	XLOC_023546	YJEFN3	Age18weeks	4.54106910827157e-13	0.314824	0.388166	0.413665	0.451824	1.164	0.219088
1587	XLOC_024614	CABZ01029822.1	Age18weeks	4.9337443649351e-13	-0.627559	0.108411	0.0855327	0.0704028	0.649407	-0.622806
1588	XLOC_001623	RPS15	Age12weeks	5.09652569066233e-13	-0.111643	12.5036	11.5974	9.54148	0.763099	-0.390057
1589	XLOC_014788	LOC107384052	Age18weeks	5.11487111050029e-13	0.442511	0.264686	0.245402	0.402472	1.52057	0.604608
1590	XLOC_014355	ACOT9	Age18weeks	5.36239806831648e-13	0.440905	0.146152	0.151693	0.239336	1.63758	0.711563
1591	XLOC_006488	CABP4	Age12weeks	5.66082432012808e-13	0.373376	0.560196	0.780179	0.939764	1.67756	0.746367
1592	XLOC_017179	PCDH2AC	Age18weeks	5.80494104109048e-13	-0.289309	1.00196	0.839229	0.806027	0.804447	-0.31393
1593	XLOC_007627	EEF1A1B	Age18weeks	5.82552266368723e-13	0.177523	1.9746	2.13638	2.34877	1.18949	0.250345
1594	XLOC_012463	RPL31	Age12weeks	5.87752135770133e-13	-0.110015	12.7244	12.0291	10.8009	0.848836	-0.236442
1595	XLOC_010131	RPL19(1OF2)	Age12weeks	6.02070812079018e-13	-0.12295	7.93827	7.24547	6.17714	0.778147	-0.361885
1596	XLOC_012240	CR942805.1	Age12weeks	6.15837594938911e-13	0.293549	1.47234	1.84709	2.30865	1.56802	0.64894
1597	XLOC_010402	SMARCC1A	Age18weeks	6.27423721264848e-13	-0.28065	0.59221	0.519543	0.447786	0.756127	-0.4033
1598	XLOC_024070	ARVCFB	Age18weeks	6.28003019931804e-13	0.224551	1.8273	1.84004	2.37498	1.29972	0.378197
1599	XLOC_018229	SRSF2(2OF2)	Age18weeks	6.37619014576868e-13	0.166591	1.32931	1.35385	1.56914	1.18041	0.239293
1600	XLOC_018096	CTNS	Age18weeks	6.38590233866409e-13	0.447205	0.123767	0.142433	0.196768	1.58983	0.668874
1601	XLOC_002407	Nfu_g_1_002033	Age18weeks	6.63919128180936e-13	0.406908	2.0954	3.10959	2.92601	1.3964	0.481708
1602	XLOC_006627	SLC9A3R2(3OF3)	Age18weeks	6.78675731067415e-13	-0.733127	0.0734635	0.0557224	0.0430499	0.586004	-0.771018
1603	XLOC_014999	GRB10A	Age18weeks	6.79984938495365e-13	0.47094	0.152671	0.225484	0.237154	1.55337	0.6354
1604	XLOC_020947	BX547934.1	Age12weeks	6.83899318643146e-13	0.325377	0.395582	0.549835	0.466645	1.17964	0.238346
1605	XLOC_006609	Nfu_g_1_007251	Age18weeks	6.8745906025666e-13	0.327072	1.0125	1.27741	1.33435	1.31787	0.398211
1606	XLOC_014163	Nfu_p_1_046046	Age18weeks	7.04701626775744e-13	1.71726	0.00331553	0.00804118	0.0224884	6.78274	2.76187
1607	XLOC_023076	NCL1	Age18weeks	7.21327753266527e-13	0.27652	0.932629	0.988084	1.23314	1.32222	0.402964
1608	XLOC_010506	CU694256.1	Age18weeks	7.53190606775061e-13	0.595293	0.118228	0.0814116	0.177939	1.50504	0.589804
1609	XLOC_009597	DTX4(2OF2)	Age18weeks	7.53993804118685e-13	0.249423	0.717202	0.799658	0.949315	1.32364	0.404509
1610	XLOC_007290	BAIAP2L2	Age18weeks	7.86780656692592e-13	1.11942	0.013803	0.023829	0.0506803	3.67169	1.87645
1611	XLOC_001277	ZDHHC18B	Age18weeks	8.37885045769373e-13	0.295213	0.589952	0.713603	0.785244	1.33103	0.412543
1612	XLOC_013410	SLC7A10A	Age18weeks	8.49070570195746e-13	0.309076	0.525701	0.562527	0.796339	1.51481	0.59914
1613	XLOC_012717	BX511086.1	Age18weeks	8.69183930536661e-13	-0.389337	1.04041	1.02633	0.761184	0.731621	-0.450832
1614	XLOC_004404	CCNG1	Age12weeks	9.24808881733176e-13	0.108668	5.11029	5.74914	7.42959	1.45385	0.539878
1615	XLOC_014476	PTP4A2	Age18weeks	9.42620306528094e-13	0.186891	1.25598	1.3374	1.52991	1.21811	0.28464
1616	XLOC_020596	NXPE3	Age18weeks	9.47281452906287e-13	0.324044	0.392613	0.421681	0.54842	1.39685	0.482175
1617	XLOC_021914	SLC16A6(1OF2)	Age12weeks	9.86854252627706e-13	-0.422087	0.184294	0.10413	0.0824085	0.447158	-1.16114
1618	XLOC_016895	PHF20A	Age18weeks	9.96189187069252e-13	0.268929	0.676887	0.713497	0.903756	1.33516	0.417018
1619	XLOC_016008	PRICKLE2	Age18weeks	1.03245458852884e-12	0.382365	0.150441	0.175158	0.210249	1.39755	0.482899
1620	XLOC_002071	SLC30A6	Age18weeks	1.04176921464081e-12	0.304913	0.4011	0.421902	0.561989	1.40112	0.48658
1621	XLOC_017234	ADAD2	Age12weeks	1.09460159678046e-12	-1.58625	0.0460031	0.00702802	0.0228261	0.496186	-1.01105
1622	XLOC_020177	ME3	Age18weeks	1.12709386718164e-12	0.358074	0.314197	0.35565	0.443445	1.41136	0.497088
1623	XLOC_013915	IRF2BP2B	Age18weeks	1.14201000527243e-12	0.358744	0.276007	0.34014	0.374359	1.35634	0.43972
1624	XLOC_002784	CAB39L	Age18weeks	1.15038023607599e-12	0.279263	0.457254	0.499254	0.634534	1.3877	0.4727
1625	XLOC_002376	SPPL2A	Age18weeks	1.15371077600659e-12	0.603152	0.0805106	0.107572	0.159661	1.98311	0.987764
1626	XLOC_003333	WACA	Age18weeks	1.17598637893052e-12	0.305259	0.361339	0.421176	0.52086	1.44147	0.527543
1627	XLOC_011079	SV2A	Age18weeks	1.17841391791748e-12	-0.325329	0.809469	0.688451	0.545049	0.673342	-0.57059
1628	XLOC_020008	CCDC80	Age18weeks	1.18600314604049e-12	0.371315	0.304038	0.356898	0.401817	1.3216	0.402289
1629	XLOC_018524	SPATA20	Age18weeks	1.20844884152179e-12	0.294686	0.473907	0.569075	0.675479	1.42534	0.511306
1630	XLOC_015257	CACNB2B	Age18weeks	1.24655333701067e-12	0.271013	1.26508	1.39477	1.60366	1.26764	0.342145
1631	XLOC_024738	PPP1R18	Age18weeks	1.28801639091561e-12	-0.31439	0.795537	0.589803	0.678491	0.852872	-0.229599
1632	XLOC_016205	LOC107385963	Age12weeks	1.29084159695974e-12	-0.40573	0.398136	0.223632	0.275959	0.693127	-0.528809
1633	XLOC_024826	MRPL53	Age18weeks	1.29425038841223e-12	-0.672662	0.109391	0.089111	0.0587721	0.537266	-0.896291
1634	XLOC_020516	PDCL3	Age18weeks	1.32345515804741e-12	0.350689	0.299522	0.296113	0.418166	1.39611	0.481412
1635	XLOC_010505	Nfu_g_1_018035	Age12weeks	1.33322296313957e-12	-0.113578	3.84362	3.4356	2.94102	0.765169	-0.38615
1636	XLOC_017917	FRYB	Age18weeks	1.42435687554078e-12	0.239523	1.14511	1.34365	1.50091	1.31071	0.390347
1637	XLOC_006095	OGDH(2OF2)	Age18weeks	1.45342395391264e-12	0.756023	0.149434	0.206179	0.303957	2.03406	1.02436
1638	XLOC_007339	RPS6	Age18weeks	1.45765935560285e-12	-0.104724	14.0931	13.7999	12.7216	0.902687	-0.147703
1639	XLOC_020991	PHACTR3A	Age18weeks	1.48182914971122e-12	-0.349339	0.710923	0.6476	0.53059	0.746339	-0.422096
1640	XLOC_001769	28S_rRNA	Age12weeks	1.49061367615845e-12	0.105646	227.974	242.648	65.8282	0.288753	-1.79209
1641	XLOC_024970	SERINC1	Age12weeks	1.53397224053726e-12	0.110023	4.08307	4.4356	6.00333	1.4703	0.556111
1642	XLOC_001052	CCT4	Age12weeks	1.58467896231369e-12	-0.180426	1.06458	0.90492	0.901059	0.846395	-0.240596
1643	XLOC_001142	PDHB	Age18weeks	1.60604765384448e-12	-0.160902	1.71039	1.60827	1.40894	0.823757	-0.279709
1644	XLOC_013508	Nfu_p_1_017672	Age12weeks	1.61131517711185e-12	-0.373197	1.14622	0.920303	0.163715	0.142831	-2.80762
1645	XLOC_016015	IDH3B	Age18weeks	1.67402175610617e-12	-0.18772	1.12997	1.04127	0.909681	0.805051	-0.312849
1646	XLOC_011188	CITED4B	Age18weeks	1.70630413132999e-12	0.29501	0.552751	0.547412	0.756952	1.36943	0.453573
1647	XLOC_005646	MTPN	Age18weeks	1.72253519570405e-12	0.225072	0.520759	0.52303	0.643148	1.23502	0.304535
1648	XLOC_004281	Nfu_p_1_035886	Age18weeks	1.75818302807703e-12	-0.268663	0.871737	0.657436	0.710489	0.815027	-0.295079
1649	XLOC_001627	OTUB1B	Age18weeks	1.76704510804039e-12	-0.215246	1.07158	1.02579	0.841397	0.785193	-0.348881
1650	XLOC_019277	DENND5B	Age18weeks	1.81608146071963e-12	0.213336	1.21932	1.46092	1.53179	1.25626	0.329139
1651	XLOC_008556	SREBF2	Age12weeks	1.83339891991699e-12	-0.199301	0.990564	0.801292	0.722205	0.729084	-0.455842
1652	XLOC_008996	FDFT1	Age18weeks	1.84204787573461e-12	-0.26694	0.827759	0.695477	0.605601	0.731615	-0.450843
1653	XLOC_015679	ACSL4A	Age18weeks	1.88933522708203e-12	-0.356844	0.393007	0.302248	0.277973	0.707296	-0.499613
1654	XLOC_008222	MRP63	Age18weeks	1.91677494960986e-12	-0.282539	0.581507	0.55201	0.435513	0.748939	-0.417081
1655	XLOC_001457	MRPL12	Age18weeks	1.93331986560868e-12	-0.29413	0.52149	0.447368	0.391741	0.751196	-0.412738
1656	XLOC_001547	SIK3	Age18weeks	2.03614642130176e-12	0.17547	1.62495	1.69536	1.9646	1.20902	0.27384
1657	XLOC_000450	JMJD1C	Age18weeks	2.05499468620815e-12	0.159751	2.0254	2.24914	2.5023	1.23546	0.305043
1658	XLOC_009982	SNAP25 (1 OF 2)	Age18weeks	2.06536154299159e-12	-0.274161	2.47421	2.61199	1.89668	0.766581	-0.383491
1659	XLOC_011596	MLF1	Age12weeks	2.07063705870611e-12	0.785398	0.0452572	0.0957604	0.0894033	1.97545	0.98218
1660	XLOC_017834	ARR3A	Age18weeks	2.07368620291384e-12	-0.33178	13.4321	11.2845	10.2411	0.762438	-0.391308
1661	XLOC_019844	UQCRFS1(2OF2)	Age18weeks	2.21865816171031e-12	-0.149682	1.80172	1.65174	1.50574	0.835727	-0.258896
1662	XLOC_022219	SNX14	Age18weeks	2.23803121044962e-12	0.289502	0.48886	0.539822	0.643054	1.31541	0.395517
1663	XLOC_023025	NCL	Age18weeks	2.24095521633999e-12	-0.137807	2.62219	2.33474	2.33105	0.888973	-0.169788
1664	XLOC_013825	MAK	Age18weeks	2.30372080291875e-12	0.277505	0.632275	0.683008	0.882088	1.3951	0.480371
1665	XLOC_004343	RELL2	Age18weeks	2.41759843848243e-12	0.422574	0.194499	0.216087	0.307766	1.58235	0.662068
1666	XLOC_012915	CTSD	Age18weeks	2.42283091594216e-12	0.192767	0.726253	0.707933	0.898972	1.23782	0.307804
1667	XLOC_018160	SLC16A5(2OF2)	Age18weeks	2.53995966094909e-12	0.366609	0.375052	0.482348	0.554771	1.47919	0.564803
1668	XLOC_014717	LOC107383922	Age18weeks	2.59111903124601e-12	0.269738	0.894453	1.13213	1.15556	1.29192	0.369513
1669	XLOC_022710	SIX6B	Age18weeks	2.61988029957851e-12	-0.279388	0.678088	0.593343	0.54504	0.80379	-0.315109
1670	XLOC_013005	BX248306.1	Age18weeks	2.6728501590731e-12	-0.344165	0.920577	0.860519	0.686131	0.745328	-0.424053
1671	XLOC_001129	NUPR1	Age18weeks	2.73588096497966e-12	-1.62043	0.0285818	0.0133743	0.00703074	0.245986	-2.02335
1672	XLOC_006980	GNAZ	Age18weeks	2.89905617278527e-12	0.180172	1.69743	1.80141	2.0074	1.18261	0.24197
1673	XLOC_000266	TMEM158	Age18weeks	3.03057587707179e-12	0.295487	1.82343	2.03299	2.39225	1.31195	0.391716
1674	XLOC_002426	Nfu_g_1_010535	Age18weeks	3.10361813245629e-12	0.353064	0.276245	0.265518	0.388058	1.40476	0.490324
1675	XLOC_004617	HNRNPA0(1OF5)	Age12weeks	3.17609059455007e-12	-0.110995	3.00095	2.76723	2.60216	0.867113	-0.205708
1676	XLOC_020080	Nfu_g_1_005694	Age12weeks	3.23673292730778e-12	0.215086	0.99753	1.22383	1.588	1.59193	0.67078
1677	XLOC_014475	COL8A2	Age18weeks	3.24924851887217e-12	1.21827	0.0385907	0.065948	0.1202	3.11475	1.63912
1678	XLOC_009111	THBS1B	Age12weeks	3.25993794724887e-12	0.83198	0.0644891	0.14839	0.162848	2.5252	1.3364
1679	XLOC_013488	Nfu_p_1_032984	Age18weeks	3.28076464076632e-12	-1.17707	0.0415549	0.0233872	0.0107512	0.258724	-1.95051
1680	XLOC_001829	KY	Age18weeks	3.44520502643707e-12	-1.31529	0.0195675	0.00902622	0.00537397	0.274638	-1.8644
1681	XLOC_000160	PTP4A3	Age18weeks	3.68235555645416e-12	-0.303752	0.713269	0.597997	0.608547	0.853179	-0.229079
1682	XLOC_004274	Nfu_p_1_035919	Age12weeks	3.68711065346495e-12	0.914738	0.0262282	0.0772258	0.0259946	0.991094	-0.0129062
1683	XLOC_024001	BX548021.2	Age18weeks	3.69049700481655e-12	0.352205	0.259972	0.337601	0.342232	1.31642	0.396619
1684	XLOC_023160	Nfu_g_1_016071	Age18weeks	3.82869567182211e-12	-0.238606	0.842208	0.771823	0.660989	0.784829	-0.349551
1685	XLOC_023552	HAPLN4	Age12weeks	3.93212529176041e-12	-0.85433	0.096098	0.0401315	0.0869469	0.904774	-0.14437
1686	XLOC_015031	NR1D2B	Age12weeks	3.96195059129461e-12	-0.0884778	10.7465	10.2749	8.86817	0.825216	-0.277157
1687	XLOC_017679	OLA.22466	Age18weeks	4.0570200944227e-12	-0.650209	0.112651	0.0751167	0.0611962	0.543239	-0.880341
1688	XLOC_022314	C14ORF28	Age18weeks	4.08872397192784e-12	0.571957	0.0984065	0.116622	0.165944	1.68631	0.75387
1689	XLOC_006943	RIMBP2 (3 OF 4)	Age18weeks	4.17083800219189e-12	0.333918	0.683358	0.809267	1.01585	1.48655	0.571973
1690	XLOC_007477	XLOC_007477	Age18weeks	4.19967789429685e-12	-0.288019	0.556532	0.525514	0.423709	0.761338	-0.393391
1691	XLOC_004739	ZC3HDC1L	Age12weeks	4.2807405277164e-12	0.486873	0.125835	0.187608	0.527926	4.19539	2.06881
1692	XLOC_005088	XLOC_005088	Age12weeks	4.28929713925553e-12	-0.114539	3.53303	3.173	2.12968	0.602792	-0.730268
1693	XLOC_008079	XPO1B	Age18weeks	4.32356192843739e-12	-0.307347	0.535258	0.433183	0.386643	0.722349	-0.469232
1694	XLOC_002799	ARL6	Age18weeks	4.39921974310891e-12	0.354511	0.286956	0.293543	0.438777	1.52907	0.612657
1695	XLOC_001259	LOC107395171	Age18weeks	4.6047257406467e-12	-0.119509	18.0076	18.1452	14.519	0.806275	-0.310657
1696	XLOC_014448	ANKRD28 (2 OF 2)	Age18weeks	4.61741758076958e-12	0.269337	0.495606	0.564088	0.614513	1.23992	0.310251
1697	XLOC_018238	SOCS3B	Age18weeks	4.63061511597599e-12	0.382401	0.180077	0.198817	0.243234	1.35073	0.433735
1698	XLOC_020111	RPL8	Age12weeks	4.76462964953473e-12	-0.111565	12.1771	11.5265	11.4645	0.941475	-0.0870052
1699	XLOC_024722	BOP1	Age18weeks	5.23327502420326e-12	-0.487346	0.242425	0.193257	0.142648	0.588422	-0.765077
1700	XLOC_022491	PANK2	Age18weeks	5.27511793078392e-12	0.218867	0.75657	0.829862	0.924767	1.22232	0.289616
1701	XLOC_007504	PTPN20	Age18weeks	5.29297287041496e-12	-0.349171	0.334744	0.219351	0.253436	0.757106	-0.401434
1702	XLOC_023012	CCDC124	Age18weeks	5.61509115273228e-12	-0.293757	0.532257	0.457879	0.405367	0.7616	-0.392894
1703	XLOC_004818	PPM1H(2OF2)	Age18weeks	5.63302341286553e-12	-0.314781	0.523761	0.467971	0.357167	0.681927	-0.55231
1704	XLOC_000967	VAMP4	Age12weeks	5.66368912167842e-12	0.310889	1.00045	1.26348	1.8991	1.89824	0.924663
1705	XLOC_010118	XLOC_010118	Age12weeks	5.71048605335495e-12	-0.131635	3.07944	2.78179	2.39818	0.778772	-0.360726
1706	XLOC_016575	PLCH2(2OF2)	Age12weeks	5.85681589348288e-12	0.320394	0.567942	0.717539	0.881805	1.55263	0.634715
1707	XLOC_007313	LPIN1	Age18weeks	5.85987390676198e-12	0.382128	0.262396	0.267002	0.332878	1.26861	0.343248
1708	XLOC_000984	MPLKIP	Age18weeks	6.18656174833209e-12	-0.229694	0.968994	0.93039	0.759884	0.784199	-0.350708
1709	XLOC_012819	MFGE8(2OF2)	Age18weeks	6.42653783052107e-12	0.261786	0.344166	0.322126	0.439536	1.27711	0.352878
1710	XLOC_021529	ERRFI1(2OF2)	Age12weeks	6.51175169315292e-12	0.403395	0.315357	0.444947	0.455628	1.4448	0.530868
1711	XLOC_002505	BX323050.1	Age18weeks	6.66101394952525e-12	0.244926	0.660583	0.715512	0.865597	1.31035	0.389956
1712	XLOC_000969	PRRC2C(1OF2)	Age18weeks	6.6961002146692e-12	-0.310421	0.372113	0.356862	0.30144	0.810076	-0.303871
1713	XLOC_005706	CABZ01073085.1	Age12weeks	6.70310804819857e-12	-0.188837	1.21546	1.035	0.969001	0.79723	-0.326931
1714	XLOC_016070	GNL3	Age18weeks	6.90397428978926e-12	-0.402573	0.348571	0.276824	0.223042	0.639876	-0.644136
1715	XLOC_019739	IQSEC3B	Age18weeks	6.98557465030434e-12	0.200316	2.97367	3.32153	3.73194	1.255	0.327683
1716	XLOC_024664	CTNNAL1	Age12weeks	7.44175693431201e-12	0.35193	0.33993	0.446851	0.509942	1.50014	0.585095
1717	XLOC_014726	OSBPL1A(2OF2)	Age18weeks	7.49927236383787e-12	0.266107	1.18542	1.28362	1.54547	1.30373	0.38265
1718	XLOC_014269	MYRIP	Age18weeks	7.67536286138438e-12	0.352418	0.850004	1.11155	1.2433	1.4627	0.548635
1719	XLOC_012086	MAP6 (1 OF 2)	Age18weeks	7.8030486004661e-12	-0.434463	0.21475	0.168293	0.158755	0.739255	-0.435855
1720	XLOC_023855	MTHFD2	Age18weeks	7.89286548554617e-12	0.277636	0.429091	0.487226	0.533614	1.24359	0.314513
1721	XLOC_002286	CABZ01038514.1	Age18weeks	8.0452392665575e-12	-0.410238	0.781784	0.75821	0.581201	0.743429	-0.427733
1722	XLOC_001261	FMN2B	Age18weeks	8.14989972149690e-12	-0.633315	0.193255	0.158951	0.107453	0.556018	-0.846798
1723	XLOC_018128	HTRA1B	Age12weeks	8.19348882168922e-12	0.347074	2.0783	2.7599	3.83157	1.84361	0.882536
1724	XLOC_005519	LRMP	Age18weeks	8.21558004368454e-12	0.385198	0.330518	0.36761	0.548814	1.66047	0.731589
1725	XLOC_023180	GPX4A	Age18weeks	8.40248014285699e-12	0.254919	0.612047	0.75842	0.725553	1.18545	0.245439
1726	XLOC_014790	MAP6D1	Age18weeks	8.56336263777551e-12	0.262609	1.0078	1.14074	1.23553	1.22597	0.293921
1727	XLOC_020279	ACVR1	Age18weeks	8.86869873932173e-12	0.305085	0.321308	0.36516	0.459875	1.43126	0.517285
1728	XLOC_006575	SI:CH211-113A14.10	Age12weeks	9.06895164610302e-12	-0.562185	0.392025	0.247418	0.0460074	0.117358	-3.09101
1729	XLOC_001083	CAMK2N2	Age18weeks	9.40904711500977e-12	0.2045	1.85813	1.78541	1.94947	1.04916	0.0692314
1730	XLOC_024596	CDC42L	Age18weeks	9.58894921139259e-12	0.332957	0.363916	0.382146	0.473589	1.30137	0.380028
1731	XLOC_014409	TOP2B	Age18weeks	9.98156522990131e-12	-0.256893	0.571667	0.540653	0.447898	0.783494	-0.352006
1732	XLOC_020334	BZW1(2OF2)	Age18weeks	9.98737488006334e-12	0.226929	0.683222	0.710408	0.802124	1.17403	0.231471
1733	XLOC_023741	BMP1A	Age18weeks	1.0072046035727e-11	0.431467	0.302139	0.3501	0.446364	1.47735	0.563008
1734	XLOC_006693	Nfu_g_1_007097	Age18weeks	1.00994918558811e-11	1.77978	0.00457856	0.018231	0.0256103	5.59353	2.48376
1735	XLOC_018026	NDUFA2	Age12weeks	1.02659436451245e-11	-0.127361	2.37943	2.0884	1.5206	0.63906	-0.645978
1736	XLOC_012015	OLA.5237	Age18weeks	1.08865086224777e-11	-0.27415	1.43876	1.27715	0.990943	0.688747	-0.537953
1737	XLOC_011415	SRSF1 (1 OF 2)	Age18weeks	1.14248247651101e-11	0.212077	0.775197	0.722992	0.966486	1.24676	0.318187
1738	XLOC_011845	GABRA5(2OF2)	Age18weeks	1.18917980832596e-11	-0.612539	0.289993	0.236835	0.170126	0.586655	-0.769415
1739	XLOC_012195	PPM1NA	Age18weeks	1.21474475092839e-11	0.185506	4.59492	4.80861	5.87802	1.27924	0.355292
1740	XLOC_015973	ZNFX1	Age12weeks	1.25596391278222e-11	1.37343	0.0191759	0.0671829	0.197678	10.3087	3.36579
1741	XLOC_015203	PEX19	Age18weeks	1.27968512927458e-11	-0.290413	0.494442	0.457909	0.362248	0.732641	-0.448823
1742	XLOC_018107	CRHR1	Age18weeks	1.33284371244274e-11	0.272116	1.11207	1.25684	1.44357	1.29809	0.376391
1743	XLOC_019394	CABZ01033874.1	Age12weeks	1.36256550216019e-11	-0.246872	0.836325	0.665775	0.712137	0.851508	-0.231908
1744	XLOC_022227	ID2	Age18weeks	1.41325782868416e-11	0.217808	4.04875	3.65661	4.34808	1.07393	0.102901
1745	XLOC_010882	STMN1A	Age12weeks	1.41770759071029e-11	-0.541024	0.391724	0.284213	0.252532	0.644667	-0.633375
1746	XLOC_016054	VDRB	Age18weeks	1.4220290552985e-11	0.350451	0.226448	0.240578	0.33899	1.49699	0.582063
1747	XLOC_019217	IDH2	Age18weeks	1.46212870796305e-11	0.101434	5.86975	5.7806	6.09167	1.03781	0.0535383
1748	XLOC_018174	CBX1B	Age12weeks	1.4657964263453e-11	-0.174943	1.31984	1.12889	0.954213	0.722975	-0.467982
1749	XLOC_023531	HSD11B1L	Age18weeks	1.4902676933364e-11	0.686128	0.041011	0.0643578	0.0795633	1.94005	0.956091
1750	XLOC_025001	PSMC1	Age18weeks	1.55293938814097e-11	0.168965	5.37128	5.35396	5.46539	1.01752	0.0250581
1751	XLOC_003544	USP48	Age18weeks	1.56997046258592e-11	0.446883	0.169872	0.167602	0.285391	1.68003	0.748491
1752	XLOC_018224	PRPH2A	Age12weeks	1.58185450967622e-11	-0.261267	1.81545	1.20755	1.67297	0.921519	-0.117914
1753	XLOC_007861	PROZA	Age12weeks	1.61861702932946e-11	0.152248	2.01462	2.29112	2.71365	1.34698	0.429728
1754	XLOC_010970	FAXCB	Age18weeks	1.62146711874907e-11	0.289695	0.520146	0.586585	0.697834	1.34161	0.423969
1755	XLOC_017469	RTN4R	Age18weeks	1.62996050845849e-11	0.223186	2.08206	2.15846	2.45777	1.18045	0.239338
1756	XLOC_020594	POU2F1B	Age18weeks	1.68521360439321e-11	-0.267957	0.618383	0.63002	0.474577	0.767448	-0.381859
1757	XLOC_016305	SH3BP4A	Age18weeks	1.76078052315846e-11	0.283741	0.515179	0.508036	0.826634	1.60456	0.682175
1758	XLOC_006182	SCARB2	Age18weeks	1.77442764378488e-11	0.284265	0.457024	0.585122	0.64132	1.40325	0.488775
1759	XLOC_012547	LOC107380960	Age18weeks	1.78057831926972e-11	-0.562108	0.073093	0.0540736	0.0504317	0.689965	-0.535404
1760	XLOC_011265	Nfu_p_1_002802	Age18weeks	1.78575807579334e-11	0.598731	0.0546405	0.0781311	0.0923402	1.68996	0.756988
1761	XLOC_000286	RPS24	Age18weeks	1.79135188905811e-11	-0.0959872	14.8961	13.8812	13.5428	0.90915	-0.137411
1762	XLOC_000758	NKIRAS1	Age12weeks	1.83396553148354e-11	0.261059	0.378492	0.470022	0.660756	1.74576	0.803854
1763	XLOC_013859	NCEH1(2OF2)	Age12weeks	1.83688986939532e-11	-0.681129	0.111324	0.0534285	0.105809	0.950463	-0.0732973
1764	XLOC_023956	SEPT5A	Age18weeks	1.84349129170764e-11	-0.422647	0.321188	0.242967	0.234645	0.730553	-0.452939
1765	XLOC_011355	Nfu_g_1_016319	Age18weeks	1.87092186122508e-11	0.456244	0.0862098	0.0945133	0.140878	1.63413	0.70852
1766	XLOC_017642	OLA.9941	Age18weeks	1.88772518643516e-11	-0.51904	0.205461	0.194101	0.110545	0.538033	-0.894234
1767	XLOC_005915	AL935291.1	Age18weeks	1.92323907521016e-11	0.314522	0.475659	0.579703	0.679298	1.42812	0.514118
1768	XLOC_004349	HSPA9	Age18weeks	1.95595407047511e-11	0.204296	0.645408	0.690021	0.774697	1.20032	0.263419
1769	XLOC_009985	BTBD17(1OF2)	Age18weeks	1.95682357703491e-11	0.459768	0.755791	0.788803	0.993412	1.3144	0.394405
1770	XLOC_011693	Nfu_p_1_000375	Age12weeks	2.01266100089009e-11	-0.401719	0.666641	0.495114	0.436128	0.654218	-0.612157
1771	XLOC_024151	TGOLN2	Age18weeks	2.02633623671084e-11	0.259143	2.77632	3.14246	3.75194	1.35141	0.434466
1772	XLOC_007723	LOC107376074	Age12weeks	2.12584598290473e-11	-0.719537	0.100589	0.0462627	0.0975986	0.970269	-0.0435432
1773	XLOC_009496	PAIP2B	Age18weeks	2.16862473074395e-11	0.150301	1.56471	1.55083	1.82399	1.1657	0.221195
1774	XLOC_017599	UVRAG	Age18weeks	2.17712653709491e-11	0.318793	0.34147	0.35699	0.496952	1.45533	0.541351
1775	XLOC_007350	TET2	Age18weeks	2.18724332870736e-11	-0.312238	0.507109	0.446182	0.369601	0.72884	-0.456326
1776	XLOC_022265	PELI2	Age18weeks	2.23950698659166e-11	0.337327	0.340718	0.420482	0.465242	1.36547	0.449401
1777	XLOC_007027	PRODH(2OF3)	Age12weeks	2.25975119812087e-11	0.398751	0.313353	0.454811	0.471843	1.50579	0.590519
1778	XLOC_005985	Nfu_g_1_026083	Age18weeks	2.28147292952882e-11	-0.765805	0.124034	0.00552802	0.061307	0.494277	-1.01661
1779	XLOC_022369	KHDRBS1A	Age12weeks	2.2832227883478e-11	-0.112755	3.30428	2.96658	3.0063	0.909822	-0.136344
1780	XLOC_023844	EWSR1B	Age18weeks	2.33895900890039e-11	0.138424	1.7349	1.66402	1.97516	1.13848	0.187114
1781	XLOC_014313	MYO3A	Age18weeks	2.3595690419367e-11	-0.283672	0.919092	0.722348	0.761338	0.828358	-0.271673
1782	XLOC_019159	SLC25A22(1OF2)	Age18weeks	2.37272962578358e-11	-0.321376	0.687587	0.680908	0.506964	0.737309	-0.439659
1783	XLOC_017450	NCAM1A	Age18weeks	2.37563981943018e-11	0.170104	4.19395	4.36186	5.00464	1.1933	0.254956
1784	XLOC_024933	EPPK1	Age18weeks	2.38715083086555e-11	-1.39504	0.0899206	0.0601024	0.0235494	0.261891	-1.93296
1785	XLOC_018309	VTI1A	Age18weeks	2.39898064858845e-11	0.196891	0.947334	1.00727	1.19892	1.26558	0.339793
1786	XLOC_020183	APPB	Age12weeks	2.39947526585272e-11	0.121083	2.97264	3.32149	3.89322	1.30969	0.389222
1787	XLOC_016062	B3GALT6	Age18weeks	2.40470174075598e-11	0.309531	0.45639	0.52245	0.647655	1.41908	0.504958
1788	XLOC_020904	FAM120C	Age18weeks	2.44803842359894e-11	0.126788	2.21457	2.28952	2.44257	1.10295	0.141371
1789	XLOC_023341	NR2F6(2OF2)	Age12weeks	2.48613363609783e-11	-0.300129	0.445165	0.278395	0.281308	0.631918	-0.662191
1790	XLOC_009606	FABP2	Age18weeks	2.63858209943112e-11	-0.319918	5.54259	4.63047	4.07508	0.735229	-0.443734
1791	XLOC_021934	IGF2BP1	Age18weeks	2.67907680243445e-11	-0.770151	0.0630026	0.0423211	0.0319088	0.506469	-0.981455
1792	XLOC_000457	SI:CH211-148L7.4	Age18weeks	2.78569333920736e-11	0.321793	0.24659	0.278861	0.338425	1.37242	0.45672
1793	XLOC_002407	Nfu_g_1_002033	Age12weeks	2.7960915005872e-11	0.373801	2.0954	3.10959	2.92601	1.3964	0.481708
1794	XLOC_001182	KPNA6	Age12weeks	2.95114203633495e-11	0.343808	0.225831	0.312252	0.211175	0.9351	-0.0968067
1795	XLOC_022632	PPP1CB	Age18weeks	3.05516895205098e-11	0.187158	0.975327	0.980242	1.20169	1.23209	0.301105
1796	XLOC_010150	HDAC9B	Age18weeks	3.07927106286454e-11	0.201141	0.831531	0.845446	1.03863	1.24905	0.320833
1797	XLOC_012475	ATP5J	Age12weeks	3.08945876284095e-11	-0.102072	4.09578	3.72856	2.81426	0.687111	-0.541384
1798	XLOC_023594	MYSM1	Age18weeks	3.30025822954714e-11	0.341695	0.27292	0.317086	0.379392	1.39012	0.475211
1799	XLOC_019965	PARP9	Age18weeks	3.38603620827413e-11	0.822629	0.0238427	0.0306198	0.0484318	2.03131	1.02241
1800	XLOC_010145	GRIN2CA	Age18weeks	3.40227570641360e-11	0.311541	1.08268	1.16862	1.33836	1.23616	0.305864
1801	XLOC_018872	CU896602.1	Age12weeks	3.48814462804393e-11	-0.444833	0.116167	0.0587069	0.0662833	0.570589	-0.809476
1802	XLOC_015226	CABZ01081294.1	Age18weeks	3.63623750598602e-11	-0.339474	0.676962	0.566007	0.494203	0.730031	-0.453971
1803	XLOC_008193	KNDC1 (1 OF 2)	Age18weeks	3.73299246324556e-11	0.339721	0.800509	0.853467	1.02848	1.28478	0.361522
1804	XLOC_021568	CLSTN1	Age18weeks	3.75973284771053e-11	0.0947147	6.1525	6.43086	6.35689	1.03322	0.0471488
1805	XLOC_008552	POLDIP3	Age18weeks	3.89132201281753e-11	0.255474	0.518601	0.502498	0.674886	1.30136	0.380018
1806	XLOC_007308	SPOCK3	Age12weeks	3.89250320024832e-11	0.143252	8.49461	9.43034	10.7564	1.26626	0.340578
1807	XLOC_016945	GPSM1A	Age18weeks	3.89308733758117e-11	1.02411	0.0195457	0.0310938	0.0464561	2.3768	1.24902
1808	XLOC_021884	Nfu_g_1_015475	Age12weeks	3.95989231972312e-11	0.146594	1.73239	1.98002	1.97505	1.14008	0.189133
1809	XLOC_019173	RPL4	Age12weeks	4.30052508688609e-11	-0.122274	4.15718	3.94423	3.88628	0.934835	-0.0972168
1810	XLOC_019072	HDAC10	Age18weeks	4.58332191190023e-11	0.448913	0.154915	0.190505	0.231918	1.49707	0.582138
1811	XLOC_013826	TFAP2A	Age18weeks	4.59416586898607e-11	-0.378864	1.40025	1.07098	0.885748	0.632564	-0.660717
1812	XLOC_017551	SLC4A4A	Age18weeks	4.73560002084849e-11	0.238397	1.80858	2.02171	2.20706	1.22033	0.287267
1813	XLOC_013945	DDX5	Age18weeks	4.76287852770016e-11	0.147254	1.56226	1.61062	1.70707	1.09269	0.127884
1814	XLOC_002244	LOC107373561	Age18weeks	4.81123160154674e-11	0.330964	0.345634	0.393602	0.493755	1.42855	0.51455
1815	XLOC_004093	BTAF1	Age18weeks	4.83204543123374e-11	-1.03566	0.0639769	0.0529985	0.0264534	0.413484	-1.2741
1816	XLOC_000950	Nfu_g_1_023491	Age18weeks	4.9527151755738e-11	-0.148299	2.68637	2.45847	2.4896	0.926755	-0.10974
1817	XLOC_015528	Nfu_g_1_020153	Age18weeks	5.04369693572645e-11	-0.558157	0.129555	0.10033	0.0829091	0.639951	-0.643966
1818	XLOC_024322	PDE4D	Age12weeks	5.32123413377665e-11	0.192533	5.34818	6.1515	6.14588	1.14915	0.200572
1819	XLOC_020994	EPB41L1	Age18weeks	5.34610350631361e-11	-0.638917	0.151819	0.141108	0.088951	0.585901	-0.771271
1820	XLOC_024367	RASGRF2B	Age18weeks	5.45339096974759e-11	0.259186	1.02434	1.14167	1.35822	1.32595	0.407025
1821	XLOC_000145	PDE4DIP(2OF2)	Age18weeks	5.55984877742477e-11	0.31857	0.260847	0.262554	0.324607	1.24443	0.315489
1822	XLOC_014107	TRDMT1	Age18weeks	5.57345340430977e-11	0.305894	0.395149	0.425028	0.52509	1.32884	0.410169
1823	XLOC_008813	VANGL2 (1 OF 2)	Age18weeks	5.79179728615155e-11	0.599441	0.0481473	0.0438619	0.0674552	1.40102	0.486475
1824	XLOC_019045	HSD17B12A	Age18weeks	5.79529362395536e-11	-0.490269	0.276142	0.255471	0.157249	0.56945	-0.812358
1825	XLOC_017897	PAFAH1B1B	Age18weeks	5.83169068291936e-11	-0.1822	0.981034	0.957577	0.857792	0.874376	-0.193674
1826	XLOC_006260	ZNF462	Age18weeks	5.85966074610557e-11	-0.242986	0.959342	0.930157	0.78816	0.821564	-0.283556
1827	XLOC_004558	APLN	Age18weeks	5.91350077163787e-11	-0.91793	0.0631054	0.0474055	0.0287613	0.455766	-1.13364
1828	XLOC_013239	APH1B	Age18weeks	5.97925341840085e-11	0.318112	0.276915	0.277915	0.381795	1.37874	0.463354
1829	XLOC_011814	PPIB	Age12weeks	6.0604178190395e-11	-0.125804	2.35986	2.19008	2.06761	0.87616	-0.190734
1830	XLOC_003764	BX005410.1	Age18weeks	6.37233853035613e-11	-1.13641	0.0913718	0.083216	0.0223355	0.244446	-2.03241
1831	XLOC_000174	CHST7	Age18weeks	6.46600605471919e-11	0.317046	0.322827	0.325636	0.397112	1.23011	0.298788
1832	XLOC_024423	NDRG1A	Age18weeks	6.52009756388726e-11	0.197632	1.98649	1.99782	2.44095	1.22878	0.297221
1833	XLOC_024913	LOC107394943	Age12weeks	6.71415270001076e-11	0.330209	0.793866	1.09394	0.848252	1.06851	0.0955965
1834	XLOC_010965	PRDM13	Age18weeks	6.77238344382572e-11	-0.902923	0.236493	0.158459	0.106457	0.450149	-1.15153
1835	XLOC_019949	LOC107389328	Age12weeks	7.0390510697919e-11	0.868501	0.0401201	0.075499	0.135132	3.36818	1.75197
1836	XLOC_018387	TNNT1(2OF2)	Age18weeks	7.07429261092747e-11	0.430718	0.451641	0.558499	0.698714	1.54706	0.629525
1837	XLOC_005909	SLKB	Age12weeks	7.1270989112703e-11	0.196933	2.12085	2.53743	3.66114	1.72626	0.78765
1838	XLOC_006154	ARPC3	Age18weeks	7.24495120469241e-11	-0.200263	0.960392	0.853837	0.75745	0.788689	-0.342472
1839	XLOC_018959	XLOC_018959	Age18weeks	7.31059665816752e-11	-0.291707	0.481782	0.449386	0.360913	0.74912	-0.416731
1840	XLOC_001971	SLC4A3	Age18weeks	7.3912258295662e-11	0.316665	1.20436	1.31526	1.33106	1.1052	0.144307
1841	XLOC_024544	SYNGAP1(1OF2)	Age18weeks	7.47168490470902e-11	-0.226669	1.03742	0.936271	0.862089	0.830996	-0.267086
1842	XLOC_019597	Nfu_g_1_003495	Age18weeks	7.63219795676959e-11	-0.480524	0.206128	0.198968	0.113888	0.552513	-0.855919
1843	XLOC_017525	PPIAA	Age18weeks	7.642101418976e-11	-0.113064	6.31449	5.86904	5.79606	0.917898	-0.123594
1844	XLOC_005569	PRICKLE1(1OF3)	Age18weeks	7.85727424911916e-11	0.352981	0.295058	0.311456	0.345305	1.17029	0.226871
1845	XLOC_004200	Nfu_p_1_058972	Age18weeks	7.92724345195766e-11	-0.598326	0.0921026	0.0690673	0.0604031	0.655824	-0.60862
1846	XLOC_022521	LOC107391771	Age18weeks	8.00187441921389e-11	-0.25104	0.670565	0.624505	0.518329	0.772974	-0.371507
1847	XLOC_002125	MAPT(2OF2)	Age18weeks	8.23340488735386e-11	-1.272	0.019708	0.0140121	0.00711521	0.361032	-1.4698
1848	XLOC_016405	LACTBL1B	Age18weeks	8.38103504188279e-11	0.211515	1.57412	1.65815	2.12349	1.349	0.431891
1849	XLOC_012779	SLC24A1(1OF2)	Age12weeks	8.73245408376721e-11	0.303265	0.679239	0.840473	0.962285	1.41671	0.502546
1850	XLOC_012136	PGR	Age18weeks	8.98633735285401e-11	0.629511	0.263503	0.337551	0.512888	1.94642	0.960822
1851	XLOC_005059	CYFIP2	Age18weeks	9.0314876416142e-11	-0.243573	0.697954	0.657759	0.539107	0.77241	-0.372561
1852	XLOC_006580	Nfu_g_1_007077	Age18weeks	9.23412641878784e-11	-0.435552	0.260593	0.220521	0.160179	0.61467	-0.702117
1853	XLOC_020239	Nfu_p_1_042371	Age12weeks	9.35005314209477e-11	0.762552	0.0262265	0.063725	0.0554547	2.11446	1.08029
1854	XLOC_014436	XLOC_014436	Age12weeks	9.36486705278115e-11	-0.13709	1.81879	1.64314	1.11628	0.613751	-0.704275
1855	XLOC_024789	HAX1	Age18weeks	9.53399247503987e-11	0.193277	0.744465	0.838182	0.868254	1.16628	0.221913
1856	XLOC_022348	TMEM30AA	Age18weeks	9.57449917338915e-11	0.211563	0.594051	0.580044	0.719038	1.2104	0.275482
1857	XLOC_016667	NCOA5	Age18weeks	9.65486636967686e-11	-0.19187	4.85018	4.80755	4.17137	0.860045	-0.217515
1858	XLOC_006180	PDE6B	Age18weeks	1.00830650118731e-10	0.33928	1.14747	1.25776	1.54221	1.344	0.426536
1859	XLOC_014369	SOX4A	Age12weeks	1.02158548868164e-10	-0.466116	0.342507	0.204491	0.223928	0.653789	-0.613103
1860	XLOC_022005	AP2A1	Age18weeks	1.04440061440003e-10	-0.273812	0.452413	0.440603	0.362296	0.800808	-0.320472
1861	XLOC_008804	CCT7	Age12weeks	1.0533490861427e-10	-0.149855	1.56965	1.42232	1.40105	0.892589	-0.163933
1862	XLOC_016503	OLA.9601	Age18weeks	1.05496100545073e-10	2.33403	0.00407282	0.00662442	0.0300454	7.37704	2.88304
1863	XLOC_022915	CU137686.1	Age18weeks	1.07452853672785e-10	0.205199	1.40863	1.49233	1.69988	1.20676	0.271141
1864	XLOC_018265	CABZ01109599.1	Age18weeks	1.08369700672477e-10	-0.181561	1.3245	1.16014	1.11956	0.845268	-0.242519
1865	XLOC_012341	RPS25	Age18weeks	1.09633177647732e-10	-0.0937439	16.3567	16.5389	14.568	0.890646	-0.167076
1866	XLOC_024042	BCR(2OF2)	Age12weeks	1.09893196860459e-10	0.196325	1.84656	2.13634	2.39256	1.29568	0.373713
1867	XLOC_017064	BBX	Age18weeks	1.10829160739062e-10	0.200633	0.958729	1.00437	1.1441	1.19335	0.255022
1868	XLOC_019872	KIAA0101	Age18weeks	1.13881888186554e-10	-1.07588	0.137426	0.0798922	0.0486812	0.354236	-1.49722
1869	XLOC_009203	SOGA3B	Age18weeks	1.14274206566921e-10	0.212152	0.770715	0.79516	0.876093	1.13673	0.184887
1870	XLOC_010860	EPB41B	Age12weeks	1.14516188366007e-10	-0.0942387	13.621	12.8537	12.7079	0.932966	-0.100103
1871	XLOC_011335	DCUN1D5	Age18weeks	1.15432224175491e-10	0.458503	0.114244	0.133768	0.184876	1.61825	0.694435
1872	XLOC_013458	POLD4	Age12weeks	1.18454119621495e-10	0.231672	0.588243	0.743914	0.424708	0.721993	-0.469944
1873	XLOC_021550	TOX2(2OF2)	Age18weeks	1.18766320595834e-10	0.206929	1.5908	1.69564	1.73348	1.08969	0.123915
1874	XLOC_003220	LOC107372621	Age18weeks	1.21573050358541e-10	0.157626	2.3329	2.35929	2.90817	1.24659	0.317986
1875	XLOC_020358	GTF2F2A	Age18weeks	1.24376083347089e-10	-0.439716	0.346591	0.2312	0.289669	0.835766	-0.258829
1876	XLOC_021421	CAMK1GB	Age18weeks	1.29332426863346e-10	-0.2444	2.2131	1.65158	1.95048	0.881334	-0.182239
1877	XLOC_019403	CA5	Age18weeks	1.37012875677143e-10	0.368352	0.209917	0.252832	0.301383	1.43573	0.52178
1878	XLOC_017015	PRKG2	Age18weeks	1.37027442371432e-10	0.520585	0.0747408	0.090103	0.09892	1.32351	0.404367
1879	XLOC_020365	XPO7	Age18weeks	1.41617869482308e-10	0.259992	0.493196	0.477205	0.684592	1.38807	0.473084
1880	XLOC_008154	AVPI1	Age18weeks	1.44789490128315e-10	-0.334926	0.61945	0.530853	0.437337	0.706009	-0.502242
1881	XLOC_023418	CTH	Age18weeks	1.45468132301513e-10	0.436657	0.108193	0.130118	0.183923	1.69995	0.765489
1882	XLOC_013000	BASP1	Age18weeks	1.4850651398552e-10	-0.468938	0.472155	0.397831	0.313039	0.663	-0.59292
1883	XLOC_021713	CABZ01046283.1	Age18weeks	1.56078576121658e-10	0.171999	1.69147	1.88628	1.98046	1.17085	0.227556
1884	XLOC_007354	MXD4	Age18weeks	1.64825472251531e-10	-0.348535	0.457309	0.443853	0.307807	0.673084	-0.571142
1885	XLOC_022365	MFSD2AA	Age18weeks	1.66180107449346e-10	-0.885057	0.0658307	0.0447702	0.0195015	0.296237	-1.75517
1886	XLOC_014655	VIML	Age18weeks	1.69457881732563e-10	0.290748	0.872485	0.943859	1.115	1.27796	0.353842
1887	XLOC_018346	LGI1B	Age18weeks	1.74843120108949e-10	-0.399219	0.913944	0.762339	0.733517	0.802584	-0.317276
1888	XLOC_013433	SPCS3	Age18weeks	1.74933878033403e-10	-0.197623	0.937667	0.901282	0.773832	0.825274	-0.277054
1889	XLOC_010978	SYBU	Age12weeks	1.75122531353375e-10	0.197475	1.65325	1.99504	2.25593	1.36454	0.448416
1890	XLOC_008340	NFKB2	Age18weeks	1.75237077010697e-10	0.545778	0.0887223	0.0800895	0.167586	1.88888	0.91753
1891	XLOC_023000	GAMT	Age18weeks	1.84867960580749e-10	0.311474	0.42248	0.475481	0.531846	1.25887	0.332126
1892	XLOC_006674	FAM13A	Age12weeks	1.86352025387994e-10	0.191468	1.3821	1.66547	1.79059	1.29555	0.373569
1893	XLOC_020616	GSK3B	Age18weeks	1.93179242119679e-10	-0.237689	0.694971	0.642239	0.547623	0.787979	-0.343771
1894	XLOC_017214	SI:DKEY-175M17.7	Age18weeks	1.94254865845792e-10	-0.544505	0.145969	0.13226	0.0711894	0.487703	-1.03592
1895	XLOC_011411	SPINT2	Age18weeks	1.98185549868771e-10	1.12765	0.00809114	0.0540278	0.0302391	3.73731	1.902
1896	XLOC_012688	RRAS2	Age18weeks	1.9851019170748e-10	0.351502	0.290665	0.291339	0.426484	1.46727	0.553132
1897	XLOC_015432	MEX3D	Age12weeks	2.00650148408013e-10	-0.421153	0.206798	0.132033	0.112851	0.545707	-0.873801
1898	XLOC_018236	TIMP2A	Age18weeks	2.03640989750616e-10	0.266704	0.453476	0.498277	0.552405	1.21816	0.2847
1899	XLOC_018774	SCD	Age12weeks	2.0601119622255e-10	-0.353561	0.254686	0.181152	0.178235	0.69982	-0.514944
1900	XLOC_015434	Nfu_g_1_016071	Age12weeks	2.10446095304389e-10	-0.103068	3.72146	3.30631	2.80974	0.755009	-0.405435
1901	XLOC_024799	RPLP1	Age12weeks	2.11072886042487e-10	-0.129493	12.5584	11.634	9.95099	0.792375	-0.335744
1902	XLOC_009441	PFDN2	Age18weeks	2.15904945720737e-10	-0.198883	0.941452	0.881721	0.776041	0.824303	-0.278754
1903	XLOC_015993	RPN1	Age18weeks	2.17363292030912e-10	0.254623	0.447198	0.430978	0.580938	1.29906	0.377472
1904	XLOC_010280	LOC107378935	Age18weeks	2.22250466890982e-10	0.549037	0.114527	0.119268	0.201858	1.76254	0.817654
1905	XLOC_014214	Nfu_g_1_011208	Age18weeks	2.23620300377296e-10	0.271749	0.575562	0.562431	0.677165	1.17653	0.234536
1906	XLOC_023282	DNAJC19	Age18weeks	2.26606340296571e-10	-0.283728	0.476435	0.409384	0.36055	0.756766	-0.402081
1907	XLOC_005302	LOC107378749	Age18weeks	2.27887604511928e-10	0.257008	1.18615	1.29801	1.55101	1.3076	0.38692
1908	XLOC_014615	NRTN	Age18weeks	2.32202793757972e-10	-0.408075	0.144234	0.124978	0.114246	0.792087	-0.336269
1909	XLOC_012952	RHPN2	Age18weeks	2.34025108056357e-10	0.32647	0.233772	0.268488	0.334511	1.43093	0.516951
1910	XLOC_021598	SLC16A4	Age18weeks	2.36904451595174e-10	-0.174514	1.18461	1.14507	0.94098	0.794338	-0.332175
1911	XLOC_024736	PPT2	Age12weeks	2.40064982534813e-10	-0.100464	13.4382	12.6918	11.6517	0.867052	-0.205809
1912	XLOC_021003	HER9	Age18weeks	2.63391238695836e-10	0.418755	0.527599	0.658782	0.779867	1.47814	0.563785
1913	XLOC_000537	FBXO9	Age18weeks	2.66554538339171e-10	0.168287	1.02035	1.12145	1.17486	1.15144	0.203435
1914	XLOC_014647	CLUL1	Age12weeks	2.67404076927885e-10	0.204938	3.61157	4.30967	6.0412	1.67274	0.74221
1915	XLOC_011538	RCBTB2	Age18weeks	2.69593029848107e-10	0.413341	0.170613	0.186243	0.259073	1.51849	0.602636
1916	XLOC_020117	NALCN	Age18weeks	2.73842423868217e-10	0.209759	1.00149	1.05161	1.19757	1.19579	0.257968
1917	XLOC_023758	LZTS1	Age18weeks	2.80184639528272e-10	0.381215	0.14293	0.145974	0.171461	1.19962	0.262575
1918	XLOC_018281	LRIT2(1OF2)	Age18weeks	2.84979222924937e-10	0.286309	0.399323	0.429579	0.55545	1.39098	0.4761
1919	XLOC_015369	KIAA1614	Age12weeks	2.85168799287126e-10	0.299339	0.91381	1.15857	1.45948	1.59714	0.675491
1920	XLOC_024077	FBRSL1	Age18weeks	2.90135615021133e-10	-0.305025	0.861424	0.842354	0.684905	0.795085	-0.330819
1921	XLOC_005468	CDK17 (1 OF 2)	Age18weeks	2.93028578636089e-10	0.235239	0.60012	0.623688	0.724324	1.20697	0.271384
1922	XLOC_008147	HPS1	Age18weeks	3.03618020512947e-10	1.12947	0.0114016	0.0160651	0.0306646	2.6895	1.42734
1923	XLOC_021009	SPSB1	Age18weeks	3.15798617753703e-10	0.362839	0.314684	0.399279	0.475758	1.51186	0.596325
1924	XLOC_009037	LAPTM4A	Age12weeks	3.17722472034099e-10	0.130969	2.42877	2.70483	3.3325	1.37209	0.45638
1925	XLOC_024863	DNAL1(1OF2)	Age18weeks	3.28824457942248e-10	0.512789	0.048287	0.0525312	0.10318	2.1368	1.09545
1926	XLOC_015686	TSPAN5	Age18weeks	3.41448175296497e-10	0.177412	1.00533	1.01386	1.1889	1.1826	0.241958
1927	XLOC_008576	LDLR	Age18weeks	3.45165771941611e-10	-1.16069	0.0428338	0.0280539	0.0138587	0.323547	-1.62795
1928	XLOC_008008	GADD45GIP1	Age18weeks	3.46685264318058e-10	-0.200664	0.75998	0.719081	0.625257	0.822729	-0.281511
1929	XLOC_009480	PPP1R14B	Age18weeks	3.48131367471863e-10	-0.279927	0.538672	0.432651	0.454157	0.843106	-0.246214
1930	XLOC_006992	SLC35E4	Age18weeks	3.51959492758035e-10	0.275716	0.593824	0.760411	0.843032	1.41967	0.505551
1931	XLOC_006354	TNC	Age18weeks	3.52672438346932e-10	0.352605	0.304414	0.315857	0.339755	1.11609	0.158459
1932	XLOC_024124	SPNA2	Age18weeks	3.5538280606047e-10	0.411714	0.183177	0.122156	0.269854	1.47319	0.55894
1933	XLOC_024080	KCNV2B	Age18weeks	3.56474421180935e-10	0.386736	0.369513	0.460982	0.546339	1.47854	0.564173
1934	XLOC_023375	NDUFA7	Age12weeks	3.6120883439673e-10	-0.139446	1.87183	1.63882	1.18703	0.634159	-0.657084
1935	XLOC_001499	GGCTA	Age18weeks	3.6623394597171e-10	-0.146004	1.64707	1.58351	1.42683	0.866281	-0.207093
1936	XLOC_013146	FAM60AL	Age12weeks	3.76693608999891e-10	-0.566087	0.100044	0.0633783	0.0690521	0.690217	-0.534877
1937	XLOC_013976	Nfu_g_1_024316	Age18weeks	3.80484048799779e-10	-3.09004	0.0306807	0.0181036	0.00209304	0.0682199	-3.87366
1938	XLOC_001393	C24H18ORF8	Age18weeks	3.80590461704933e-10	0.241805	0.482569	0.514145	0.608708	1.26139	0.335017
1939	XLOC_023397	TSC22D2(2OF2)	Age18weeks	3.81793932556185e-10	0.390574	0.206282	0.243394	0.313375	1.51916	0.603274
1940	XLOC_000418	SGMS2(2OF2)	Age12weeks	3.8876587407594e-10	1.17255	0.015896	0.045923	0.0177745	1.11817	0.161141
1941	XLOC_000902	PFDN1	Age12weeks	3.9230088813519e-10	-0.165687	1.07847	0.951359	0.697367	0.646626	-0.628996
1942	XLOC_011294	EFNA1B	Age18weeks	3.93021221193373e-10	0.600775	0.278233	0.300034	0.487415	1.75182	0.808856
1943	XLOC_019661	TMEM138	Age18weeks	3.93475538202444e-10	0.328654	0.250463	0.25022	0.362943	1.44908	0.535142
1944	XLOC_016527	BAP1	Age18weeks	4.0011805456337e-10	0.386238	0.215435	0.244649	0.325342	1.51016	0.594704
1945	XLOC_006650	RDH8B	Age18weeks	4.06615270072099e-10	-0.27932	0.698869	0.569872	0.570533	0.816366	-0.292712
1946	XLOC_013374	RCN1	Age18weeks	4.11453120878308e-10	0.323347	0.252207	0.284195	0.327504	1.29855	0.376904
1947	XLOC_013568	RPL9	Age12weeks	4.19217777752273e-10	-0.0988652	11.4303	10.7843	10.7214	0.937975	-0.0923785
1948	XLOC_020382	ITGB2	Age12weeks	4.25591702762879e-10	-0.159256	1.69131	1.47532	1.14776	0.678621	-0.559321
1949	XLOC_005474	CAMK1DA	Age18weeks	4.34142996750037e-10	0.196188	1.65281	1.75577	2.24413	1.35777	0.441239
1950	XLOC_021733	RHO	Age12weeks	4.44597015458318e-10	0.264529	101.062	122.893	177.208	1.75346	0.810205
1951	XLOC_020747	MRAS	Age18weeks	4.56425189130266e-10	-0.464313	0.13656	0.113304	0.0961878	0.704363	-0.505609
1952	XLOC_006922	Nfu_p_1_016394	Age12weeks	4.57294690913339e-10	0.337747	0.840145	1.06797	1.43945	1.71333	0.776802
1953	XLOC_017105	SLC25A6	Age18weeks	4.65023627885864e-10	-0.0678216	18.5974	16.87	17.0066	0.91446	-0.129007
1954	XLOC_015357	TFA	Age18weeks	4.65466006079504e-10	0.660422	0.542679	0.699684	0.959173	1.76748	0.821692
1955	XLOC_009951	RPS7	Age12weeks	4.7401742375694e-10	-0.0919782	15.8703	15.1359	14.9344	0.941028	-0.0876906
1956	XLOC_016731	UBE2J2	Age18weeks	4.76922140097945e-10	0.289394	0.304197	0.327041	0.415603	1.36623	0.4502
1957	XLOC_005857	CORO2A	Age18weeks	4.81004956519798e-10	0.301528	0.556881	0.627354	0.754276	1.35447	0.437724
1958	XLOC_023919	GADD45G	Age12weeks	4.88221866892696e-10	0.278079	0.632552	0.801335	0.995128	1.57319	0.653697
1959	XLOC_022504	PSMA3	Age18weeks	5.0058303437214e-10	-0.191147	0.947214	0.861579	0.749006	0.790747	-0.338713
1960	XLOC_018035	FAM57A(1OF2)	Age18weeks	5.17442724231673e-10	0.169308	1.71378	1.72164	2.15449	1.25716	0.330168
1961	XLOC_012662	ANKRD11	Age12weeks	5.22018243999714e-10	-0.0996038	4.29933	3.88438	4.4777	1.04149	0.0586459
1962	XLOC_001578	KHDRBS1B	Age18weeks	5.23464583228828e-10	-0.427461	0.371995	0.438667	0.249157	0.669785	-0.57823
1963	XLOC_019860	LSM14AA	Age18weeks	5.34114808124585e-10	0.263991	0.417529	0.402486	0.536919	1.28594	0.362827
1964	XLOC_000950	Nfu_g_1_023491	Age12weeks	5.39436715892962e-10	-0.135349	2.68637	2.45847	2.4896	0.926755	-0.10974
1965	XLOC_015373	TMEM125B	Age12weeks	5.63111190645684e-10	-0.250518	1.17265	0.971977	1.02828	0.876887	-0.189537
1966	XLOC_018874	LRRC4BB	Age18weeks	5.6491442502793e-10	-0.362183	0.4154	0.377582	0.290027	0.698187	-0.518315
1967	XLOC_013936	RHOT1B	Age18weeks	5.73107916933209e-10	0.194185	0.912965	0.924681	1.1492	1.25875	0.331996
1968	XLOC_008020	BTBD3B	Age18weeks	5.81438451968316e-10	-0.681427	0.12225	0.102486	0.0668999	0.54724	-0.869755
1969	XLOC_015860	WNK2(1OF2)	Age12weeks	5.83572786528898e-10	0.335915	0.421464	0.556798	0.709301	1.68295	0.750991
1970	XLOC_009317	CNST(2OF2)	Age18weeks	5.95398621325958e-10	0.631661	0.179592	0.258055	0.414217	2.30643	1.20566
1971	XLOC_015916	LOC107385220	Age18weeks	6.22511090413416e-10	-0.73878	0.105194	0.0998848	0.0516806	0.491287	-1.02536
1972	XLOC_001088	CDIPT	Age18weeks	6.260129677384e-10	0.275394	0.356217	0.375593	0.49302	1.38404	0.468887
1973	XLOC_006768	HMX1	Age18weeks	6.28341403081046e-10	-0.39245	0.39835	0.369751	0.278855	0.700025	-0.514523
1974	XLOC_005232	SLC16A2	Age18weeks	6.41824780014193e-10	0.207869	1.02343	0.963239	1.28335	1.25397	0.326503
1975	XLOC_017656	Nfu_p_1_012627	Age18weeks	6.45874052622215e-10	-0.346043	0.544669	0.489023	0.365561	0.671161	-0.575269
1976	XLOC_015872	P4HTM(1OF2)	Age18weeks	6.46429958740132e-10	0.368847	0.251282	0.278758	0.361755	1.43964	0.525705
1977	XLOC_005256	PCDH19	Age18weeks	6.77876644809287e-10	-0.301952	1.94665	1.79359	1.5342	0.788123	-0.343507
1978	XLOC_006100	VDAC3(1OF2)	Age12weeks	6.80838818496754e-10	-0.0919981	4.62495	4.24354	3.88316	0.839612	-0.252205
1979	XLOC_014696	CEBPD	Age12weeks	6.83317766662526e-10	0.425538	0.260942	0.375858	0.543279	2.082	1.05797
1980	XLOC_012614	SALL1A	Age12weeks	6.8807476450101e-10	-0.309749	0.51565	0.398834	0.357413	0.693131	-0.5288
1981	XLOC_008803	RCOR2	Age18weeks	6.94985398928917e-10	-1.07886	0.0527404	0.0467336	0.0193929	0.367706	-1.44338
1982	XLOC_012671	AL929252.1	Age18weeks	6.95314155478244e-10	-0.323147	0.464445	0.404809	0.358806	0.772548	-0.372304
1983	XLOC_007511	STMN2A	Age18weeks	7.04830126699281e-10	-0.311651	0.773585	0.729899	0.63243	0.817532	-0.290653
1984	XLOC_021423	YTX2	Age18weeks	7.08754992597624e-10	0.368512	0.497434	0.575281	0.661382	1.32959	0.410978
1985	XLOC_017983	MRPL22	Age18weeks	7.1169449396699e-10	-0.345677	0.29924	0.299381	0.215463	0.720033	-0.473865
1986	XLOC_002778	KLHL29	Age18weeks	7.14687175800644e-10	0.386935	0.277346	0.250368	0.392797	1.41627	0.502098
1987	XLOC_016028	DCAF12	Age12weeks	7.25944000493911e-10	0.261148	0.501034	0.614691	0.896733	1.78977	0.839771
1988	XLOC_016413	RPL22(2OF2)	Age18weeks	7.31383883202507e-10	-0.109762	4.49061	4.51046	3.79921	0.846034	-0.241212
1989	XLOC_013540	RBFOX2(2OF2)	Age18weeks	7.34675910820641e-10	-0.285266	0.924001	0.856833	0.696069	0.75332	-0.408665
1990	XLOC_008767	WDR19	Age18weeks	7.39050228271066e-10	-0.484146	0.259972	0.248248	0.136622	0.525526	-0.928166
1991	XLOC_021241	CSDE1	Age18weeks	7.48441645525739e-10	0.159537	1.15412	1.19062	1.33457	1.15635	0.209579
1992	XLOC_011863	IRS2	Age12weeks	7.55287694678205e-10	0.155933	1.4795	1.68753	1.8248	1.23339	0.302634
1993	XLOC_024238	OLA.8803	Age18weeks	7.75574488847492e-10	0.295422	0.27198	0.276289	0.363363	1.33599	0.41791
1994	XLOC_002382	TFAM	Age18weeks	7.86990948100526e-10	-0.225034	0.668001	0.613042	0.55201	0.826361	-0.275156
1995	XLOC_024958	LRFN2(2OF2)	Age18weeks	7.92491482705401e-10	0.219534	1.33991	1.35929	1.84022	1.37339	0.457739
1996	XLOC_014380	TRIO(1OF2)	Age18weeks	7.93395941133031e-10	0.193418	0.804232	0.871885	0.90734	1.12821	0.174031
1997	XLOC_000104	PSMA6A	Age12weeks	8.0646345717486e-10	-0.196268	0.750187	0.636161	0.644025	0.858486	-0.220133
1998	XLOC_023892	ABLIM3(1OF2)	Age18weeks	8.25930555185096e-10	0.456831	0.221623	0.223085	0.383785	1.7317	0.79219
1999	XLOC_022934	SYDE2	Age18weeks	8.44710940459671e-10	0.29914	0.395596	0.435293	0.561828	1.42021	0.5061
[truncated: 976 more rows]

## Sheet: Rods
	id	gene_short_name	term	q_value	estimate	exprs_mean_6w	exprs_mean_12w	exprs_mean_18w	FC_6_18	log2(FC)
1	XLOC_019598	Nfu_g_1_026687	Age18weeks	5.51286e-138	-1.40754	16.0715	15.0162	3.34454	0.208104	-2.26462
2	XLOC_007249	SSU_rRNA_eukarya	Age18weeks	1.32252e-133	-1.31366	21.0956	23.2912	4.76531	0.225891	-2.1463
3	XLOC_001769	28S_rRNA	Age18weeks	1.52046e-131	-1.38295	257.017	235.728	63.7466	0.248025	-2.01145
4	XLOC_022174	FABP7A	Age18weeks	7.3119e-129	-1.7456	7.6432	4.86366	1.27524	0.166846	-2.58341
5	XLOC_002152	7SK	Age18weeks	3.47048e-120	-2.65228	3.88178	3.44785	0.256166	0.0659918	-3.92157
6	XLOC_001113	OLA.14568	Age18weeks	8.0792e-101	-0.582931	16.5722	12.9821	9.57175	0.577578	-0.791913
7	XLOC_004931	GUCA1A	Age18weeks	2.48281e-100	0.558905	38.4677	51.8174	61.705	1.60408	0.681742
8	XLOC_002235	AL840638.1	Age18weeks	9.4742e-94	0.566914	16.2946	18.4525	26.4159	1.62114	0.697013
9	XLOC_018411	H1F0	Age18weeks	1.88822e-88	-1.55228	4.89956	1.7608	1.05121	0.214553	-2.2206
10	XLOC_009722	RD3	Age18weeks	2.79247e-83	-0.595639	18.6763	14.8814	10.6209	0.568683	-0.814305
11	XLOC_015884	FKBP5	Age18weeks	4.19198e-78	0.962043	1.93442	3.92027	4.51493	2.334	1.2228
12	XLOC_008597	FTL	Age18weeks	3.57991e-73	0.884307	4.31849	8.19739	8.97134	2.07743	1.0548
13	XLOC_018411	H1F0	Age12weeks	5.6103e-60	-1.09938	4.89956	1.7608	1.05121	0.214553	-2.2206
14	XLOC_009941	XLOC_009941	Age18weeks	8.90758e-59	-0.811699	10.4707	8.10065	5.23797	0.500249	-0.999281
15	XLOC_005909	SLKB	Age18weeks	4.97113e-58	0.482281	11.3988	14.2569	17.3062	1.51826	0.602414
16	XLOC_018216	LOC107387694	Age18weeks	1.50034e-55	-0.81546	7.72796	6.25863	3.66196	0.473858	-1.07747
17	XLOC_017934	HUNK	Age18weeks	5.74969e-51	0.536578	7.30206	8.4197	11.8098	1.61733	0.69361
18	XLOC_016129	LOC107385699	Age18weeks	9.12936e-51	-0.871074	17.1118	11.3661	7.75508	0.453202	-1.14178
19	XLOC_018597	RPL36	Age18weeks	2.62208e-49	-0.74396	5.93233	4.85161	2.96053	0.49905	-1.00274
20	XLOC_014732	GLUL (2 OF 2)	Age18weeks	6.45495e-49	0.572882	10.0404	12.0531	15.8784	1.58144	0.661239
21	XLOC_020900	LIMA1	Age18weeks	2.67635e-47	0.888208	2.07861	3.04977	5.13258	2.46924	1.30407
22	XLOC_024970	SERINC1	Age18weeks	3.24182e-46	0.544871	3.94997	4.45918	7.26467	1.83917	0.879056
23	XLOC_001956	RPS28	Age18weeks	6.8002e-45	-0.663608	8.80745	7.27825	4.8599	0.551794	-0.857797
24	XLOC_021516	XLOC_021516	Age18weeks	1.6832e-44	-0.742482	4.16375	3.14594	1.80118	0.432586	-1.20894
25	XLOC_015883	FKBP5	Age18weeks	3.66843e-44	0.82342	2.46702	3.41766	5.20946	2.11164	1.07836
26	XLOC_005262	RPL39	Age18weeks	1.07908e-43	-0.734674	8.61636	6.29684	4.52204	0.52482	-0.930105
27	XLOC_019161	Nfu_g_1_008278	Age18weeks	1.5827e-43	-2.62293	1.77125	0.805078	0.128951	0.0728022	-3.77987
28	XLOC_018366	PAQR4(2OF2)	Age18weeks	5.06702e-43	-0.666425	4.11392	3.57421	2.11676	0.514535	-0.958659
29	XLOC_012799	TMEM138(2OF2)	Age18weeks	6.19846e-43	0.409143	7.61884	8.24637	11.7008	1.53577	0.618963
30	XLOC_006973	Nfu_p_1_015904	Age18weeks	4.62011e-42	0.497186	71.4769	100.524	122.455	1.71321	0.776702
31	XLOC_008597	FTL	Age12weeks	4.85377e-42	0.69475	4.31849	8.19739	8.97134	2.07743	1.0548
32	XLOC_015884	FKBP5	Age12weeks	1.47103e-41	0.730072	1.93442	3.92027	4.51493	2.334	1.2228
33	XLOC_019142	CABZ01068819.1	Age18weeks	9.81141e-41	0.365637	11.4839	14.7025	17.122	1.49096	0.576245
34	XLOC_016028	DCAF12	Age18weeks	4.22654e-40	0.70345	1.64619	2.11404	3.02948	1.8403	0.879941
35	XLOC_016613	XLOC_016613	Age18weeks	4.37484e-40	-0.714092	5.23816	4.29314	2.75124	0.52523	-0.928979
36	XLOC_011699	LBH	Age18weeks	5.84095e-39	0.280582	16.2401	18.2925	20.6878	1.27388	0.349225
37	XLOC_007942	AL928657.1	Age18weeks	8.43489e-39	-0.748192	3.06135	2.30501	1.35999	0.444246	-1.17057
38	XLOC_014647	CLUL1	Age18weeks	3.65314e-38	0.355067	20.3717	25.9764	28.4864	1.39833	0.483703
39	XLOC_011451	FRYA	Age18weeks	4.66385e-38	0.599281	5.04521	7.08764	9.61923	1.90661	0.931007
40	XLOC_022072	ARG2	Age18weeks	2.22911e-37	0.777324	1.35349	2.15042	2.71827	2.00834	1.006
41	XLOC_014743	BOKB	Age18weeks	8.47085e-36	0.640983	3.55969	3.81263	6.46487	1.81613	0.860868
42	XLOC_001732	HSPB6	Age12weeks	1.02394e-35	1.00243	2.75083	6.76625	6.30548	2.29221	1.19674
43	XLOC_012195	PPM1NA	Age18weeks	1.45423e-35	0.363331	13.7857	17.1315	17.6132	1.27764	0.353484
44	XLOC_015499	UGT1B4	Age18weeks	4.58771e-35	-0.514007	9.41122	7.96065	6.09121	0.647229	-0.627652
45	XLOC_024583	FABP3	Age18weeks	5.54414e-35	-1.4936	0.965804	0.55106	0.204922	0.212178	-2.23665
46	XLOC_020822	RPS21	Age18weeks	8.81362e-35	-0.75256	6.75935	5.52313	3.59306	0.531569	-0.911671
47	XLOC_004931	GUCA1A	Age12weeks	1.6048e-34	0.343979	38.4677	51.8174	61.705	1.60408	0.681742
48	XLOC_021067	XLOC_021067	Age18weeks	6.63709e-34	-0.643507	4.1399	3.34476	2.28773	0.552605	-0.85568
49	XLOC_006291	OLA.7268	Age18weeks	7.73436e-34	0.400943	7.73474	8.8795	10.1438	1.31146	0.391174
50	XLOC_001732	HSPB6	Age18weeks	1.00442e-33	0.971577	2.75083	6.76625	6.30548	2.29221	1.19674
51	XLOC_013659	RPS20	Age18weeks	4.41621e-32	-0.925323	4.04257	3.16651	1.8873	0.466856	-1.09895
52	XLOC_016446	XLOC_016446	Age18weeks	5.14029e-32	-0.642006	3.42374	2.8421	1.77683	0.518973	-0.94627
53	XLOC_017804	COX7B2	Age18weeks	4.61882e-31	-0.637139	3.10112	2.21202	1.48909	0.480178	-1.05836
54	XLOC_006297	RPL37	Age18weeks	3.38386e-30	-0.594321	7.005	6.10381	4.23557	0.604649	-0.725829
55	XLOC_022994	UBA52	Age18weeks	3.42369e-29	-0.574091	5.84723	4.96331	3.44304	0.588833	-0.764068
56	XLOC_013113	RPLP2L	Age18weeks	3.47955e-29	-0.687971	4.22494	3.37029	2.29215	0.542528	-0.882231
57	XLOC_024203	XLOC_024203	Age18weeks	3.60506e-29	-0.570084	4.88272	3.80874	2.57281	0.526921	-0.924342
58	XLOC_024412	Nfu_p_1_017799	Age18weeks	4.74439e-29	-1.27039	1.12847	1.08057	0.31128	0.275843	-1.85808
59	XLOC_011671	SPHKAP	Age18weeks	3.23957e-28	0.49784	7.74742	8.3992	12.9816	1.6756	0.744677
60	XLOC_009581	ZBTB4	Age18weeks	4.11744e-28	0.703744	1.72477	2.21508	3.10145	1.79818	0.846539
61	XLOC_011171	PNRC2	Age18weeks	4.19551e-28	0.371152	4.98516	6.28733	7.03762	1.41171	0.497448
62	XLOC_009537	TSC22D1(2OF2)	Age18weeks	6.13413e-28	0.449559	3.3626	4.21477	5.07369	1.50886	0.593459
63	XLOC_006006	OLA.10615	Age18weeks	6.20955e-28	-0.652719	2.37847	1.77331	1.26546	0.532048	-0.910373
64	XLOC_004548	RPL36A	Age18weeks	1.30372e-27	-0.526775	7.97067	7.03483	5.06452	0.635395	-0.654274
65	XLOC_022174	FABP7A	Age12weeks	2.79721e-27	-0.531589	7.6432	4.86366	1.27524	0.166846	-2.58341
66	XLOC_006974	FYB	Age18weeks	7.18853e-27	-0.814264	2.47652	1.8876	1.15106	0.464788	-1.10535
67	XLOC_021784	HMGA1	Age18weeks	2.26996e-26	-0.987769	1.21191	0.745066	0.511565	0.422114	-1.24429
68	XLOC_015055	GNG8	Age18weeks	2.82103e-26	-0.278789	101.336	98.4236	73.2926	0.723265	-0.467404
69	XLOC_015369	KIAA1614	Age18weeks	6.25916e-26	0.601195	2.24181	2.89642	3.93201	1.75394	0.810603
70	XLOC_004068	XLOC_004068	Age18weeks	1.4861e-25	-1.4251	61.9059	48.4769	13.3618	0.215841	-2.21196
71	XLOC_024020	RPL35	Age18weeks	2.45917e-25	-0.559748	6.00917	5.16861	3.59884	0.598892	-0.739633
72	XLOC_008564	AANAT(2OF3)	Age18weeks	3.6684e-25	0.526019	2.13288	2.33788	3.78569	1.77492	0.827755
73	XLOC_009722	RD3	Age12weeks	1.62914e-24	-0.3073	18.6763	14.8814	10.6209	0.568683	-0.814305
74	XLOC_009465	RPL34	Age18weeks	3.707e-24	-0.461489	7.98326	7.01558	5.17633	0.648398	-0.625048
75	XLOC_015679	ACSL4A	Age18weeks	3.89873e-24	-1.80717	1.02715	0.424051	0.195635	0.190465	-2.3924
76	XLOC_017209	ROM1A	Age18weeks	4.95875e-24	0.208306	32.7393	33.7185	40.6239	1.24083	0.311306
77	XLOC_021433	Nfu_g_1_002026	Age18weeks	5.58832e-24	0.562904	1.89858	2.05182	3.17747	1.67361	0.742961
78	XLOC_001113	OLA.14568	Age12weeks	1.75863e-23	-0.265076	16.5722	12.9821	9.57175	0.577578	-0.791913
79	XLOC_024448	RPS18	Age18weeks	2.12823e-23	-0.686904	3.22143	2.92726	1.80365	0.559892	-0.83678
80	XLOC_013279	GRAMD2(1OF2)	Age18weeks	2.54011e-23	0.39144	7.4938	8.49176	10.4736	1.39764	0.482993
81	XLOC_011996	RPL35A	Age18weeks	2.99919e-23	-0.435819	8.24425	7.65801	5.52322	0.669948	-0.577879
82	XLOC_006785	RPS15A	Age18weeks	4.34355e-23	-0.537151	8.3711	7.53374	5.19954	0.62113	-0.687032
83	XLOC_008014	Nfu_p_1_038719	Age18weeks	4.34383e-23	0.501052	2.50171	3.70803	4.09468	1.63675	0.710832
84	XLOC_008353	CR352258.1	Age18weeks	4.82475e-23	0.8415	0.572307	0.932397	1.14197	1.99539	0.996669
85	XLOC_009000	SI:CH211-203K16.3	Age18weeks	7.56031e-23	-0.544657	3.97396	3.32846	2.02224	0.508873	-0.974622
86	XLOC_021561	CASZ1	Age18weeks	8.85746e-23	-0.265907	16.139	14.6796	12.6743	0.78532	-0.348647
87	XLOC_009557	LOC107377304	Age18weeks	2.76336e-22	0.542072	2.67226	2.99572	4.03854	1.51128	0.595774
88	XLOC_022808	Nfu_g_1_015412	Age18weeks	5.16168e-22	0.349328	17.6063	21.7452	22.5015	1.27803	0.353926
89	XLOC_008424	SREBF1	Age18weeks	5.41482e-22	-0.989911	1.34518	1.10662	0.413866	0.307666	-1.70056
90	XLOC_007907	SI:DKEY-43F9.4	Age12weeks	6.55904e-22	-1.57369	0.91279	0.168691	0.542754	0.59461	-0.749984
91	XLOC_008135	UBTD1A	Age18weeks	8.28388e-22	0.275826	8.47668	10.3067	10.3803	1.22457	0.292272
92	XLOC_016129	LOC107385699	Age12weeks	1.02038e-21	-0.533537	17.1118	11.3661	7.75508	0.453202	-1.14178
93	XLOC_015560	Nfu_g_1_020146	Age18weeks	1.10607e-21	0.411092	3.61837	4.21319	5.0269	1.38927	0.474331
94	XLOC_007962	OLA.21063	Age18weeks	1.31445e-21	-0.712236	16.5482	8.94695	8.07024	0.487681	-1.03599
95	XLOC_015236	CDCP2	Age18weeks	1.51252e-21	0.500225	2.16736	2.57348	3.78454	1.74615	0.804179
96	XLOC_020292	IGF2BP2A	Age18weeks	2.18824e-21	-0.570208	3.46519	2.17747	2.10425	0.607255	-0.719626
97	XLOC_016798	RPS26	Age18weeks	2.27994e-21	-0.560346	5.7841	4.55638	3.72571	0.644129	-0.634578
98	XLOC_018465	SLC38A10	Age18weeks	2.80711e-21	0.838345	1.17153	1.6094	2.71484	2.31734	1.21247
99	XLOC_005047	ITM2A	Age18weeks	3.02145e-21	0.323512	5.85565	6.56706	8.45555	1.444	0.53007
100	XLOC_014313	MYO3A	Age18weeks	4.38844e-21	-0.710283	5.1794	3.54325	2.61271	0.504442	-0.987239
101	XLOC_019431	SNRKB	Age18weeks	4.666e-21	0.669556	0.94605	1.34453	1.90412	2.01271	1.00914
102	XLOC_003220	LOC107372621	Age18weeks	5.37551e-21	0.496148	2.96157	3.26712	4.4789	1.51234	0.596784
103	XLOC_024184	ARRDC3A	Age18weeks	6.17833e-21	0.375022	5.119	5.5112	6.95471	1.35861	0.442128
104	XLOC_005909	SLKB	Age12weeks	7.211e-21	0.308595	11.3988	14.2569	17.3062	1.51826	0.602414
105	XLOC_019873	RPS17	Age18weeks	2.22412e-20	-0.523491	7.67654	6.60548	4.88201	0.635965	-0.652982
106	XLOC_009266	FAUA	Age18weeks	2.42182e-20	-0.448542	6.53398	5.83339	4.49917	0.688581	-0.538303
107	XLOC_013872	RPL22L1	Age18weeks	3.29938e-20	-0.743079	2.15309	1.41291	1.09654	0.509289	-0.973444
108	XLOC_011222	TPI1B	Age18weeks	3.8337e-20	-0.6413	2.06812	1.57563	1.12976	0.546272	-0.872308
109	XLOC_007320	BDH2	Age18weeks	4.14045e-20	0.369721	4.05819	4.73293	5.89063	1.45154	0.537583
110	XLOC_022364	Nfu_g_1_007454	Age18weeks	4.52625e-20	2.94341	0.151028	1.14844	2.54583	16.8566	4.07524
111	XLOC_003862	XLOC_003862	Age18weeks	6.06113e-20	0.61356	3.74102	4.47012	6.44898	1.72385	0.785638
112	XLOC_009284	CEBPZ	Age18weeks	6.25954e-20	-0.619713	3.06155	2.32566	1.6223	0.529896	-0.916219
113	XLOC_004000	LOC107373925	Age12weeks	1.18322e-19	-1.93007	0.767064	0.13759	0.427599	0.557449	-0.84309
114	XLOC_023690	LOC107393658	Age18weeks	3.73316e-19	-0.876267	0.879733	0.475792	0.3378	0.38398	-1.3809
115	XLOC_024799	RPLP1	Age18weeks	4.00347e-19	-0.49365	6.39724	5.90973	4.27381	0.668071	-0.581927
116	XLOC_002036	CDC42EP4A	Age18weeks	4.06357e-19	1.33473	0.21434	0.546929	0.834211	3.892	1.96051
117	XLOC_020292	IGF2BP2A	Age12weeks	4.50237e-19	-0.548085	3.46519	2.17747	2.10425	0.607255	-0.719626
118	XLOC_023746	Nfu_p_1_022144	Age18weeks	5.01778e-19	-0.978806	10.1083	7.19884	5.35188	0.529452	-0.917428
119	XLOC_023960	RPL6	Age18weeks	5.33537e-19	-0.51409	3.50333	3.24939	2.21014	0.630867	-0.664592
120	XLOC_002494	RPS4X	Age18weeks	6.21469e-19	-0.468889	6.44802	5.31774	4.29314	0.665807	-0.586823
121	XLOC_020750	CDK5R2B	Age18weeks	1.28632e-18	0.288833	6.81399	7.0845	9.10013	1.33551	0.417387
122	XLOC_014905	XLOC_014905	Age18weeks	1.4011e-18	-0.727671	1.38414	1.0137	0.683639	0.493908	-1.01769
123	XLOC_010461	XLOC_010461	Age18weeks	2.22011e-18	-0.736258	2.84233	1.988	1.51138	0.53174	-0.911208
124	XLOC_010664	OLA.27356	Age18weeks	2.44624e-18	-0.386902	8.18487	6.70267	6.80716	0.831676	-0.265906
125	XLOC_005262	RPL39	Age12weeks	3.9697e-18	-0.456117	8.61636	6.29684	4.52204	0.52482	-0.930105
126	XLOC_014382	RPL14	Age18weeks	5.81471e-18	-0.431673	5.58356	4.80088	3.82839	0.685655	-0.544445
127	XLOC_013661	RGS9BP	Age18weeks	6.00813e-18	0.25343	11.0412	12.7101	13.3676	1.2107	0.275839
128	XLOC_018569	GADD45AB	Age18weeks	8.3774e-18	0.625071	1.30897	1.63153	2.34781	1.79363	0.842886
129	XLOC_013386	SNAP25(2OF2)	Age18weeks	8.73824e-18	0.274368	7.20139	7.48888	8.95357	1.24331	0.314187
130	XLOC_012907	SCG3	Age18weeks	9.99809e-18	0.297584	7.86154	8.37908	10.6548	1.35531	0.438624
131	XLOC_007116	RPL28	Age18weeks	1.52293e-17	-0.442002	7.69662	6.30426	5.27058	0.684791	-0.546264
132	XLOC_009632	RPS12	Age18weeks	1.52414e-17	-0.462607	5.946	5.20796	3.9948	0.671846	-0.573798
133	XLOC_009586	GABARAPA	Age18weeks	1.52705e-17	0.36523	2.80949	3.17514	3.63724	1.29463	0.372537
134	XLOC_018205	GNG8	Age18weeks	2.02772e-17	-0.661691	11.6648	6.04268	6.47533	0.555119	-0.849131
135	XLOC_017361	ATP5L	Age18weeks	2.51177e-17	-0.479342	2.84428	2.43795	1.74592	0.613834	-0.704079
136	XLOC_009786	GAREML	Age18weeks	2.65613e-17	-0.494335	2.75742	2.30525	1.53993	0.558467	-0.840456
137	XLOC_015820	RPLP2	Age18weeks	2.7111e-17	-0.364154	7.96913	7.68347	5.58596	0.70095	-0.512617
138	XLOC_014647	CLUL1	Age12weeks	3.22427e-17	0.253276	20.3717	25.9764	28.4864	1.39833	0.483703
139	XLOC_021137	RPL32	Age18weeks	3.83321e-17	-0.389428	8.97546	8.40551	6.46572	0.720377	-0.473176
140	XLOC_012782	GCH1	Age18weeks	4.3449e-17	0.406126	4.19605	4.08973	6.2568	1.49112	0.576394
141	XLOC_019142	CABZ01068819.1	Age12weeks	4.55676e-17	0.252265	11.4839	14.7025	17.122	1.49096	0.576245
142	XLOC_005230	TSC22D3	Age18weeks	4.56129e-17	0.409239	4.66702	4.15719	6.97162	1.4938	0.578991
143	XLOC_006973	Nfu_p_1_015904	Age12weeks	6.04554e-17	0.338593	71.4769	100.524	122.455	1.71321	0.776702
144	XLOC_018205	GNG8	Age12weeks	6.33844e-17	-0.667343	11.6648	6.04268	6.47533	0.555119	-0.849131
145	XLOC_009795	CLU	Age18weeks	6.58296e-17	1.35793	0.303901	0.432887	0.948945	3.12255	1.64272
146	XLOC_021902	RPL10	Age18weeks	7.24902e-17	-0.483176	4.09417	3.4709	2.69235	0.657606	-0.604704
147	XLOC_015031	NR1D2B	Age18weeks	7.93726e-17	-0.343916	6.82887	6.10177	4.79596	0.702306	-0.509829
148	XLOC_007660	CHRM3A	Age12weeks	8.59854e-17	-1.45189	0.862177	0.231621	0.530168	0.614918	-0.701533
149	XLOC_024816	LAPTM4B	Age18weeks	1.209e-16	0.230858	11.7715	13.3376	14.725	1.2509	0.322971
150	XLOC_000962	RTN4A	Age18weeks	1.30373e-16	0.348914	3.11044	3.76046	4.46521	1.43555	0.521606
151	XLOC_022375	RPL23	Age18weeks	1.91634e-16	-0.437958	10.9537	9.04338	7.14427	0.652227	-0.616554
152	XLOC_005789	ATP5H	Age18weeks	1.96129e-16	-0.487571	2.78221	2.46214	1.71262	0.615561	-0.700026
153	XLOC_019814	LDHA	Age18weeks	2.65738e-16	-1.14614	0.712313	0.384106	0.234226	0.328825	-1.60461
154	XLOC_020080	Nfu_g_1_005694	Age18weeks	2.89847e-16	0.370564	3.99575	5.29934	5.79731	1.45087	0.536916
155	XLOC_016507	RPS23	Age18weeks	3.39289e-16	-0.487891	5.52709	4.57682	3.56332	0.644701	-0.633299
156	XLOC_012463	RPL31	Age18weeks	3.92927e-16	-0.441302	5.87926	5.21544	4.09902	0.6972	-0.520355
157	XLOC_019161	Nfu_g_1_008278	Age12weeks	4.54363e-16	-0.813294	1.77125	0.805078	0.128951	0.0728022	-3.77987
158	XLOC_000445	PTS	Age18weeks	4.95717e-16	-0.432445	4.26832	3.539	2.89577	0.678432	-0.559723
159	XLOC_017449	PLEKHB1	Age12weeks	5.67571e-16	0.270122	9.86516	12.3959	11.5462	1.1704	0.227001
160	XLOC_000464	Nfu_g_1_021966	Age18weeks	7.1113e-16	1.25311	0.178805	0.232421	0.719972	4.02658	2.00955
161	XLOC_017009	SEC14L3	Age18weeks	1.00458e-15	0.360868	3.24995	3.48963	4.55672	1.40209	0.487575
162	XLOC_017449	PLEKHB1	Age18weeks	1.00471e-15	0.265253	9.86516	12.3959	11.5462	1.1704	0.227001
163	XLOC_018026	NDUFA2	Age18weeks	1.36033e-15	-0.614922	1.33713	1.12261	0.696886	0.521179	-0.940148
164	XLOC_021881	SLC2A1A	Age18weeks	1.81458e-15	0.341084	4.64945	4.06789	6.90524	1.48517	0.570633
165	XLOC_021702	SLC6A6B	Age18weeks	2.05264e-15	0.338277	5.39171	5.51035	7.1622	1.32837	0.409659
166	XLOC_019562	RPL27A	Age18weeks	2.28668e-15	-0.393507	6.74305	6.25202	4.77424	0.708024	-0.498129
167	XLOC_008323	CYCSB	Age18weeks	2.31957e-15	-0.414055	2.78092	2.26366	1.97785	0.711223	-0.491627
168	XLOC_005656	RPS16	Age18weeks	2.54174e-15	-0.437181	5.0531	4.40003	3.30936	0.654917	-0.610617
169	XLOC_024953	FOSL2	Age18weeks	2.90622e-15	-1.89754	0.525715	0.275952	0.0893063	0.169876	-2.55745
170	XLOC_005088	XLOC_005088	Age18weeks	3.05319e-15	-0.698003	1.19715	0.965244	0.631418	0.527435	-0.922935
171	XLOC_017380	ZNHIT3	Age18weeks	3.0533e-15	0.748703	0.56901	1.02391	1.0529	1.85041	0.887847
172	XLOC_013200	COX4I1	Age18weeks	3.87042e-15	-0.350939	4.44077	3.68594	2.85962	0.643946	-0.634987
173	XLOC_012341	RPS25	Age18weeks	4.03597e-15	-0.381909	6.73452	6.25217	5.03865	0.748182	-0.418539
174	XLOC_006473	ATF4B1	Age18weeks	5.03655e-15	0.325909	3.54166	4.50327	4.55795	1.28695	0.36396
175	XLOC_012476	APPA	Age18weeks	5.28451e-15	0.42227	2.51458	2.91131	3.71047	1.47558	0.561286
176	XLOC_004993	RPL18A	Age18weeks	8.58858e-15	-0.432247	6.8548	5.99524	4.71179	0.687371	-0.54084
177	XLOC_010498	RPS19	Age18weeks	1.04168e-14	-0.466883	6.25547	5.41759	4.1707	0.666729	-0.584828
178	XLOC_020593	LAMP1	Age18weeks	1.15536e-14	0.779341	0.781431	0.941444	1.64681	2.10742	1.07548
179	XLOC_017275	PHF15	Age18weeks	1.41891e-14	0.794275	0.793568	1.37975	1.90664	2.40262	1.26461
180	XLOC_007962	OLA.21063	Age12weeks	1.42482e-14	-0.586807	16.5482	8.94695	8.07024	0.487681	-1.03599
181	XLOC_018721	RGS9B	Age18weeks	1.88268e-14	0.215216	12.1011	12.9687	14.3743	1.18784	0.248344
182	XLOC_017822	HMP19	Age18weeks	2.17392e-14	0.459028	1.64118	1.72873	2.5895	1.57783	0.657938
183	XLOC_002916	ITM2CA	Age18weeks	2.34089e-14	0.4671	1.64984	1.79857	2.72667	1.65268	0.724812
184	XLOC_021723	CTDSP2	Age18weeks	2.50088e-14	0.848596	0.693289	1.03838	1.57386	2.27014	1.18278
185	XLOC_009941	XLOC_009941	Age12weeks	2.51309e-14	-0.374491	10.4707	8.10065	5.23797	0.500249	-0.999281
186	XLOC_006206	ISCU(2OF2)	Age18weeks	2.60721e-14	0.440023	1.98212	2.5999	2.69152	1.3579	0.44138
187	XLOC_017269	ACSL6	Age18weeks	3.0113e-14	-0.585804	2.83588	2.32739	1.5528	0.547555	-0.868925
188	XLOC_024805	RPL30	Age18weeks	3.18011e-14	-0.373453	5.72401	5.16027	4.04191	0.706133	-0.501988
189	XLOC_012767	DDX21	Age18weeks	3.35898e-14	-0.373493	4.67307	4.65849	3.09253	0.661777	-0.595584
190	XLOC_022431	COX8A	Age18weeks	4.18857e-14	-0.359259	4.66388	3.99875	3.12054	0.669087	-0.579734
191	XLOC_016252	AGAP1	Age18weeks	4.38332e-14	-0.833394	2.18148	1.39536	0.958989	0.439604	-1.18572
192	XLOC_003379	HSPA1A	Age18weeks	4.71028e-14	1.21755	0.679973	1.29737	2.81877	4.14542	2.05152
193	XLOC_012998	ATP5G3B	Age18weeks	6.06804e-14	-0.422713	2.5315	2.0906	1.51809	0.599681	-0.737733
194	XLOC_012195	PPM1NA	Age12weeks	6.13197e-14	0.245364	13.7857	17.1315	17.6132	1.27764	0.353484
195	XLOC_013272	RPS17	Age18weeks	6.54316e-14	-0.581801	1.62438	1.55631	0.970684	0.597573	-0.742813
196	XLOC_021784	HMGA1	Age12weeks	7.74523e-14	-0.683957	1.21191	0.745066	0.511565	0.422114	-1.24429
197	XLOC_016482	TEAD3(2OF2)	Age18weeks	9.26115e-14	-0.170782	24.5227	25.1244	22.4072	0.913731	-0.130159
198	XLOC_014630	RX2	Age18weeks	9.43017e-14	-0.952577	0.722314	0.495574	0.272916	0.377835	-1.40417
199	XLOC_001403	RCVRNA	Age18weeks	9.53874e-14	-0.215613	22.3928	23.1486	17.325	0.773688	-0.370176
200	XLOC_024423	NDRG1A	Age18weeks	1.07346e-13	0.339493	3.1726	3.72702	4.37151	1.37789	0.462463
201	XLOC_024906	RPL11	Age18weeks	1.18033e-13	-0.396245	6.28942	5.5973	4.64607	0.738712	-0.436916
202	XLOC_018357	NDUFA4	Age18weeks	1.31071e-13	-1.04718	1.19945	0.717944	0.559698	0.466631	-1.09965
203	XLOC_013754	RPL21	Age18weeks	1.63715e-13	-0.439534	6.03069	5.3195	4.21638	0.699153	-0.516319
204	XLOC_014806	NDUFA13	Age18weeks	1.73397e-13	-0.46166	1.88818	1.73648	1.16981	0.619544	-0.690721
205	XLOC_000286	RPS24	Age18weeks	1.94816e-13	-0.327643	8.50438	7.96506	6.57255	0.772843	-0.371754
206	XLOC_022072	ARG2	Age12weeks	2.05016e-13	0.512098	1.35349	2.15042	2.71827	2.00834	1.006
207	XLOC_010298	TMEM147	Age18weeks	2.34e-13	0.32952	3.52834	3.62277	5.40954	1.53317	0.616513
208	XLOC_010131	RPL19(1OF2)	Age18weeks	3.28372e-13	-0.418961	4.28673	3.77127	2.85075	0.665019	-0.588533
209	XLOC_008556	SREBF2	Age18weeks	4.10294e-13	-0.644173	1.42906	1.17546	0.696241	0.487203	-1.0374
210	XLOC_017754	ACACA	Age18weeks	6.10506e-13	-1.11116	0.631229	0.475576	0.208385	0.330125	-1.59891
211	XLOC_014256	RPL7	Age18weeks	9.96206e-13	-0.354705	7.38809	6.54493	5.48523	0.742442	-0.429649
212	XLOC_010091	RPS11	Age18weeks	1.04205e-12	-0.377546	6.36475	5.54892	4.7802	0.751043	-0.413033
213	XLOC_007390	Nfu_p_1_038680	Age18weeks	1.11713e-12	0.783052	0.625685	0.790518	1.40936	2.25251	1.17153
214	XLOC_021733	RHO	Age18weeks	1.11754e-12	0.130156	893.983	912.582	1096.3	1.22631	0.294325
215	XLOC_000245	RPL27	Age18weeks	1.27705e-12	-0.464686	3.79166	3.37456	2.58441	0.681604	-0.552993
216	XLOC_013006	OLA.21063	Age12weeks	1.49745e-12	0.1977	237.949	300.257	253.117	1.06374	0.089149
217	XLOC_012475	ATP5J	Age18weeks	1.50457e-12	-0.448704	2.02164	1.70063	1.14489	0.566315	-0.820324
218	XLOC_002542	LOC107373896	Age18weeks	1.51785e-12	0.360292	24.0981	28.2213	33.7816	1.40184	0.48732
219	XLOC_011537	NDUFC2	Age18weeks	1.60218e-12	-0.428528	2.19981	2.02299	1.43661	0.653059	-0.614715
220	XLOC_008014	Nfu_p_1_038719	Age12weeks	1.60401e-12	0.394194	2.50171	3.70803	4.09468	1.63675	0.710832
221	XLOC_008154	AVPI1	Age18weeks	1.82319e-12	-0.961282	1.31245	1.05262	0.519723	0.395995	-1.33645
222	XLOC_015883	FKBP5	Age12weeks	2.13782e-12	0.488836	2.46702	3.41766	5.20946	2.11164	1.07836
223	XLOC_024897	NDUFS5	Age18weeks	2.56719e-12	-0.484364	1.66225	1.50394	1.00851	0.606713	-0.720914
224	XLOC_004414	CLK4A	Age18weeks	2.90045e-12	0.367699	4.15092	5.11743	5.54873	1.33675	0.418728
225	XLOC_016164	CDKN1A	Age18weeks	2.94619e-12	0.989189	0.373757	0.597021	0.911173	2.43787	1.28562
226	XLOC_013841	XLOC_013841	Age18weeks	3.1023e-12	-0.679228	1.036	0.910987	0.551988	0.532808	-0.908313
227	XLOC_017030	ZGC:158409	Age18weeks	3.35879e-12	-0.28088	6.48659	5.20436	4.61893	0.712073	-0.489903
228	XLOC_017354	ALDOCB	Age18weeks	3.8555e-12	0.247824	6.48668	7.05289	7.79002	1.20093	0.264147
229	XLOC_019487	CNGB1(2OF2)	Age18weeks	3.92086e-12	0.325268	4.56307	5.29297	5.30444	1.16247	0.217196
230	XLOC_022674	RPL13A	Age18weeks	4.28202e-12	-0.354403	7.92008	6.94975	5.71239	0.721253	-0.471422
231	XLOC_022261	CABZ01084273.1	Age12weeks	6.61585e-12	1.70375	0.0838593	0.395169	0.145928	1.74015	0.799215
232	XLOC_001623	RPS15	Age18weeks	6.87876e-12	-0.344806	6.5829	6.12107	4.8477	0.736407	-0.441424
233	XLOC_012295	POR (1 OF 2)	Age18weeks	7.6627e-12	1.15413	0.289071	0.671191	0.874053	3.02366	1.5963
234	XLOC_023655	COX6A1	Age18weeks	8.01036e-12	-0.360867	3.51866	2.8991	2.26965	0.645032	-0.632558
235	XLOC_020178	RPL24	Age18weeks	8.23407e-12	-0.367916	4.30994	3.95334	2.984	0.692354	-0.530418
236	XLOC_003384	45550	Age18weeks	8.30049e-12	-0.370885	2.52381	2.27075	1.66845	0.661083	-0.597096
237	XLOC_021762	PPDPFA	Age12weeks	8.65099e-12	0.238234	9.1281	11.8279	10.0663	1.10278	0.14115
238	XLOC_011672	SPHKAP	Age18weeks	1.03051e-11	0.656054	1.26213	1.43016	2.75763	2.1849	1.12757
239	XLOC_015434	Nfu_g_1_016071	Age18weeks	1.03834e-11	-0.4513	1.86793	1.41954	1.17422	0.628623	-0.669734
240	XLOC_019537	RPS13	Age18weeks	1.10112e-11	-0.418143	5.79228	4.79624	3.881	0.670029	-0.577704
241	XLOC_013376	RPS6KA2	Age18weeks	1.30944e-11	0.415386	2.82635	3.52796	3.63759	1.28703	0.364044
242	XLOC_018956	FSCN2B	Age18weeks	1.3252e-11	0.26548	4.84907	6.08925	6.46993	1.33426	0.416043
243	XLOC_010664	OLA.27356	Age12weeks	1.47103e-11	-0.316708	8.18487	6.70267	6.80716	0.831676	-0.265906
244	XLOC_016267	ABI3BP	Age18weeks	1.64058e-11	0.593702	1.6825	2.21095	2.92043	1.73577	0.795575
245	XLOC_017441	RPS14	Age18weeks	2.33199e-11	-0.347423	8.84257	8.09186	6.40968	0.724866	-0.464214
246	XLOC_013588	INSIG1	Age18weeks	3.08495e-11	-2.10697	0.396516	0.241105	0.0436796	0.110158	-3.18235
247	XLOC_004545	Nfu_p_1_010521	Age18weeks	3.3729e-11	0.192424	79.3744	96.2691	89.9976	1.13384	0.181212
248	XLOC_019903	NECAB2	Age12weeks	3.7826e-11	-1.12157	0.748495	0.282595	0.660192	0.882027	-0.181106
249	XLOC_022405	EIF5	Age18weeks	3.87769e-11	0.518744	0.881481	1.1088	1.40785	1.59714	0.675493
250	XLOC_004844	PDZRN4	Age18weeks	4.3099e-11	-0.972235	1.27505	0.73218	0.518303	0.406496	-1.29869
251	XLOC_013676	ADARB2(1OF2)	Age18weeks	4.81225e-11	-1.73503	0.387327	0.234031	0.131351	0.339123	-1.56012
252	XLOC_011256	XLOC_011256	Age18weeks	5.17215e-11	-0.673024	1.03405	0.735123	0.527342	0.509977	-0.971497
253	XLOC_017380	ZNHIT3	Age12weeks	5.54189e-11	0.666198	0.56901	1.02391	1.0529	1.85041	0.887847
254	XLOC_018216	LOC107387694	Age12weeks	5.56675e-11	-0.342779	7.72796	6.25863	3.66196	0.473858	-1.07747
255	XLOC_022975	MKNK2	Age12weeks	5.76678e-11	0.418193	3.75117	5.15238	4.42246	1.17896	0.237511
256	XLOC_023234	Nfu_g_1_002639	Age12weeks	5.79606e-11	0.424407	2.15312	3.13118	2.76564	1.28448	0.361185
257	XLOC_012789	RPL26	Age18weeks	6.37716e-11	-0.352663	6.81622	6.18249	5.06613	0.743246	-0.428088
258	XLOC_012241	LOC107380401	Age18weeks	7.11701e-11	0.62135	1.53536	1.42841	2.98627	1.945	0.959767
259	XLOC_010594	RPL18	Age18weeks	7.82122e-11	-0.371177	6.16932	5.5237	4.62587	0.749818	-0.415389
260	XLOC_005591	CACNA2D4A	Age18weeks	1.05575e-10	-1.4944	0.591469	0.264954	0.134853	0.227996	-2.13292
261	XLOC_012017	CAMKK1(2OF2)	Age18weeks	1.11617e-10	0.249527	4.68387	5.31742	5.82805	1.24428	0.315314
262	XLOC_022861	REEP6	Age18weeks	1.41441e-10	0.488049	1.62118	1.88439	3.01658	1.86074	0.895873
263	XLOC_014841	OLPD-R	Age12weeks	1.56058e-10	0.188316	45.2698	55.4662	47.6456	1.05248	0.0737914
264	XLOC_012793	SLC1A2A	Age18weeks	1.63194e-10	0.423074	2.22005	3.04418	3.38672	1.52552	0.609297
265	XLOC_002036	CDC42EP4A	Age12weeks	1.80278e-10	1.06677	0.21434	0.546929	0.834211	3.892	1.96051
266	XLOC_020974	YBX1	Age18weeks	1.93838e-10	-0.253975	10.42	9.40156	8.51118	0.81681	-0.291928
267	XLOC_014283	XLOC_014283	Age18weeks	2.46027e-10	-0.45101	1.78457	1.52983	1.18625	0.664723	-0.589174
268	XLOC_021452	SLC48A1A	Age18weeks	2.67934e-10	0.407901	1.60417	1.97305	2.53602	1.5809	0.660743
269	XLOC_011948	RPS3	Age18weeks	2.79121e-10	-0.337573	5.15201	4.93365	4.03129	0.782469	-0.353895
270	XLOC_007378	OLA.7797	Age18weeks	2.83186e-10	-1.8213	0.259664	0.185622	0.0643221	0.247713	-2.01326
271	XLOC_021404	GUCA1B	Age18weeks	2.95049e-10	-0.313398	3.64291	3.87532	2.55174	0.700468	-0.51361
272	XLOC_015679	ACSL4A	Age12weeks	3.17584e-10	-0.904839	1.02715	0.424051	0.195635	0.190465	-2.3924
273	XLOC_009906	XLOC_009906	Age18weeks	3.24861e-10	-0.782831	0.750401	0.664041	0.402275	0.53608	-0.89948
274	XLOC_019622	5_8S_rRNA	Age18weeks	5.04847e-10	-1.8719	0.422853	0.306949	0.0571218	0.135087	-2.88804
275	XLOC_011307	NR4A3	Age18weeks	5.66753e-10	-1.03943	1.47207	1.07907	0.483122	0.328191	-1.60739
276	XLOC_023182	PIP5K1CA	Age18weeks	6.62091e-10	0.645827	1.58418	1.88137	2.95689	1.86651	0.90034
277	XLOC_010461	XLOC_010461	Age12weeks	9.0656e-10	-0.54125	2.84233	1.988	1.51138	0.53174	-0.911208
278	XLOC_007839	RPS2	Age18weeks	9.96681e-10	-0.355474	6.59696	5.88214	4.74195	0.718808	-0.476321
279	XLOC_023690	LOC107393658	Age12weeks	1.02718e-09	-0.617255	0.879733	0.475792	0.3378	0.38398	-1.3809
280	XLOC_007991	OLA.14682	Age18weeks	1.22814e-09	0.587418	1.98795	2.96537	3.38201	1.70125	0.766598
281	XLOC_006070	RPL17	Age18weeks	1.2696e-09	-0.301499	7.77392	7.22774	6.21796	0.799849	-0.322201
282	XLOC_020186	ANKRD10B	Age18weeks	1.27299e-09	-0.383305	4.03927	3.2291	2.3212	0.574657	-0.799226
283	XLOC_022675	ATPIF1B	Age18weeks	1.2927e-09	-0.296611	3.46443	3.45107	2.32921	0.672323	-0.572774
284	XLOC_007288	SUN5	Age18weeks	1.34937e-09	-0.286924	7.11801	6.61095	4.99291	0.701448	-0.511591
285	XLOC_016539	SRSF3(2OF2)	Age18weeks	1.40164e-09	0.487462	1.71279	1.79007	2.8003	1.63494	0.709238
286	XLOC_020080	Nfu_g_1_005694	Age12weeks	1.50481e-09	0.303917	3.99575	5.29934	5.79731	1.45087	0.536916
287	XLOC_022330	Nfu_g_1_015310	Age18weeks	1.56166e-09	0.335991	4.88621	4.54484	6.45699	1.32147	0.402146
288	XLOC_020368	Nfu_p_1_034156	Age18weeks	1.73994e-09	-0.382122	2.37592	2.14884	1.70151	0.716151	-0.481664
289	XLOC_010667	CROT	Age18weeks	1.80982e-09	-0.346751	3.5913	3.86861	2.51837	0.701242	-0.512016
290	XLOC_013872	RPL22L1	Age12weeks	1.93048e-09	-0.510741	2.15309	1.41291	1.09654	0.509289	-0.973444
291	XLOC_017767	XLOC_017767	Age18weeks	2.50108e-09	-0.269114	4.3476	4.47742	3.08565	0.709738	-0.494642
292	XLOC_007376	HIST1H2BD(2OF2)	Age18weeks	2.52759e-09	-1.7015	0.266932	0.166342	0.041578	0.155763	-2.68258
293	XLOC_004416	GNB2L1	Age18weeks	2.61525e-09	-0.345172	5.55644	4.63831	3.96272	0.713175	-0.487671
294	XLOC_008135	UBTD1A	Age12weeks	4.05188e-09	0.195666	8.47668	10.3067	10.3803	1.22457	0.292272
295	XLOC_010061	ELFN1(1OF2)	Age18weeks	4.47091e-09	0.394496	4.08616	4.41221	7.06152	1.72815	0.789232
296	XLOC_021966	SLIRP	Age18weeks	5.15467e-09	-0.352132	1.9785	1.66815	1.40347	0.70936	-0.49541
297	XLOC_022364	Nfu_g_1_007454	Age12weeks	6.58077e-09	2.14558	0.151028	1.14844	2.54583	16.8566	4.07524
298	XLOC_008865	Nfu_p_1_009047	Age18weeks	6.98493e-09	0.372904	3.23156	3.68786	4.49607	1.3913	0.476434
299	XLOC_019706	TSPAN3A	Age18weeks	7.05623e-09	0.374594	1.89391	2.40421	2.98073	1.57384	0.654292
300	XLOC_006291	OLA.7268	Age12weeks	7.12982e-09	0.232706	7.73474	8.8795	10.1438	1.31146	0.391174
301	XLOC_015469	ZSWIM5	Age18weeks	7.52645e-09	0.664703	1.14021	1.57601	2.47169	2.16775	1.1162
302	XLOC_017783	Nfu_g_1_005337	Age18weeks	1.00092e-08	0.239019	6.00986	6.63084	7.22092	1.20151	0.26485
303	XLOC_013568	RPL9	Age18weeks	1.01628e-08	-0.327033	5.68102	4.70592	4.39791	0.77414	-0.369333
304	XLOC_024679	NDUFB9	Age18weeks	1.1583e-08	-0.324927	2.46088	2.05503	1.76845	0.718627	-0.476684
305	XLOC_007375	Nfu_p_1_017672	Age18weeks	1.16916e-08	-1.43712	0.359098	0.2539	0.0913759	0.25446	-1.97449
306	XLOC_005291	SLC25A6	Age18weeks	1.33332e-08	-0.253846	6.03544	5.19181	4.31853	0.715528	-0.482919
307	XLOC_013342	ADPRHL1	Age18weeks	1.37881e-08	-0.524793	1.95771	1.64403	1.1096	0.566786	-0.819124
308	XLOC_011451	FRYA	Age12weeks	1.45555e-08	0.328703	5.04521	7.08764	9.61923	1.90661	0.931007
309	XLOC_008353	CR352258.1	Age12weeks	1.49476e-08	0.578609	0.572307	0.932397	1.14197	1.99539	0.996669
310	XLOC_008696	NLGN2A	Age18weeks	1.76792e-08	-0.722498	2.66349	1.81921	1.37697	0.516979	-0.951823
311	XLOC_021172	PRRT3	Age18weeks	1.93305e-08	0.292754	5.97294	6.05243	8.08339	1.35334	0.43652
312	XLOC_013276	NEO1	Age18weeks	2.03774e-08	0.658652	0.777002	1.01119	1.55027	1.9952	0.996532
313	XLOC_006318	RPL7A	Age18weeks	2.05097e-08	-0.336367	6.0949	5.45344	4.73258	0.776482	-0.364976
314	XLOC_013776	KCNB2	Age18weeks	2.22385e-08	-0.431967	6.40693	5.26651	4.061	0.633845	-0.657797
315	XLOC_008996	FDFT1	Age18weeks	2.42206e-08	-0.335015	3.11448	2.81233	1.98467	0.637239	-0.650094
316	XLOC_020893	CS	Age18weeks	3.15034e-08	-0.555795	0.898614	0.779662	0.448955	0.499609	-1.00113
317	XLOC_000441	Nfu_g_1_017340	Age18weeks	3.74266e-08	0.742469	0.317416	0.457366	0.693935	2.1862	1.12843
318	XLOC_009128	DNAJC5GA	Age18weeks	3.959e-08	-0.336159	3.41277	3.34827	2.22627	0.652337	-0.616311
319	XLOC_020822	RPS21	Age12weeks	5.65526e-08	-0.359348	6.75935	5.52313	3.59306	0.531569	-0.911671
320	XLOC_004545	Nfu_p_1_010521	Age12weeks	5.67631e-08	0.171256	79.3744	96.2691	89.9976	1.13384	0.181212
321	XLOC_017860	P4HA2	Age18weeks	6.00735e-08	0.679585	0.774631	1.2551	1.48673	1.91928	0.940564
322	XLOC_021516	XLOC_021516	Age12weeks	6.10973e-08	-0.311049	4.16375	3.14594	1.80118	0.432586	-1.20894
323	XLOC_017058	CRX	Age18weeks	6.37931e-08	0.215934	4.93666	5.02249	5.92279	1.19976	0.262742
324	XLOC_008763	CLCN3	Age18weeks	7.59936e-08	-0.407362	2.06312	1.79125	1.39408	0.675713	-0.565517
325	XLOC_023000	GAMT	Age18weeks	7.69072e-08	0.449885	1.36666	2.00705	2.13589	1.56285	0.644181
326	XLOC_004988	Nfu_p_1_028086	Age18weeks	8.3957e-08	0.687046	0.568601	0.670667	1.12248	1.97411	0.981202
327	XLOC_017030	ZGC:158409	Age12weeks	8.46833e-08	-0.236333	6.48659	5.20436	4.61893	0.712073	-0.489903
328	XLOC_023746	Nfu_p_1_022144	Age12weeks	8.57921e-08	-0.612821	10.1083	7.19884	5.35188	0.529452	-0.917428
329	XLOC_018265	CABZ01109599.1	Age18weeks	8.62838e-08	-0.389944	2.06625	1.72997	1.3948	0.675041	-0.566953
330	XLOC_021579	ENO1A	Age18weeks	9.29686e-08	0.212676	6.58468	6.9906	7.27151	1.10431	0.143141
331	XLOC_017165	NPAS2	Age18weeks	9.7903e-08	0.68581	0.648331	0.880336	1.31696	2.0313	1.02241
332	XLOC_024414	LOC107394361	Age18weeks	1.08425e-07	-0.487834	1.0727	0.974708	0.631851	0.589027	-0.763593
333	XLOC_024119	PBX3A	Age18weeks	1.11134e-07	0.617798	1.16439	1.05758	2.04077	1.75265	0.809536
334	XLOC_005613	ANKS1B	Age18weeks	1.1744e-07	0.524367	2.25267	2.72061	3.79073	1.68277	0.750837
335	XLOC_004739	ZC3HDC1L	Age18weeks	1.31632e-07	1.36707	0.111195	0.150316	0.511586	4.60079	2.20188
336	XLOC_007512	Nfu_p_1_034945	Age18weeks	1.31862e-07	0.951917	0.267039	0.327866	0.651885	2.44116	1.28757
337	XLOC_019173	RPL4	Age18weeks	1.32164e-07	-0.380241	2.2811	2.02197	1.70912	0.74925	-0.416482
338	XLOC_005807	TECRA	Age18weeks	1.43018e-07	-0.47698	1.31012	1.09416	0.886163	0.676401	-0.56405
339	XLOC_014575	RPS8	Age18weeks	1.58251e-07	-0.290783	7.95436	6.96377	5.92748	0.745186	-0.424327
340	XLOC_013081	HSD11B2	Age18weeks	1.5839e-07	2.22245	0.0535981	0.160734	0.493241	9.20259	3.20204
341	XLOC_011262	RPS9	Age18weeks	1.61276e-07	-0.408168	3.49292	3.10302	2.37117	0.67885	-0.558835
342	XLOC_001751	NFIL3-6	Age18weeks	1.79753e-07	0.943252	0.212972	0.451829	0.477367	2.24146	1.16444
343	XLOC_021874	NDRG3B	Age18weeks	1.8313e-07	0.341396	1.63251	1.74483	2.28837	1.40175	0.487231
344	XLOC_010626	SHC1	Age18weeks	1.85182e-07	-0.507083	2.4368	1.86544	1.44978	0.594952	-0.749154
345	XLOC_023234	Nfu_g_1_002639	Age18weeks	1.99898e-07	0.364288	2.15312	3.13118	2.76564	1.28448	0.361185
346	XLOC_011171	PNRC2	Age12weeks	2.08439e-07	0.219084	4.98516	6.28733	7.03762	1.41171	0.497448
347	XLOC_016810	IP6K2 (2 OF 2)	Age18weeks	2.10328e-07	0.807618	0.312016	0.433272	0.697527	2.23555	1.16063
348	XLOC_002235	AL840638.1	Age12weeks	2.13755e-07	0.191575	16.2946	18.4525	26.4159	1.62114	0.697013
349	XLOC_023375	NDUFA7	Age18weeks	2.19609e-07	-0.50175	0.99899	0.834486	0.578553	0.579138	-0.788021
350	XLOC_015434	Nfu_g_1_016071	Age12weeks	2.21672e-07	-0.375224	1.86793	1.41954	1.17422	0.628623	-0.669734
351	XLOC_017804	COX7B2	Age12weeks	2.40363e-07	-0.319128	3.10112	2.21202	1.48909	0.480178	-1.05836
352	XLOC_009951	RPS7	Age18weeks	2.41581e-07	-0.2704	8.83724	7.99713	7.12303	0.806024	-0.311105
353	XLOC_013073	RPL12	Age18weeks	2.58704e-07	-0.323036	5.55272	4.90963	4.33335	0.780401	-0.357712
354	XLOC_005296	DLG3	Age18weeks	2.66282e-07	-0.333366	6.44061	4.79208	4.74116	0.736135	-0.441957
355	XLOC_013832	CA2	Age18weeks	2.72943e-07	0.234686	19.0459	21.4554	22.0926	1.15997	0.214085
356	XLOC_022808	Nfu_g_1_015412	Age12weeks	2.91136e-07	0.227899	17.6063	21.7452	22.5015	1.27803	0.353926
357	XLOC_015611	EEF1B2 (1 OF 2)	Age18weeks	2.96928e-07	-0.345111	3.24834	2.83807	2.41737	0.744186	-0.426265
358	XLOC_010011	GMIP	Age18weeks	2.98224e-07	-0.708252	0.840394	0.601129	0.405998	0.483105	-1.04959
359	XLOC_005804	NXNL1(1OF2)	Age18weeks	3.30578e-07	0.288278	2.72474	2.96881	3.61934	1.32833	0.409609
360	XLOC_015499	UGT1B4	Age12weeks	3.51096e-07	-0.244995	9.41122	7.96065	6.09121	0.647229	-0.627652
361	XLOC_005415	CANX	Age18weeks	3.55679e-07	-0.42842	1.61476	1.27032	1.09621	0.678867	-0.558799
362	XLOC_008073	Nfu_g_1_007837	Age18weeks	3.66302e-07	0.272263	2.95658	3.32461	3.46575	1.17221	0.229237
363	XLOC_024736	PPT2	Age18weeks	3.77321e-07	-0.297839	6.51539	5.84946	5.00668	0.76844	-0.379996
364	XLOC_001303	CABZ01087562.1	Age18weeks	3.96007e-07	0.424013	2.29137	2.31962	3.20637	1.39933	0.484731
365	XLOC_000574	USP2A	Age18weeks	4.48323e-07	0.308702	4.38314	4.65299	5.96263	1.36036	0.443984
366	XLOC_024583	FABP3	Age12weeks	4.70307e-07	-0.552158	0.965804	0.55106	0.204922	0.212178	-2.23665
367	XLOC_016028	DCAF12	Age12weeks	4.74564e-07	0.353486	1.64619	2.11404	3.02948	1.8403	0.879941
368	XLOC_013113	RPLP2L	Age12weeks	5.07843e-07	-0.346222	4.22494	3.37029	2.29215	0.542528	-0.882231
369	XLOC_001956	RPS28	Age12weeks	5.28776e-07	-0.267612	8.80745	7.27825	4.8599	0.551794	-0.857797
370	XLOC_014730	DPP6B	Age18weeks	5.56678e-07	-2.46238	0.368624	0.146701	0.0282196	0.0765539	-3.70738
371	XLOC_002494	RPS4X	Age12weeks	5.57875e-07	-0.302863	6.44802	5.31774	4.29314	0.665807	-0.586823
372	XLOC_016561	OLA.23000	Age18weeks	5.92201e-07	-0.211786	7.81949	7.16061	5.94472	0.760244	-0.395465
373	XLOC_006343	PDE8B	Age18weeks	6.39563e-07	0.182566	46.5533	50.9746	54.9125	1.17956	0.23825
374	XLOC_004319	Nfu_g_1_010034	Age12weeks	6.97957e-07	-1.28001	0.627459	0.172474	0.663301	1.05712	0.0801408
375	XLOC_020245	ATP5G3A	Age18weeks	7.73822e-07	-0.213705	8.14075	6.99944	6.17447	0.758465	-0.398846
376	XLOC_020111	RPL8	Age18weeks	8.31135e-07	-0.309673	6.03884	5.18316	4.66675	0.772789	-0.371853
377	XLOC_001804	MXI1(2OF2)	Age18weeks	8.42059e-07	-0.461859	1.33067	1.06396	0.744511	0.5595	-0.83779
378	XLOC_008973	FOXO3B	Age18weeks	8.48164e-07	0.503194	1.83978	1.86263	2.96578	1.61203	0.688879
379	XLOC_016169	MINOS1	Age18weeks	8.63212e-07	-0.519459	0.91227	0.739189	0.554944	0.608311	-0.717119
380	XLOC_017810	XLOC_017810	Age12weeks	1.01004e-06	-1.08455	0.366786	0.14192	0.347646	0.947815	-0.0773219
381	XLOC_009018	ACAT2	Age18weeks	1.06745e-06	-1.04918	0.262326	0.173984	0.0971367	0.37029	-1.43327
382	XLOC_001035	ARPP19(1OF2)	Age18weeks	1.08233e-06	0.506506	0.513266	0.662123	0.802903	1.5643	0.64552
383	XLOC_020984	RIMKLA	Age18weeks	1.0932e-06	-0.737842	0.478807	0.290626	0.232333	0.485233	-1.04325
384	XLOC_021912	SNRPG	Age18weeks	1.25052e-06	-0.640234	0.706862	0.572195	0.403542	0.570892	-0.808711
385	XLOC_024369	MSH3(1OF2)	Age18weeks	1.27919e-06	0.521352	1.41461	1.5659	2.34877	1.66036	0.731498
386	XLOC_011890	SLC3A2	Age18weeks	1.28643e-06	0.35992	2.38038	2.7901	3.23065	1.3572	0.440631
387	XLOC_021978	MPP5A	Age18weeks	1.3028e-06	0.69173	0.675628	0.684993	1.33597	1.97737	0.983586
388	XLOC_007116	RPL28	Age12weeks	1.32274e-06	-0.290762	7.69662	6.30426	5.27058	0.684791	-0.546264
389	XLOC_005583	ADIPOR2	Age18weeks	1.3858e-06	-0.766829	0.667409	0.511159	0.339515	0.508706	-0.975096
390	XLOC_016613	XLOC_016613	Age12weeks	1.41293e-06	-0.295036	5.23816	4.29314	2.75124	0.52523	-0.928979
391	XLOC_004880	LRTM2	Age18weeks	1.43184e-06	-1.55335	0.489742	0.286238	0.0989509	0.202047	-2.30724
392	XLOC_004512	POLR2GL	Age18weeks	1.53213e-06	-0.268949	4.38426	3.86005	3.50133	0.798614	-0.32443
393	XLOC_022126	PPP2R3A	Age18weeks	1.58673e-06	1.41037	0.160367	0.294678	0.635055	3.96002	1.98551
394	XLOC_022345	TIAM2(1OF2)	Age18weeks	1.64602e-06	0.364813	1.90317	2.20218	2.43474	1.27931	0.355361
395	XLOC_021421	CAMK1GB	Age18weeks	1.68093e-06	0.462579	1.33182	1.40922	2.04743	1.53732	0.620417
396	XLOC_013376	RPS6KA2	Age12weeks	1.8506e-06	0.33985	2.82635	3.52796	3.63759	1.28703	0.364044
397	XLOC_002516	RPS27A	Age18weeks	1.91877e-06	-0.272982	6.70816	6.2671	5.20784	0.776344	-0.365231
398	XLOC_024495	DDAH2	Age18weeks	1.92434e-06	0.437636	0.95368	1.02967	1.52716	1.60134	0.679278
399	XLOC_007942	AL928657.1	Age12weeks	2.05066e-06	-0.309135	3.06135	2.30501	1.35999	0.444246	-1.17057
400	XLOC_021467	TUBA1C	Age18weeks	2.12532e-06	-0.431705	1.54536	1.07447	0.966934	0.625702	-0.676452
401	XLOC_017860	P4HA2	Age12weeks	2.20908e-06	0.63733	0.774631	1.2551	1.48673	1.91928	0.940564
402	XLOC_007013	SETD1BA	Age18weeks	2.26771e-06	-0.461305	2.66875	2.12627	1.8446	0.691184	-0.532858
403	XLOC_004830	AHCYL2	Age18weeks	2.35154e-06	0.452414	1.25532	1.35609	2.09964	1.67259	0.742085
404	XLOC_015794	SLC6A6A	Age18weeks	2.3734e-06	0.532672	0.85444	0.996178	1.57934	1.84839	0.886272
405	XLOC_007895	Nfu_g_1_019623	Age18weeks	2.44471e-06	0.233074	6.90704	7.60733	7.88303	1.1413	0.190684
406	XLOC_003157	PROM1B	Age18weeks	2.55994e-06	-0.736721	0.753566	0.526405	0.313435	0.415935	-1.26557
407	XLOC_014774	ACSL3B	Age18weeks	2.81094e-06	-0.987657	0.513239	0.41779	0.192317	0.374712	-1.41615
408	XLOC_011100	THSD7A(2OF2)	Age18weeks	2.81374e-06	0.518259	1.8834	2.57221	2.99993	1.59283	0.67159
409	XLOC_012295	POR (1 OF 2)	Age12weeks	2.83337e-06	0.933447	0.289071	0.671191	0.874053	3.02366	1.5963
410	XLOC_001111	CU633848.1	Age18weeks	2.86612e-06	0.179209	9.8191	10.6288	12.4365	1.26657	0.340923
411	XLOC_021890	RPL22(1OF2)	Age18weeks	2.91624e-06	-0.308191	2.08973	2.14739	1.56445	0.74864	-0.417655
412	XLOC_004822	PPARAA	Age18weeks	3.0692e-06	-0.54405	1.86504	1.23169	1.04927	0.5626	-0.829819
413	XLOC_016128	PA2G4A	Age18weeks	3.35478e-06	0.558682	0.451867	0.803555	0.830199	1.83726	0.877558
414	XLOC_008550	WBP2	Age18weeks	3.5368e-06	0.479479	0.624699	0.71582	0.907334	1.45243	0.538473
415	XLOC_020604	SIK1	Age12weeks	3.77015e-06	0.200245	9.33336	11.1955	7.16082	0.767229	-0.382271
416	XLOC_019814	LDHA	Age12weeks	3.9634e-06	-0.677778	0.712313	0.384106	0.234226	0.328825	-1.60461
417	XLOC_013580	RPS3A	Age18weeks	3.96892e-06	-0.249421	6.86438	6.14975	5.33259	0.776849	-0.364293
418	XLOC_021801	MINOS1	Age18weeks	4.0663e-06	-0.604745	0.83632	0.655663	0.408858	0.488877	-1.03246
419	XLOC_011177	STK40	Age18weeks	4.20734e-06	0.629409	0.408315	0.574322	0.670808	1.64287	0.716216
420	XLOC_020477	XLOC_020477	Age12weeks	4.55755e-06	0.854599	0.185507	0.528779	0.335192	1.80689	0.853512
421	XLOC_017121	OLA.7797	Age18weeks	4.56335e-06	-0.757937	0.324971	0.244284	0.120626	0.371189	-1.42977
422	XLOC_022198	Nfu_p_1_037049	Age18weeks	4.79023e-06	-0.488761	1.00809	0.813835	0.649511	0.644298	-0.6342
423	XLOC_005682	ATP5C1	Age18weeks	5.10505e-06	-0.289671	2.44262	2.15162	1.70409	0.69765	-0.519426
424	XLOC_007339	RPS6	Age18weeks	5.44719e-06	-0.247375	7.44485	7.11937	5.85362	0.786264	-0.346915
425	XLOC_000622	FASN	Age18weeks	5.88866e-06	-0.591146	1.02796	0.632473	0.502599	0.48893	-1.0323
426	XLOC_010505	Nfu_g_1_018035	Age18weeks	6.07152e-06	-0.37429	1.8066	1.41329	1.08707	0.601721	-0.732833
427	XLOC_020478	MOB4	Age18weeks	6.14909e-06	-0.338504	1.83241	1.8075	1.3403	0.731438	-0.451193
428	XLOC_012005	DGKD	Age18weeks	7.35369e-06	-0.766775	1.08019	0.741466	0.503167	0.465811	-1.10218
429	XLOC_020382	ITGB2	Age18weeks	7.44896e-06	-0.676657	0.814945	0.617155	0.432549	0.530771	-0.913838
430	XLOC_017360	RPL23A	Age18weeks	7.59571e-06	-0.278566	5.21339	5.06406	4.34707	0.833828	-0.262178
431	XLOC_013598	MAF1	Age18weeks	8.1395e-06	0.282915	2.31519	2.32045	2.82132	1.21861	0.285241
432	XLOC_006720	TLL1	Age18weeks	8.55409e-06	-0.948137	0.677284	0.300411	0.275757	0.407151	-1.29636
433	XLOC_021222	Nfu_g_1_001587	Age12weeks	8.71042e-06	0.180141	8.52898	10.2772	9.29662	1.09	0.124333
434	XLOC_017496	H2AFVA	Age18weeks	9.24512e-06	-0.48659	1.00349	0.743763	0.61568	0.613538	-0.704775
435	XLOC_003434	MYO18AA	Age12weeks	9.77109e-06	0.994128	0.248936	0.645727	0.422537	1.69737	0.763299

## Sheet: Cones
	id	gene_short_name	term	q_value	estimate	exprs_mean_6w	exprs_mean_12w	exprs_mean_18w	FC_6_18	log2(FC)
1	XLOC_002152	7SK	Age18weeks	1.43874341601745e-100	-2.44247	3.73898	3.26986	0.301275	0.0805766	-3.63349
2	XLOC_018411	H1F0	Age18weeks	9.70692287801973e-89	-1.28625	8.52371	3.60955	2.10791	0.2473	-2.01567
3	XLOC_022808	Nfu_g_1_015412	Age18weeks	9.47772393577368e-77	0.624197	38.5868	59.1596	64.7797	1.67881	0.747435
4	XLOC_018411	H1F0	Age12weeks	2.46943120804458e-69	-0.851098	8.52371	3.60955	2.10791	0.2473	-2.01567
5	XLOC_007249	SSU_rRNA_eukarya	Age18weeks	4.02229090647779e-62	-1.08937	21.9741	23.3541	6.41562	0.291963	-1.77614
6	XLOC_015884	FKBP5	Age18weeks	4.44615889463167e-61	0.673704	2.82404	4.98512	5.62694	1.99251	0.99459
7	XLOC_016772	FAIM2	Age18weeks	4.92826474298122e-58	0.764699	4.62921	5.35352	10.1451	2.19154	1.13195
8	XLOC_003379	HSPA1A	Age18weeks	6.11172460049775e-54	1.23264	3.0806	6.31484	11.5878	3.76154	1.91132
9	XLOC_006973	Nfu_p_1_015904	Age18weeks	2.67645388481519e-51	0.395482	239.738	319.711	385.722	1.60893	0.686105
10	XLOC_001113	OLA.14568	Age18weeks	1.56591327250804e-48	-0.506508	10.0215	7.91943	5.59639	0.558436	-0.840536
11	XLOC_007962	OLA.21063	Age18weeks	3.63272644678702e-48	-0.313414	358.274	383.05	238.328	0.665212	-0.588113
12	XLOC_019598	Nfu_g_1_026687	Age18weeks	9.34662983620098e-48	-0.918627	14.7702	15.464	5.17146	0.350128	-1.51404
13	XLOC_007942	AL928657.1	Age18weeks	4.7122057565221e-45	-0.523778	8.17399	7.80181	4.45674	0.545235	-0.87505
14	XLOC_001769	28S_rRNA	Age18weeks	3.85348650432821e-42	-1.1785	183.655	155.627	51.3618	0.279665	-1.83823
15	XLOC_013979	AANAT(1OF3)	Age18weeks	8.4494162245245e-40	0.863831	2.78898	6.61568	6.05956	2.17268	1.11948
16	XLOC_020054	ITM2B	Age18weeks	1.5990320976492e-39	0.341931	14.01	14.745	20.0522	1.43128	0.517308
17	XLOC_013979	AANAT(1OF3)	Age12weeks	1.12443047610593e-38	0.816222	2.78898	6.61568	6.05956	2.17268	1.11948
18	XLOC_001956	RPS28	Age18weeks	2.66619954529883e-35	-0.500647	9.85866	9.50051	5.72109	0.580312	-0.7851
19	XLOC_022808	Nfu_g_1_015412	Age12weeks	4.47224002451249e-35	0.415673	38.5868	59.1596	64.7797	1.67881	0.747435
20	XLOC_006828	Nfu_p_1_037847	Age18weeks	4.65652775376104e-35	-1.0301	1.34123	0.885826	0.479981	0.357867	-1.48251
21	XLOC_015884	FKBP5	Age12weeks	3.76191019986242e-34	0.495057	2.82404	4.98512	5.62694	1.99251	0.99459
22	XLOC_002541	HSPA1A	Age18weeks	7.1286764017922e-34	0.779741	7.61932	12.1713	16.3929	2.15149	1.10534
23	XLOC_022072	ARG2	Age18weeks	3.21052307185036e-33	0.423638	4.83132	6.2059	6.98801	1.4464	0.532465
24	XLOC_000464	Nfu_g_1_021966	Age18weeks	1.49514464685038e-32	0.89131	0.561403	0.541623	1.21348	2.16152	1.11204
25	XLOC_021516	XLOC_021516	Age18weeks	3.35058761301854e-32	-0.459502	9.75877	10.1329	5.85725	0.600204	-0.736475
26	XLOC_019948	CCND2A	Age18weeks	1.38671711295554e-29	1.31164	0.423868	0.793937	1.31337	3.09853	1.63158
27	XLOC_016482	TEAD3(2OF2)	Age18weeks	3.0380232356561e-29	-0.28923	14.7462	13.893	11.1306	0.754813	-0.405809
28	XLOC_003862	XLOC_003862	Age18weeks	3.04922820477603e-29	0.632472	6.08559	7.05489	11.8499	1.9472	0.961401
29	XLOC_006974	FYB	Age18weeks	1.7265393231015e-28	-0.487578	9.45918	10.8459	5.19657	0.549368	-0.864155
30	XLOC_018597	RPL36	Age18weeks	1.24984095660598e-27	-0.500063	7.57446	7.01576	4.25144	0.561286	-0.833191
31	XLOC_021881	SLC2A1A	Age18weeks	6.55218623580355e-27	0.482207	4.44714	4.14957	6.6729	1.50049	0.585436
32	XLOC_018216	LOC107387694	Age18weeks	1.0113843186206e-26	-0.480043	9.12903	8.56508	5.3045	0.581059	-0.783244
33	XLOC_003010	PKIB	Age18weeks	1.4561565334446e-26	0.345788	7.06453	8.10646	11.0811	1.56856	0.649441
34	XLOC_009786	GAREML	Age18weeks	3.43623350001383e-26	-0.423062	7.05653	7.2217	4.13552	0.586055	-0.770892
35	XLOC_007004	RAB11FIP1B	Age18weeks	3.54689389473815e-26	-0.499365	5.25674	4.34731	3.3306	0.633588	-0.658384
36	XLOC_013255	Nfu_g_1_003199	Age18weeks	3.92297648525622e-26	-0.724098	2.62544	1.59697	1.5418	0.587253	-0.767947
37	XLOC_002235	AL840638.1	Age18weeks	1.69959066383411e-25	0.23515	12.4697	12.6645	15.1975	1.21875	0.285401
38	XLOC_004931	GUCA1A	Age18weeks	1.92121738192634e-25	0.796931	12.7123	19.7316	23.0205	1.81089	0.856698
39	XLOC_008901	PER1	Age18weeks	4.12787577116216e-25	-0.336569	9.56602	7.85337	6.42161	0.671294	-0.574983
40	XLOC_022364	Nfu_g_1_007454	Age18weeks	1.10636615089411e-24	2.38856	0.169888	0.767349	1.91041	11.2451	3.49123
41	XLOC_023365	NDUFS7	Age18weeks	5.69505043246877e-24	0.440334	2.57788	3.2955	3.55391	1.37862	0.463221
42	XLOC_021702	SLC6A6B	Age18weeks	7.41823354247903e-24	0.298478	12.0661	13.109	16.9847	1.40763	0.493269
43	XLOC_022480	GALNT14	Age18weeks	1.18454021116867e-23	0.393448	3.76665	3.9903	5.62922	1.49449	0.579654
44	XLOC_024423	NDRG1A	Age18weeks	2.68667783101083e-23	0.301481	10.0442	11.8058	12.4902	1.24353	0.314438
45	XLOC_009270	HSP90AA1.2	Age12weeks	3.49874731623102e-23	0.252644	45.0849	60.0017	53.7286	1.19172	0.253046
46	XLOC_022328	LDLRAP1B	Age18weeks	1.79836972728436e-22	1.93338	0.0598323	0.16169	0.344169	5.75222	2.52412
47	XLOC_024203	XLOC_024203	Age18weeks	4.2887853163069e-22	-0.350878	12.8442	13.1884	8.37378	0.651948	-0.617171
48	XLOC_016129	LOC107385699	Age18weeks	6.16124091602574e-22	-0.474909	17.3517	15.3082	9.87771	0.569266	-0.812826
49	XLOC_015253	SAMD7	Age18weeks	7.07506992481022e-22	-1.17192	1.54079	0.709442	0.442392	0.28712	-1.80027
50	XLOC_019718	Nfu_p_1_020373	Age18weeks	9.97194419687163e-22	0.385814	4.33356	5.41556	6.82334	1.57453	0.654925
51	XLOC_024970	SERINC1	Age18weeks	4.46184298347415e-21	0.419216	2.78462	3.17102	4.54702	1.6329	0.707438
52	XLOC_006006	OLA.10615	Age18weeks	4.73372476779348e-21	-0.379017	5.56247	5.09945	3.41506	0.613947	-0.703814
53	XLOC_017783	Nfu_g_1_005337	Age18weeks	5.15920995275954e-21	0.288758	9.36275	11.0907	11.7469	1.25464	0.327279
54	XLOC_023919	GADD45G	Age18weeks	6.89634732143616e-21	0.607913	2.5981	3.48427	4.34485	1.67232	0.741847
55	XLOC_016446	XLOC_016446	Age18weeks	7.68240094052814e-21	-0.364649	8.20726	8.49061	5.19038	0.632414	-0.66106
56	XLOC_012998	ATP5G3B	Age18weeks	8.04692276889514e-21	-0.347207	6.90525	6.6399	4.48173	0.649032	-0.623639
57	XLOC_002542	LOC107373896	Age18weeks	8.08518642313381e-21	0.406451	40.5342	48.1891	67.918	1.67557	0.744654
58	XLOC_010860	EPB41B	Age18weeks	1.24062422631609e-20	-0.321469	15.8266	14.1467	12.2615	0.774742	-0.368212
59	XLOC_018269	OAT	Age18weeks	2.83557511049729e-20	0.29705	4.89392	5.59885	6.51494	1.33123	0.412761
60	XLOC_024566	UQCRB	Age18weeks	4.6839490104429e-20	-0.332757	5.61988	5.35293	3.79689	0.675616	-0.565724
61	XLOC_015794	SLC6A6A	Age18weeks	5.07430095441083e-20	0.532712	2.00217	2.38814	3.76266	1.87929	0.910191
62	XLOC_009941	XLOC_009941	Age18weeks	7.83488557823251e-20	-0.397908	11.6194	11.1198	7.18084	0.618004	-0.694311
63	XLOC_014672	EGFRA	Age18weeks	1.49193255163645e-19	0.862873	1.38338	1.9868	3.09315	2.23593	1.16088
64	XLOC_002477	STXBP1(2OF2)	Age18weeks	4.66661680046806e-19	0.246483	5.92803	6.32667	7.32908	1.23634	0.306081
65	XLOC_018238	SOCS3B	Age18weeks	4.80724824503636e-19	1.28611	0.180111	0.354015	0.756788	4.20179	2.071
66	XLOC_017804	COX7B2	Age18weeks	6.69583849288118e-19	-0.345561	6.83015	7.63747	4.31947	0.632411	-0.661065
67	XLOC_020604	SIK1	Age18weeks	7.72273542757015e-19	-0.399447	6.84754	6.67473	4.29795	0.627663	-0.671938
68	XLOC_017629	HSPA8	Age12weeks	1.13350092633249e-18	0.242271	8.02865	10.525	9.37028	1.16711	0.222935
69	XLOC_009795	CLU	Age18weeks	1.7174538512164e-18	0.616753	1.40877	1.94106	2.5515	1.81115	0.856904
70	XLOC_004404	CCNG1	Age18weeks	1.74087546224717e-18	0.351438	2.92321	3.60528	3.97483	1.35975	0.443341
71	XLOC_016613	XLOC_016613	Age18weeks	1.81483363088711e-18	-0.418686	6.23254	6.18376	3.91629	0.628362	-0.670332
72	XLOC_010076	Nfu_p_1_018456	Age18weeks	1.95231263632658e-18	-0.432099	10.8891	9.23239	6.80553	0.624986	-0.678103
73	XLOC_008597	FTL	Age18weeks	3.0486247884745e-18	0.346256	3.8717	4.97595	5.10894	1.31956	0.400056
74	XLOC_022675	ATPIF1B	Age18weeks	3.30013542096757e-18	-0.342063	4.35192	4.49537	2.73934	0.629455	-0.667825
75	XLOC_017629	HSPA8	Age18weeks	3.95066133621036e-18	0.255821	8.02865	10.525	9.37028	1.16711	0.222935
76	XLOC_008014	Nfu_p_1_038719	Age12weeks	4.14520407636472e-18	0.324669	9.61371	12.9231	12.5839	1.30895	0.388415
77	XLOC_004414	CLK4A	Age18weeks	4.46251188772628e-18	0.386966	3.22572	3.33587	4.02018	1.24629	0.317641
78	XLOC_015169	RANBP9	Age18weeks	4.53901662804597e-18	0.55354	0.905459	1.29559	1.51492	1.6731	0.742522
79	XLOC_022330	Nfu_g_1_015310	Age18weeks	5.02862764478837e-18	0.431598	3.07911	3.15823	4.61375	1.4984	0.583424
80	XLOC_003434	MYO18AA	Age12weeks	5.55527212990033e-18	1.35883	0.149423	0.630888	0.444728	2.97631	1.57352
81	XLOC_007905	PRPH2B	Age18weeks	7.45172761580815e-18	0.30773	7.21471	6.89331	9.48492	1.31466	0.394695
82	XLOC_015499	UGT1B4	Age18weeks	2.07402247708066e-17	-0.338967	11.3436	11.7791	7.69578	0.678427	-0.559734
83	XLOC_009927	MAPKBP1	Age18weeks	2.57978569226094e-17	0.3996	4.51868	4.62436	7.43448	1.64528	0.718331
84	XLOC_023690	LOC107393658	Age18weeks	3.07968772230599e-17	-0.659863	1.29117	0.940907	0.646643	0.500818	-0.997643
85	XLOC_013508	Nfu_p_1_017672	Age18weeks	3.13114590632753e-17	-1.35652	0.710802	0.509889	0.139861	0.196765	-2.34546
86	XLOC_019505	SLC25A18	Age18weeks	3.27548319430992e-17	-0.334735	4.80018	4.4408	3.21302	0.669354	-0.579159
87	XLOC_006973	Nfu_p_1_015904	Age12weeks	4.62002227431739e-17	0.228661	239.738	319.711	385.722	1.60893	0.686105
88	XLOC_013386	SNAP25(2OF2)	Age18weeks	5.95887349589708e-17	0.247669	6.85788	6.75161	9.35892	1.3647	0.44858
89	XLOC_014836	CLSTN2	Age18weeks	6.30625178309816e-17	0.94263	0.919355	1.47374	2.76935	3.01228	1.59085
90	XLOC_013200	COX4I1	Age18weeks	9.3747608037455e-17	-0.258438	9.65215	9.68915	6.89478	0.714326	-0.485346
91	XLOC_009063	LOC107377722	Age18weeks	9.87978337691702e-17	-0.422948	2.7022	2.71144	1.55471	0.575349	-0.79749
92	XLOC_001739	CABZ01089777.1	Age18weeks	1.00285497123589e-16	0.222023	21.3531	22.9347	27.1581	1.27186	0.346937
93	XLOC_013255	Nfu_g_1_003199	Age12weeks	1.73622849683281e-16	-0.488849	2.62544	1.59697	1.5418	0.587253	-0.767947
94	XLOC_012241	LOC107380401	Age18weeks	1.93439922252376e-16	0.541902	2.80053	2.66327	6.77726	2.41999	1.275
95	XLOC_004548	RPL36A	Age18weeks	2.90164389943749e-16	-0.33607	10.7703	10.9632	7.20442	0.668917	-0.580102
96	XLOC_003264	RGS9A	Age18weeks	2.96773820070442e-16	0.17501	13.4251	14.3291	14.8596	1.10685	0.146466
97	XLOC_022994	UBA52	Age18weeks	3.29798930648349e-16	-0.378955	7.57642	7.2492	4.57476	0.603815	-0.727822
98	XLOC_020965	NDUFA4(1OF2)	Age18weeks	3.6015695352765e-16	-0.67835	1.84003	1.48761	1.17873	0.640603	-0.642498
99	XLOC_015820	RPLP2	Age18weeks	3.61881703303734e-16	-0.308591	10.2813	10.0066	7.16341	0.69674	-0.521308
100	XLOC_020710	GALNT13	Age18weeks	4.26666264753324e-16	0.416814	4.83247	5.37393	8.68735	1.7977	0.846155
101	XLOC_011256	XLOC_011256	Age18weeks	4.5387121046369e-16	-0.523492	1.95622	1.76219	1.09631	0.560422	-0.835414
102	XLOC_006607	MXI1	Age18weeks	5.43802345463033e-16	0.519596	1.96165	2.19245	3.77415	1.92396	0.944082
103	XLOC_019903	NECAB2	Age12weeks	1.22099319700116e-15	-1.75985	0.469117	0.0690751	0.553193	1.17922	0.237835
104	XLOC_011411	SPINT2	Age12weeks	1.24518403676159e-15	1.79409	0.0436975	0.292349	0.13953	3.1931	1.67496
105	XLOC_005047	ITM2A	Age18weeks	1.39849856599589e-15	0.275974	5.1796	5.22453	6.93002	1.33794	0.420018
106	XLOC_014630	RX2	Age18weeks	1.57060475870358e-15	-0.614482	1.47343	0.895182	0.764588	0.518916	-0.946428
107	XLOC_004739	ZC3HDC1L	Age18weeks	1.74334025197279e-15	1.15968	0.186658	0.199578	0.600774	3.21857	1.68642
108	XLOC_003379	HSPA1A	Age12weeks	1.84780955668931e-15	0.714776	3.0806	6.31484	11.5878	3.76154	1.91132
109	XLOC_015159	KCNQ3	Age18weeks	1.97592006475804e-15	1.39853	0.262817	0.405457	0.957135	3.64183	1.86466
110	XLOC_009722	RD3	Age18weeks	2.29411761271956e-15	-0.37398	5.61919	4.69507	3.5597	0.633491	-0.658604
111	XLOC_011537	NDUFC2	Age18weeks	2.40035912296745e-15	-0.33003	4.27192	4.12621	3.00843	0.704233	-0.505876
112	XLOC_020916	MIB2	Age18weeks	2.45992836314406e-15	0.478385	2.14863	2.86551	3.49088	1.6247	0.700173
113	XLOC_018205	GNG8	Age18weeks	3.20798580502166e-15	-0.246663	233.77	231.332	160.158	0.68511	-0.545592
114	XLOC_018772	GHITM	Age18weeks	4.37829995984607e-15	0.412449	2.23498	3.33795	3.22961	1.44503	0.531098
115	XLOC_011339	HIF1AL	Age18weeks	4.84614139746692e-15	0.401527	1.99523	2.20567	3.03177	1.5195	0.603601
116	XLOC_014905	XLOC_014905	Age18weeks	1.62330183640414e-14	-0.41844	3.1454	3.39905	1.87225	0.595234	-0.748471
117	XLOC_006297	RPL37	Age18weeks	1.63997077217964e-14	-0.368196	9.51219	9.74227	5.82241	0.6121	-0.70816
118	XLOC_019949	LOC107389328	Age18weeks	2.23581509999298e-14	1.50637	0.29062	0.726518	1.39196	4.78962	2.25991
119	XLOC_004000	LOC107373925	Age12weeks	2.56922242971351e-14	-1.47077	0.523802	0.117625	0.407338	0.777656	-0.362795
120	XLOC_005262	RPL39	Age18weeks	2.96679896657852e-14	-0.333648	12.3521	13.0923	8.06074	0.652581	-0.615772
121	XLOC_007308	SPOCK3	Age18weeks	5.32694511452727e-14	0.257781	10.4181	10.9718	13.3702	1.28335	0.359917
122	XLOC_015253	SAMD7	Age12weeks	5.41244398572512e-14	-0.724514	1.54079	0.709442	0.442392	0.28712	-1.80027
123	XLOC_022431	COX8A	Age18weeks	5.5119144833305e-14	-0.261312	15.3178	15.9423	10.5223	0.68693	-0.541765
124	XLOC_013841	XLOC_013841	Age18weeks	5.73240532421833e-14	-0.478291	2.00785	2.0497	1.08978	0.542758	-0.881619
125	XLOC_012146	GUCA1C	Age18weeks	6.03142181850894e-14	-0.273887	6.752	6.85988	5.14612	0.762161	-0.391831
126	XLOC_013770	PREX2	Age12weeks	6.97028605430699e-14	1.03471	0.210391	0.582817	0.386793	1.83845	0.87849
127	XLOC_011983	XLOC_011983	Age12weeks	7.33235571364507e-14	0.758904	24.4837	52.6314	30.1882	1.23299	0.302165
128	XLOC_001113	OLA.14568	Age12weeks	8.29912630466288e-14	-0.234435	10.0215	7.91943	5.59639	0.558436	-0.840536
129	XLOC_000441	Nfu_g_1_017340	Age18weeks	8.40587776118552e-14	0.704614	0.440421	0.659391	0.812064	1.84384	0.882712
130	XLOC_012865	CYP27C1	Age12weeks	8.83364360432786e-14	0.860355	3.18275	7.87173	3.44292	1.08174	0.113355
131	XLOC_018465	SLC38A10	Age18weeks	1.01481582580717e-13	0.587483	1.00678	1.3007	2.14614	2.13169	1.09199
132	XLOC_009826	ATF3	Age18weeks	1.17611236146539e-13	1.24747	0.440148	0.729819	1.20658	2.74131	1.45487
133	XLOC_013653	PALMDB	Age18weeks	1.34908250860499e-13	0.636972	0.713264	0.78535	1.7258	2.41958	1.27475
134	XLOC_017030	ZGC:158409	Age18weeks	1.38264780205271e-13	-0.203993	22.6211	20.0184	16.73	0.739576	-0.435229
135	XLOC_000409	JUN	Age18weeks	1.51974281359985e-13	1.34867	0.266918	0.296411	0.660094	2.47302	1.30627
136	XLOC_008956	SI:DKEY-33I22.3	Age18weeks	1.54101443172811e-13	-0.384401	17.6553	15.9262	11.8024	0.66849	-0.581022
137	XLOC_013936	RHOT1B	Age18weeks	2.06541935580859e-13	0.291577	4.08946	4.58457	5.07339	1.2406	0.31104
138	XLOC_005088	XLOC_005088	Age18weeks	2.10039846966796e-13	-0.376168	3.36101	3.40374	2.16662	0.644634	-0.633448
139	XLOC_013659	RPS20	Age18weeks	2.15685650559616e-13	-0.556938	3.96543	4.21421	2.24915	0.567189	-0.818098
140	XLOC_008323	CYCSB	Age18weeks	3.16275018948979e-13	-0.329796	6.26407	5.71501	4.07017	0.649764	-0.622013
141	XLOC_005804	NXNL1(1OF2)	Age18weeks	3.18052189913037e-13	0.854202	0.582914	0.886701	1.21734	2.08837	1.06238
142	XLOC_010461	XLOC_010461	Age18weeks	3.40579493917582e-13	-0.537748	3.43851	2.28001	1.82792	0.531602	-0.911583
143	XLOC_021995	ODC1	Age18weeks	4.01261694093664e-13	-0.696668	1.01479	0.681033	0.447227	0.440709	-1.1821
144	XLOC_007520	MORN4	Age18weeks	5.15980444206471e-13	-0.744014	0.981579	0.681591	0.454505	0.463035	-1.11081
145	XLOC_008565	DDX5	Age18weeks	5.25572360115681e-13	0.277169	4.09023	4.37915	5.14695	1.25835	0.331534
146	XLOC_002541	HSPA1A	Age12weeks	6.34869580412805e-13	0.504243	7.61932	12.1713	16.3929	2.15149	1.10534
147	XLOC_020593	LAMP1	Age18weeks	6.58829710574909e-13	0.559706	0.869371	0.877714	1.63444	1.88003	0.910756
148	XLOC_006291	OLA.7268	Age18weeks	7.10245988166438e-13	0.211843	18.4666	21.4671	21.1332	1.1444	0.194594
149	XLOC_012795	XLOC_012795	Age18weeks	8.12278151924584e-13	0.554525	5.71885	6.23225	10.5248	1.84037	0.879995
150	XLOC_000277	SI:DKEY-33I22.3	Age18weeks	8.25730203791699e-13	0.364104	1.95335	2.41475	2.99172	1.53158	0.615021
151	XLOC_017361	ATP5L	Age18weeks	8.73333330834716e-13	-0.296143	6.31724	6.6219	4.34762	0.688216	-0.539067
152	XLOC_013342	ADPRHL1	Age18weeks	8.81351461184821e-13	-0.265669	6.48589	5.94382	4.71866	0.727527	-0.458927
153	XLOC_005789	ATP5H	Age18weeks	9.20445142592585e-13	-0.28699	6.21453	6.47627	4.2428	0.682723	-0.550628
154	XLOC_003622	Nfu_p_1_056500	Age18weeks	1.47311796802258e-12	1.13947	1.23801	2.79279	3.35588	2.7107	1.43867
155	XLOC_020822	RPS21	Age18weeks	1.73051229486842e-12	-0.363728	9.01945	9.13328	5.62737	0.623915	-0.680578
156	XLOC_023375	NDUFA7	Age18weeks	2.30821680180965e-12	-0.468981	1.37437	1.28257	0.823322	0.599053	-0.739245
157	XLOC_018345	PDE6C	Age18weeks	2.31271346505719e-12	-0.178383	30.7811	29.8752	25.903	0.841523	-0.248926
158	XLOC_012475	ATP5J	Age18weeks	3.64008655839324e-12	-0.314614	4.06274	4.34407	2.73159	0.672352	-0.572712
159	XLOC_013081	HSD11B2	Age18weeks	4.10658394848604e-12	0.72392	0.90763	1.23779	2.12015	2.33592	1.22399
160	XLOC_024799	RPLP1	Age18weeks	4.75869771400832e-12	-0.332971	8.00828	7.26668	5.39333	0.67347	-0.570315
161	XLOC_010752	STAT3	Age18weeks	5.76833624541349e-12	0.736758	0.73743	0.971748	1.73257	2.34947	1.23234
162	XLOC_013279	GRAMD2(1OF2)	Age18weeks	5.97625264175498e-12	0.259617	6.25945	6.4778	9.03119	1.44281	0.528879
163	XLOC_017755	Nfu_p_1_012389	Age18weeks	6.2184992435068e-12	-0.993248	0.573253	0.320215	0.196083	0.342054	-1.5477
164	XLOC_002114	LOC107395832	Age18weeks	6.64192728604967e-12	0.683119	0.417783	0.501337	0.944575	2.26092	1.17691
165	XLOC_003621	Nfu_p_1_056500	Age18weeks	7.85604513273193e-12	1.16576	0.941751	1.94057	2.65439	2.81857	1.49496
166	XLOC_009581	ZBTB4	Age18weeks	8.14870869230405e-12	0.300708	3.5301	4.40829	4.69101	1.32886	0.410189
167	XLOC_011424	VPS37D	Age18weeks	8.34679611273444e-12	0.541289	0.674329	0.786545	0.999796	1.48265	0.568182
168	XLOC_010989	SALL3A	Age18weeks	1.09678035390836e-11	-0.451799	2.55796	2.12267	1.44874	0.566365	-0.820196
169	XLOC_023709	ES1	Age12weeks	1.11755198351303e-11	0.725202	18.9644	42.6943	21.2278	1.11935	0.162659
170	XLOC_019215	FRMD5(1OF2)	Age18weeks	1.1906350667794e-11	0.595734	1.14313	1.52243	2.50668	2.19282	1.13279
171	XLOC_021067	XLOC_021067	Age18weeks	1.43144607343158e-11	-0.308047	7.71103	8.2446	4.96439	0.643804	-0.635306
172	XLOC_004576	UBL3B	Age18weeks	2.01472403307666e-11	0.466534	1.33424	1.39154	2.15401	1.61441	0.691003
173	XLOC_002317	NDUFS6	Age18weeks	2.07951182310337e-11	-0.335478	2.82917	2.74711	1.85464	0.655541	-0.609241
174	XLOC_013272	RPS17	Age18weeks	2.08564414510373e-11	-0.476424	2.07001	2.24032	1.30912	0.63242	-0.661044
175	XLOC_004383	DUSP1	Age18weeks	2.34302518420842e-11	1.06232	0.173954	0.278763	0.466531	2.68193	1.42327
176	XLOC_023132	UQCRH	Age18weeks	2.43885204186065e-11	-0.256028	6.36909	6.42255	4.48517	0.704209	-0.505924
177	XLOC_019164	XLOC_019164	Age18weeks	2.44343162413758e-11	-0.454266	1.88693	1.60046	1.15716	0.613248	-0.705457
178	XLOC_014001	OLA.21063	Age18weeks	3.31548913225011e-11	-0.267879	42.5997	42.8457	32.379	0.760075	-0.395787
179	XLOC_005676	PLXNB2(1OF2)	Age18weeks	3.49705862918066e-11	0.681051	1.02509	1.33356	2.51362	2.4521	1.29402
180	XLOC_010860	EPB41B	Age12weeks	3.57150707340963e-11	-0.218038	15.8266	14.1467	12.2615	0.774742	-0.368212
181	XLOC_017767	XLOC_017767	Age18weeks	3.7297848870801e-11	-0.250616	5.20766	4.68244	3.88068	0.745186	-0.424327
182	XLOC_024897	NDUFS5	Age18weeks	4.07116997862963e-11	-0.303434	3.60317	3.78878	2.43492	0.675771	-0.565394
183	XLOC_023418	CTH	Age18weeks	4.38798028617688e-11	0.749733	0.354641	0.462182	0.82997	2.34031	1.2267
184	XLOC_003863	XLOC_003863	Age18weeks	4.86633893095503e-11	0.529966	1.82544	2.3714	3.17348	1.73847	0.797821
185	XLOC_019622	5_8S_rRNA	Age18weeks	5.6505976623314e-11	-1.55935	0.497129	0.374567	0.0945071	0.190106	-2.39513
186	XLOC_008014	Nfu_p_1_038719	Age18weeks	6.05218948099816e-11	0.283451	9.61371	12.9231	12.5839	1.30895	0.388415
187	XLOC_005273	ARL13A	Age18weeks	8.26135871957144e-11	0.217971	8.67602	10.339	9.92174	1.14358	0.193559
188	XLOC_008495	NDUFAB1	Age18weeks	9.31638961558143e-11	-0.285293	3.689	3.78783	2.62136	0.710589	-0.492913
189	XLOC_019194	DNAJA4	Age18weeks	1.02711372343596e-10	0.703486	1.26078	1.93496	2.39716	1.90134	0.927018
190	XLOC_014806	NDUFA13	Age18weeks	1.11173026287424e-10	-0.322055	2.78705	2.81422	1.99458	0.715658	-0.482657
191	XLOC_014630	RX2	Age12weeks	1.38586132770146e-10	-0.447805	1.47343	0.895182	0.764588	0.518916	-0.946428
192	XLOC_017237	SLC7A3A	Age18weeks	1.59112677860444e-10	0.549452	0.742897	0.979376	1.20373	1.62032	0.696278
193	XLOC_016169	MINOS1	Age18weeks	1.59684967232128e-10	-0.494296	1.43421	1.34363	0.882858	0.615572	-0.699999
194	XLOC_015540	JUN(2OF2)	Age12weeks	2.1059440430082e-10	0.920695	0.207566	0.461982	0.356573	1.71788	0.780628
195	XLOC_023341	NR2F6(2OF2)	Age18weeks	2.11828710703096e-10	-0.378094	3.11558	2.38079	1.77144	0.568577	-0.814573
196	XLOC_000078	USP46	Age18weeks	2.44727291434485e-10	0.582013	0.664579	0.650287	1.42039	2.13728	1.09578
197	XLOC_010011	GMIP	Age18weeks	3.31193093156934e-10	-0.420945	2.03361	1.62956	1.22829	0.603995	-0.727391
198	XLOC_022364	Nfu_g_1_007454	Age12weeks	3.38098648109412e-10	1.68366	0.169888	0.767349	1.91041	11.2451	3.49123
199	XLOC_001652	PKN2	Age18weeks	4.12216508093007e-10	0.295522	3.37981	3.1462	4.5251	1.33886	0.421008
200	XLOC_017380	ZNHIT3	Age18weeks	4.26297809118636e-10	0.345282	2.17069	2.77794	2.5991	1.19736	0.259855
201	XLOC_021563	PGD	Age18weeks	4.37500260257456e-10	0.232315	5.27124	6.10866	6.55057	1.2427	0.313479
202	XLOC_017311	HMGB1A	Age18weeks	4.97201714879865e-10	-0.351086	3.16898	2.44487	2.19052	0.691238	-0.532745
203	XLOC_024805	RPL30	Age18weeks	5.1248274998475e-10	-0.273956	7.80453	8.22121	5.36895	0.687928	-0.539671
204	XLOC_011451	FRYA	Age18weeks	5.59513488561412e-10	0.25171	6.9667	7.74164	10.2321	1.46872	0.554561
205	XLOC_006882	PITPNB	Age18weeks	6.05575869459582e-10	-0.285154	3.15037	2.79995	2.28862	0.726461	-0.461042
206	XLOC_012017	CAMKK1(2OF2)	Age18weeks	6.27929986812818e-10	0.203628	6.15215	6.43762	7.03132	1.1429	0.192705
207	XLOC_022666	SOUL3	Age18weeks	6.84039550507089e-10	-0.251856	6.82779	6.10438	5.13736	0.752419	-0.410391
208	XLOC_004343	RELL2	Age18weeks	7.16267352087373e-10	0.916333	0.326309	0.377479	1.05583	3.23567	1.69407
209	XLOC_014436	XLOC_014436	Age18weeks	7.5047027940514e-10	-0.415198	1.69545	1.57299	1.01169	0.596706	-0.744908
210	XLOC_021340	NDUFB11	Age18weeks	7.9495751250736e-10	-0.333131	2.37137	2.5323	1.50244	0.633573	-0.658418
211	XLOC_011982	XLOC_011982	Age12weeks	9.59572738388971e-10	0.526019	32.6284	54.1286	33.3884	1.02329	0.0332219
212	XLOC_005697	NTN4 (1 OF 2)	Age18weeks	9.92097968057748e-10	0.984292	0.220025	0.358947	0.581955	2.64495	1.40324
213	XLOC_019889	TANGO6	Age18weeks	1.00321335056107e-09	0.641612	0.783588	0.744715	1.42861	1.82316	0.866442
214	XLOC_013113	RPLP2L	Age18weeks	1.09722896520451e-09	-0.344256	5.18212	5.38782	3.27134	0.631274	-0.663661
215	XLOC_008901	PER1	Age12weeks	1.14256142146475e-09	-0.194184	9.56602	7.85337	6.42161	0.671294	-0.574983
216	XLOC_006046	MCTP1B	Age18weeks	1.18124648612104e-09	0.547215	1.2254	1.40509	2.34351	1.91244	0.935416
217	XLOC_002740	SERINC3	Age18weeks	1.42862960370458e-09	0.631746	0.53229	0.735402	1.1168	2.0981	1.06908
218	XLOC_008597	FTL	Age12weeks	1.74843654386276e-09	0.251072	3.8717	4.97595	5.10894	1.31956	0.400056
219	XLOC_007991	OLA.14682	Age18weeks	1.7785257691422e-09	0.13328	21.6445	23.3374	24.7126	1.14175	0.191246
220	XLOC_008001	THRA (2 OF 2)	Age18weeks	1.79882873648096e-09	0.335179	2.54563	2.93834	4.11116	1.61499	0.691526
221	XLOC_007660	CHRM3A	Age12weeks	1.91812229857422e-09	-1.36581	0.366563	0.109166	0.347331	0.947533	-0.0777512
222	XLOC_023055	NDUFB5	Age18weeks	1.9595161405156e-09	-0.267497	3.77809	3.78204	2.83387	0.75008	-0.414884
223	XLOC_009142	GALNT14	Age18weeks	2.07865512934016e-09	0.969227	0.428355	0.485203	1.11964	2.61381	1.38615
224	XLOC_016708	BX005328.1	Age18weeks	2.58095411283643e-09	0.305427	2.7063	2.80447	4.36116	1.61148	0.688388
225	XLOC_023690	LOC107393658	Age12weeks	2.90666506656042e-09	-0.42463	1.29117	0.940907	0.646643	0.500818	-0.997643
226	XLOC_024379	DYNLL1	Age18weeks	3.04485963033812e-09	-0.457723	1.83322	1.55697	0.972415	0.53044	-0.914738
227	XLOC_014410	THRB	Age18weeks	3.11495491767977e-09	-0.709958	1.53944	0.981358	0.868814	0.56437	-0.825287
228	XLOC_007168	TNFRSFA	Age18weeks	3.1753621181639e-09	0.822595	0.597317	0.642487	1.69332	2.83488	1.50329
229	XLOC_018026	NDUFA2	Age18weeks	3.70267049874518e-09	-0.321276	2.40935	2.4106	1.5391	0.638803	-0.646556
230	XLOC_009473	BX005437.1	Age18weeks	4.03122783510209e-09	-0.404354	1.96186	1.75859	1.15137	0.586879	-0.768866
231	XLOC_001014	EIF3I	Age12weeks	4.2276704339358e-09	0.424378	0.746799	1.21696	0.765509	1.02505	0.0357
232	XLOC_013090	CNGB1A	Age18weeks	5.66457363656877e-09	0.264412	4.84566	5.68589	5.8509	1.20745	0.271966
233	XLOC_007642	CDHR1A	Age18weeks	5.93267603539894e-09	-0.381875	3.71718	2.94048	2.66279	0.716347	-0.481269
234	XLOC_005149	UQCRQ	Age18weeks	7.41667858093631e-09	-0.30118	3.38891	3.13612	2.14546	0.633082	-0.659536
235	XLOC_012798	LUZP2	Age18weeks	8.26854864934251e-09	0.746628	0.493236	0.507125	1.39587	2.83001	1.50081
236	XLOC_020900	LIMA1	Age18weeks	8.62627345154317e-09	0.329738	2.28304	2.30386	2.96363	1.29811	0.37641
237	XLOC_012614	SALL1A	Age18weeks	1.02763539394179e-08	-0.363882	1.99161	1.49666	1.35645	0.681083	-0.554097
238	XLOC_018096	CTNS	Age18weeks	1.08413670791638e-08	0.999864	0.185071	0.292236	0.447628	2.41868	1.27422
239	XLOC_024366	CKMT2	Age12weeks	1.14785172414027e-08	0.262162	30.0999	41.5316	31.0725	1.03231	0.045877
240	XLOC_017032	EI24	Age18weeks	1.20403728555266e-08	0.4319	0.865649	1.14367	1.30386	1.50623	0.590941
241	XLOC_016571	CISH	Age18weeks	1.33105464636862e-08	0.5465	1.59578	1.93671	2.71347	1.7004	0.765875
242	XLOC_021448	TUBA1C	Age18weeks	1.38240536001345e-08	-0.469774	1.1244	1.02614	0.704727	0.626756	-0.674024
243	XLOC_009486	PPP2R5B	Age18weeks	1.54107855140977e-08	-0.305194	3.89415	3.24132	3.15252	0.809554	-0.3048
244	XLOC_012819	MFGE8(2OF2)	Age18weeks	1.54974879130072e-08	0.343251	1.87586	1.86126	2.57264	1.37145	0.4557
245	XLOC_009735	HSP90AB1	Age18weeks	1.56135539364567e-08	-0.170544	17.3023	16.0018	13.4797	0.77907	-0.360176
246	XLOC_006828	Nfu_p_1_037847	Age12weeks	1.68725517900947e-08	-0.393297	1.34123	0.885826	0.479981	0.357867	-1.48251
247	XLOC_022264	KTN1	Age18weeks	1.71805208279899e-08	-0.368199	2.76145	2.28995	1.91589	0.693797	-0.527415
248	XLOC_008816	TMEM237B	Age18weeks	1.99250890634141e-08	-0.246353	6.43301	5.80782	4.80512	0.746947	-0.420922
249	XLOC_019731	SYNM	Age18weeks	2.12095350958251e-08	-0.259053	5.0963	4.61359	3.76305	0.738389	-0.437547
250	XLOC_001027	GLSB	Age18weeks	2.54850062189602e-08	-0.485614	1.29521	1.32676	0.787595	0.608084	-0.717658
251	XLOC_010943	SPAG1(1OF2)	Age18weeks	2.84171209175582e-08	0.34919	1.4662	1.47966	2.52353	1.72113	0.78336
252	XLOC_023264	RGS5A	Age12weeks	2.88834931947393e-08	0.79295	0.405116	0.71812	0.373499	0.921957	-0.117229
253	XLOC_018772	GHITM	Age12weeks	3.14503729934823e-08	0.308833	2.23498	3.33795	3.22961	1.44503	0.531098
254	XLOC_024917	HIVEP1	Age18weeks	3.4159886165763e-08	0.422871	2.9592	3.54817	5.49788	1.85789	0.893667
255	XLOC_005448	NDUFA5	Age18weeks	3.72513736044603e-08	-0.334915	2.77841	3.13991	1.83848	0.661702	-0.595746
256	XLOC_013551	LPHN3(1OF2)	Age18weeks	3.75167391925099e-08	1.18998	0.22281	0.268439	0.670927	3.01121	1.59034
257	XLOC_007194	FNBP1 (1 OF 2)	Age18weeks	3.91502398397438e-08	0.377055	3.99584	4.03505	6.66133	1.66707	0.737312
258	XLOC_003878	XLOC_003878	Age12weeks	4.11411228808559e-08	0.275424	1.72806	2.30849	2.23745	1.29477	0.372697
259	XLOC_000450	JMJD1C	Age18weeks	4.2161249721583e-08	0.39414	2.20986	2.71314	3.96199	1.79287	0.842274
260	XLOC_009270	HSP90AA1.2	Age18weeks	4.87930389112646e-08	0.176771	45.0849	60.0017	53.7286	1.19172	0.253046
261	XLOC_021853	COX4I2	Age12weeks	5.24310874702414e-08	0.277028	5.94166	8.15597	5.68688	0.957119	-0.0632299
262	XLOC_024679	NDUFB9	Age18weeks	5.39386833508012e-08	-0.230125	4.23864	4.04403	3.05009	0.719592	-0.474748
263	XLOC_000598	PCF11	Age18weeks	5.66309841663633e-08	0.400051	1.47606	1.48624	2.17399	1.47283	0.55859
264	XLOC_013794	NDUFB4	Age18weeks	5.73781504618816e-08	-0.341995	1.88464	1.83041	1.2191	0.646857	-0.628481
265	XLOC_013483	SOX10(1OF2)	Age18weeks	6.22011787207619e-08	0.848019	0.137588	0.32154	0.349902	2.54312	1.3466
266	XLOC_009822	SMPDL3A	Age18weeks	6.97538495088284e-08	-1.53654	2.46398	1.12478	0.505567	0.205183	-2.28502
267	XLOC_017934	HUNK	Age18weeks	7.07772332430149e-08	0.344372	2.38682	2.74252	3.15972	1.32382	0.404706
268	XLOC_007713	MDH1(2OF2)	Age18weeks	7.91721526886216e-08	-0.388247	2.59976	2.19282	1.78169	0.685328	-0.545133
269	XLOC_010461	XLOC_010461	Age12weeks	7.9569788964666e-08	-0.37528	3.43851	2.28001	1.82792	0.531602	-0.911583
270	XLOC_003732	LOC107373237	Age18weeks	8.19522236893339e-08	0.431075	1.17098	1.45206	1.82959	1.56244	0.643801
271	XLOC_007418	ATE1	Age18weeks	8.3286292980517e-08	0.411068	1.68	1.81773	3.12899	1.86249	0.897234
272	XLOC_018218	KIF19	Age18weeks	8.55641170544716e-08	0.536226	0.954759	1.16765	1.86281	1.95108	0.964275
273	XLOC_006047	ARRDC3B	Age18weeks	9.00299263101234e-08	-0.681798	0.857041	0.64906	0.502012	0.58575	-0.771642
274	XLOC_021762	PPDPFA	Age18weeks	9.11359192378188e-08	-0.192753	10.4294	10.5359	7.77801	0.745776	-0.423185
275	XLOC_016267	ABI3BP	Age18weeks	9.29544007133585e-08	1.17337	0.424931	0.399088	1.41954	3.34064	1.74013
276	XLOC_004349	HSPA9	Age18weeks	1.01142811540538e-07	0.364474	1.05899	1.45433	1.38245	1.30544	0.384536
277	XLOC_023980	NDUFS4	Age18weeks	1.05251661265217e-07	-0.30385	2.29458	2.17187	1.7288	0.753429	-0.408457
278	XLOC_008550	WBP2	Age18weeks	1.06069395164763e-07	0.313279	1.27889	1.58946	1.51092	1.18143	0.240531
279	XLOC_015756	IP6K2	Age18weeks	1.17314719805052e-07	0.362399	1.28705	1.52685	1.87894	1.45989	0.545855
280	XLOC_019627	Nfu_g_1_008019	Age12weeks	1.20843904146635e-07	-1.03376	0.306762	0.0907832	0.169392	0.552194	-0.856753
281	XLOC_017030	ZGC:158409	Age12weeks	1.23927945324102e-07	-0.145939	22.6211	20.0184	16.73	0.739576	-0.435229
282	XLOC_006215	XLOC_006215	Age18weeks	1.58361070638554e-07	-0.261012	4.18005	4.4656	2.88682	0.69062	-0.534037
283	XLOC_012692	ADM(1OF2)	Age18weeks	1.79594581596599e-07	-0.594322	1.32728	0.903579	0.673474	0.507408	-0.978782
284	XLOC_015883	FKBP5	Age12weeks	1.87922785713344e-07	0.32297	2.76772	3.62313	3.44392	1.24432	0.315356
285	XLOC_014862	ANKRD33BB	Age18weeks	1.88916369912783e-07	0.256049	3.70069	3.85548	4.40024	1.18903	0.249788
286	XLOC_021784	HMGA1	Age18weeks	2.42493339193525e-07	-0.29561	2.59681	2.19465	1.78861	0.688769	-0.537907
287	XLOC_015850	EFCAB1	Age18weeks	2.7643840260301e-07	0.696942	0.287674	0.388876	0.573963	1.99518	0.996521
288	XLOC_018045	MCAM (1 OF 2)	Age18weeks	2.79419898894853e-07	1.21818	0.231843	0.445465	0.667626	2.87964	1.52589
289	XLOC_000593	GUCA1D	Age18weeks	2.95076780463452e-07	-0.524394	1.22891	1.23174	0.787491	0.640806	-0.64204
290	XLOC_016305	SH3BP4A	Age18weeks	2.96394863933301e-07	0.395577	2.20488	2.21517	3.94077	1.78729	0.837776
291	XLOC_017810	XLOC_017810	Age12weeks	3.07026520658219e-07	-0.876934	0.380198	0.155641	0.252994	0.665428	-0.587646
292	XLOC_019579	COX5A(2OF2)	Age18weeks	3.14482958234566e-07	-0.289274	2.42229	2.18754	1.64053	0.677264	-0.562211
293	XLOC_003621	Nfu_p_1_056500	Age12weeks	3.31568218177528e-07	0.951416	0.941751	1.94057	2.65439	2.81857	1.49496
294	XLOC_009795	CLU	Age12weeks	3.84284668291179e-07	0.411302	1.40877	1.94106	2.5515	1.81115	0.856904
295	XLOC_023080	RX1	Age18weeks	3.92671929291835e-07	0.544808	1.36576	1.51846	2.56839	1.88056	0.911159
296	XLOC_006776	PRDX2	Age18weeks	3.97942030266332e-07	0.274487	5.12799	5.97495	6.0837	1.18637	0.246554
297	XLOC_003878	XLOC_003878	Age18weeks	3.98931238487741e-07	0.281006	1.72806	2.30849	2.23745	1.29477	0.372697
298	XLOC_015158	XLOC_015158	Age18weeks	4.14175198193565e-07	1.79753	0.0857489	0.133523	0.347454	4.05199	2.01863
299	XLOC_021874	NDRG3B	Age18weeks	4.16502257787968e-07	0.245611	3.0119	3.13725	3.74306	1.24275	0.313541
300	XLOC_013152	EIF4G2 (2 OF 2)	Age18weeks	4.27271619055085e-07	0.444206	0.751214	0.837878	1.28386	1.70905	0.773193
301	XLOC_016285	PTPRNB	Age18weeks	4.45565188210911e-07	1.17219	0.149548	0.537554	0.64689	4.32563	2.11291
302	XLOC_011004	SDHA	Age18weeks	5.20483170928675e-07	0.341704	1.07584	1.28709	1.38001	1.28273	0.359214
303	XLOC_017342	CADM2A	Age18weeks	5.24465790656092e-07	0.485622	3.92211	4.32565	6.84507	1.74525	0.803438
304	XLOC_017551	SLC4A4A	Age18weeks	5.27993419055842e-07	0.459328	1.44051	1.57283	2.47567	1.71861	0.781243
305	XLOC_000440	EIF1B	Age12weeks	5.32174404986143e-07	0.242875	2.6507	3.49781	2.81476	1.06189	0.0866385
306	XLOC_019757	IMPDH1A	Age18weeks	5.4022984472852e-07	-0.168512	11.8281	10.9659	10.1475	0.857914	-0.221095
307	XLOC_000160	PTP4A3	Age18weeks	5.83641506741975e-07	-0.280386	4.12067	3.78465	2.956	0.717359	-0.479233
308	XLOC_011171	PNRC2	Age18weeks	6.21008010627417e-07	0.159548	9.31747	9.90351	10.3598	1.11187	0.152992
309	XLOC_024423	NDRG1A	Age12weeks	6.57771354077362e-07	0.174649	10.0442	11.8058	12.4902	1.24353	0.314438
310	XLOC_021966	SLIRP	Age18weeks	7.08760606410807e-07	-0.296975	2.44278	2.25005	1.66013	0.679606	-0.55723
311	XLOC_024355	MAPKAPK5	Age18weeks	7.53960602463844e-07	0.56718	0.467293	0.500466	0.961547	2.0577	1.04103
312	XLOC_009581	ZBTB4	Age12weeks	7.99330945154073e-07	0.23049	3.5301	4.40829	4.69101	1.32886	0.410189
313	XLOC_013074	OLA.334	Age18weeks	1.16796515006013e-06	0.333932	1.13542	1.33928	1.43121	1.26051	0.334011
314	XLOC_003021	HELRODRAFT_181249	Age12weeks	1.21235555314432e-06	-1.62209	0.287737	0.0608406	0.315065	1.09498	0.130898
315	XLOC_015440	NMNAT3	Age18weeks	1.23154758489599e-06	-0.503462	14.0589	16.4958	7.62428	0.542309	-0.882814
316	XLOC_019948	CCND2A	Age12weeks	1.28570553983317e-06	0.733564	0.423868	0.793937	1.31337	3.09853	1.63158
317	XLOC_016588	TRIM62	Age18weeks	1.36297050911493e-06	0.686768	0.691083	0.770897	1.29905	1.87973	0.910522
318	XLOC_017311	HMGB1A	Age12weeks	1.37843245735624e-06	-0.266139	3.16898	2.44487	2.19052	0.691238	-0.532745
319	XLOC_007861	PROZA	Age18weeks	1.40005814330541e-06	0.79635	0.276873	0.442509	0.525122	1.89662	0.923431
320	XLOC_004068	XLOC_004068	Age18weeks	1.41088352005443e-06	-1.1008	68.6044	48.7998	19.7222	0.287477	-1.79848
321	XLOC_001114	HPCA	Age18weeks	1.42495538776495e-06	-0.448291	1.6385	1.55283	1.05703	0.645125	-0.63235
322	XLOC_024688	ZHX2(2OF2)	Age18weeks	1.55956762857798e-06	0.339688	4.37577	4.52282	7.71483	1.76308	0.818097
323	XLOC_004738	SLC16A7	Age18weeks	1.72582059294353e-06	-0.412857	1.74661	1.34192	1.29569	0.74183	-0.430839
324	XLOC_009821	SMPDL3A	Age18weeks	1.8025165084062e-06	0.744365	0.238009	0.3043	0.484625	2.03616	1.02585
325	XLOC_014199	OXSR1B	Age18weeks	2.00298930709918e-06	0.774141	0.307276	0.387216	0.646728	2.10472	1.07363
326	XLOC_009213	TMEM244	Age18weeks	2.01401770378714e-06	0.186408	4.80136	4.8948	5.65398	1.17758	0.235824
327	XLOC_017593	NTM	Age18weeks	2.12801570907702e-06	-0.30448	4.19562	3.70283	3.60873	0.860119	-0.217393
328	XLOC_007907	SI:DKEY-43F9.4	Age12weeks	2.31033592881625e-06	-0.887442	0.644791	0.237454	0.62042	0.962204	-0.0555852
329	XLOC_014356	ZGC:112982	Age18weeks	2.35688959563054e-06	0.525664	0.654058	0.59074	1.18277	1.80836	0.854681
330	XLOC_019949	LOC107389328	Age12weeks	2.48047077547783e-06	1.11058	0.29062	0.726518	1.39196	4.78962	2.25991
331	XLOC_017449	PLEKHB1	Age18weeks	2.5558804652784e-06	0.33211	6.40869	8.61134	10.2485	1.59916	0.677312
332	XLOC_015079	TOMM7	Age18weeks	2.61677925029329e-06	-0.283893	2.5006	2.55148	1.66906	0.667462	-0.583242
333	XLOC_007801	IER2(2OF2)	Age18weeks	2.66627862442567e-06	0.689709	1.04057	1.5804	1.58607	1.52423	0.608082
334	XLOC_003295	XLOC_003295	Age18weeks	2.70212462481506e-06	-0.48517	0.953435	0.731725	0.627396	0.658037	-0.603759
335	XLOC_011996	RPL35A	Age18weeks	2.73420081978827e-06	-0.219392	10.6451	11.1936	7.82573	0.735146	-0.443896
336	XLOC_007378	OLA.7797	Age18weeks	3.39233306045979e-06	-0.914563	0.325167	0.243788	0.130781	0.402196	-1.31403
337	XLOC_016004	SUCLG2	Age18weeks	3.62205563865306e-06	0.604112	0.695764	0.860907	1.3318	1.91416	0.93671
338	XLOC_015342	ARHGAP21B	Age18weeks	3.65455515979421e-06	0.626085	0.330633	0.509293	0.664549	2.00993	1.00714
339	XLOC_010730	GPR146	Age18weeks	3.73524796465465e-06	0.359221	1.07578	1.42275	1.53049	1.42268	0.508612
340	XLOC_024546	Nfu_g_1_004094	Age18weeks	3.93674312963972e-06	0.915982	0.168134	0.345163	0.347193	2.06499	1.04613
341	XLOC_005803	NXNL1(2OF2)	Age18weeks	3.95306616497555e-06	-0.33923	1.98231	1.76861	1.28631	0.648891	-0.623951
342	XLOC_014696	CEBPD	Age18weeks	3.99330578900339e-06	1.36305	0.0708149	0.18729	0.346327	4.8906	2.29001
343	XLOC_006785	RPS15A	Age18weeks	4.4294966960155e-06	-0.249936	10.3969	11.0532	7.66522	0.737258	-0.439759
344	XLOC_016847	NAAA	Age18weeks	4.50624183654889e-06	0.292346	2.23841	2.25817	2.93986	1.31337	0.393271
345	XLOC_021028	Nfu_p_1_024873	Age18weeks	4.61751805713294e-06	0.148887	10.7162	11.3837	12.2531	1.14342	0.193353
346	XLOC_021058	ANKRD33AA	Age12weeks	4.94867926899799e-06	-0.248866	4.04439	3.18974	3.15427	0.779912	-0.358616
347	XLOC_012614	SALL1A	Age12weeks	5.67910904761786e-06	-0.281789	1.99161	1.49666	1.35645	0.681083	-0.554097
348	XLOC_015949	MAP3K12(1OF2)	Age18weeks	6.30655252898493e-06	1.26766	0.122244	0.151403	0.501171	4.09976	2.03554
349	XLOC_016886	LWS-B	Age18weeks	6.38838573975039e-06	0.762805	71.4876	73.056	108.636	1.51964	0.603732
350	XLOC_012028	OLA.26123	Age18weeks	6.45932117998072e-06	-2.90339	0.262877	0.120216	0.0118374	0.0450303	-4.47296
351	XLOC_023845	GAS2L1	Age18weeks	6.91406037491689e-06	-0.50618	0.985669	0.75636	0.562789	0.570971	-0.808509
352	XLOC_004865	NUDT4B	Age18weeks	7.38062155735571e-06	-1.17122	0.265516	0.147958	0.0896974	0.337823	-1.56566
353	XLOC_007004	RAB11FIP1B	Age12weeks	7.51456544134778e-06	-0.222959	5.25674	4.34731	3.3306	0.633588	-0.658384
354	XLOC_017783	Nfu_g_1_005337	Age12weeks	7.57144540265792e-06	0.165161	9.36275	11.0907	11.7469	1.25464	0.327279
355	XLOC_013026	FZD3B	Age18weeks	8.00698215255433e-06	1.05574	0.0774393	0.185974	0.223111	2.88111	1.52662
356	XLOC_007945	CBX7A	Age18weeks	8.07927014701509e-06	0.40607	0.834721	1.04515	1.27512	1.5276	0.611271
357	XLOC_018224	PRPH2A	Age12weeks	8.49126831745352e-06	-0.128015	18.2673	15.9729	19.3764	1.06072	0.0850383
358	XLOC_021229	GRM4	Age18weeks	8.56907438273581e-06	1.32796	0.0910858	0.0460075	0.453145	4.97493	2.31468
359	XLOC_012328	CCNL1	Age18weeks	8.64054608876327e-06	0.333265	1.62176	1.57535	2.04777	1.26268	0.336488
360	XLOC_002914	XLOC_002914	Age18weeks	8.93191508374444e-06	0.500743	0.420741	0.395356	0.638566	1.51772	0.601906
361	XLOC_020477	XLOC_020477	Age12weeks	9.55900215281059e-06	0.649475	0.276957	0.525797	0.362063	1.30729	0.386576

## Sheet: Horizontal
	id	gene_short_name	term	q_value	estimate	exprs_mean_6w	exprs_mean_12w	exprs_mean_18w	FC_6_18	log2(FC)
1	XLOC_011171	PNRC2	Age18weeks	2.40243e-168	0.542679	24.092	28.5167	41.2998	1.71425	0.777581
2	XLOC_002152	7SK	Age18weeks	1.50847e-148	-2.61012	4.42318	4.3302	0.296531	0.0670402	-3.89883
3	XLOC_018411	H1F0	Age18weeks	3.7499e-116	-1.50004	9.05857	3.3522	2.02678	0.223742	-2.16009
4	XLOC_018128	HTRA1B	Age18weeks	1.39871e-115	0.493075	28.517	34.9941	46.665	1.63639	0.710521
5	XLOC_021516	XLOC_021516	Age18weeks	5.56055e-111	-0.60569	13.9623	11.1241	7.66401	0.548909	-0.865362
6	XLOC_018597	RPL36	Age18weeks	5.16057e-86	-0.450453	20.0014	18.8353	12.5145	0.625678	-0.676508
7	XLOC_007942	AL928657.1	Age18weeks	1.89284e-81	-0.617228	9.08791	7.24271	4.81518	0.529845	-0.916359
8	XLOC_024203	XLOC_024203	Age18weeks	5.93105e-79	-0.530652	11.8683	9.37137	6.92927	0.583844	-0.776344
9	XLOC_002542	LOC107373896	Age18weeks	1.66376e-78	0.488024	32.7889	36.0505	52.548	1.60262	0.68043
10	XLOC_019448	NDRG4	Age18weeks	1.53969e-77	0.353587	28.9692	36.4589	41.927	1.44729	0.533356
11	XLOC_003862	XLOC_003862	Age18weeks	1.09476e-73	0.825241	7.42983	8.32636	16.8446	2.26715	1.18088
12	XLOC_018411	H1F0	Age12weeks	3.31185e-73	-0.973481	9.05857	3.3522	2.02678	0.223742	-2.16009
13	XLOC_016446	XLOC_016446	Age18weeks	2.16568e-72	-0.523978	10.6599	8.48625	6.31552	0.592455	-0.755222
14	XLOC_007249	SSU_rRNA_eukarya	Age18weeks	2.41427e-70	-1.01576	29.0724	40.9468	10.4872	0.360727	-1.47102
15	XLOC_016129	LOC107385699	Age18weeks	1.01039e-69	-0.41897	27.8588	23.6492	17.8741	0.641597	-0.64026
16	XLOC_018216	LOC107387694	Age18weeks	1.13419e-69	-0.414878	20.2675	18.3896	13.3197	0.657192	-0.605612
17	XLOC_006974	FYB	Age18weeks	5.72351e-69	-0.703898	5.71039	4.97195	2.85068	0.499209	-1.00228
18	XLOC_006006	OLA.10615	Age18weeks	1.895e-67	-0.524605	10.0249	7.76967	5.91726	0.590256	-0.760586
19	XLOC_019483	XLOC_019483	Age18weeks	1.60073e-66	-0.584874	19.8781	17.8809	11.3055	0.568742	-0.814153
20	XLOC_015884	FKBP5	Age18weeks	6.90181e-63	0.684703	3.69273	5.73325	7.44308	2.0156	1.01121
21	XLOC_001956	RPS28	Age18weeks	1.20816e-62	-0.38277	22.6106	21.4009	15.1599	0.670479	-0.576737
22	XLOC_001769	28S_rRNA	Age18weeks	2.51627e-60	-1.30778	177.86	211.91	48.3289	0.271725	-1.87978
23	XLOC_000301	HPCAL4	Age12weeks	4.89495e-59	0.334426	20.3195	29.5285	19.1172	0.940829	-0.0879959
24	XLOC_004404	CCNG1	Age18weeks	3.98119e-58	0.39636	11.2935	12.437	16.6131	1.47103	0.556827
25	XLOC_014905	XLOC_014905	Age18weeks	1.1117e-56	-0.657934	5.02821	4.05479	2.61084	0.519239	-0.94553
26	XLOC_024907	EEF1A1L1	Age18weeks	1.62776e-55	0.319045	23.6017	24.9035	31.6323	1.34026	0.422509
27	XLOC_005230	TSC22D3	Age18weeks	6.68121e-55	0.851464	2.28747	4.00914	5.38801	2.35544	1.236
28	XLOC_016613	XLOC_016613	Age18weeks	3.3317e-54	-0.433312	11.855	11.1329	7.67565	0.647458	-0.627141
29	XLOC_009941	XLOC_009941	Age18weeks	3.56615e-53	-0.342054	26.1352	23.9304	18.3864	0.703512	-0.507353
30	XLOC_022994	UBA52	Age18weeks	2.15539e-50	-0.36759	15.3307	15.0201	10.47	0.682946	-0.550157
31	XLOC_022431	COX8A	Age18weeks	1.21121e-48	-0.335093	19.394	16.9201	14.0589	0.724913	-0.46412
32	XLOC_005262	RPL39	Age18weeks	6.28377e-48	-0.339267	25.0072	22.021	17.6146	0.704379	-0.505577
33	XLOC_021067	XLOC_021067	Age18weeks	2.81951e-46	-0.484476	7.30093	6.34205	4.52235	0.619421	-0.691008
34	XLOC_013659	RPS20	Age18weeks	1.977e-45	-0.521072	6.47969	6.4518	3.76097	0.580425	-0.784818
35	XLOC_020678	GAD1A	Age18weeks	1.53936e-44	0.430041	14.6946	19.2934	22.7058	1.54517	0.62777
36	XLOC_019598	Nfu_g_1_026687	Age18weeks	4.42897e-44	-0.693587	21.0898	26.2183	10.2631	0.486638	-1.03908
37	XLOC_017804	COX7B2	Age18weeks	4.50602e-44	-0.445885	7.71011	6.46703	4.85907	0.630221	-0.66607
38	XLOC_007962	OLA.21063	Age18weeks	5.81837e-44	-0.808494	8.12035	5.02727	3.8488	0.47397	-1.07713
39	XLOC_021579	ENO1A	Age18weeks	1.21277e-43	0.319684	32.6264	38.2664	44.9683	1.37828	0.462865
40	XLOC_008503	SHISA8(2OF2)	Age18weeks	1.02377e-42	-0.583043	4.55518	3.92409	2.51483	0.552081	-0.857049
41	XLOC_023527	EEF2	Age18weeks	1.42326e-39	0.465871	3.85696	4.29156	6.05615	1.57019	0.650936
42	XLOC_021861	SYPA	Age18weeks	3.29749e-39	0.466727	3.63019	4.41586	5.80138	1.59809	0.676348
43	XLOC_013272	RPS17	Age18weeks	4.119e-38	-0.4916	5.98861	6.04621	3.63017	0.606179	-0.722184
44	XLOC_009284	CEBPZ	Age18weeks	1.4278e-37	-0.398781	8.9916	7.52293	5.987	0.665843	-0.586745
45	XLOC_018550	ATP1B1(1OF2)	Age18weeks	2.67473e-37	0.243561	41.5519	46.2417	54.1252	1.30259	0.381387
46	XLOC_024566	UQCRB	Age18weeks	6.29304e-37	-0.381587	8.72446	7.4276	5.89116	0.675246	-0.566514
47	XLOC_009537	TSC22D1(2OF2)	Age18weeks	8.05102e-37	0.35764	7.98193	9.135	11.381	1.42585	0.51182
48	XLOC_013841	XLOC_013841	Age18weeks	3.01766e-35	-0.569277	3.61471	3.14496	2.00133	0.553663	-0.852919
49	XLOC_011890	SLC3A2	Age18weeks	3.63926e-35	0.829189	1.43641	2.80134	3.27526	2.28017	1.18914
50	XLOC_000363	GNG13(1OF2)	Age18weeks	1.25215e-34	-1.16782	1.29725	1.3016	0.382744	0.295043	-1.761
51	XLOC_002541	HSPA1A	Age18weeks	5.86175e-34	0.703999	5.47033	8.38899	11.8522	2.16663	1.11545
52	XLOC_023539	BSG	Age18weeks	2.67012e-33	0.326761	8.09561	7.85438	11.2878	1.39431	0.479555
53	XLOC_024970	SERINC1	Age18weeks	1.35624e-32	0.382805	4.89171	5.73109	7.09682	1.45079	0.536834
54	XLOC_005088	XLOC_005088	Age18weeks	3.52175e-32	-0.477096	5.10083	4.36938	3.17053	0.62157	-0.686011
55	XLOC_003379	HSPA1A	Age18weeks	4.10785e-32	1.30867	1.1925	2.52022	5.16603	4.33212	2.11507
56	XLOC_017361	ATP5L	Age18weeks	6.23067e-32	-0.362208	7.99965	7.13781	5.58999	0.69878	-0.51709
57	XLOC_019448	NDRG4	Age12weeks	7.43553e-32	0.234514	28.9692	36.4589	41.927	1.44729	0.533356
58	XLOC_022510	PLEKHD1	Age18weeks	2.7507e-31	-0.268538	32.3135	31.0172	24.4676	0.757195	-0.401263
59	XLOC_010244	PABPC1B	Age18weeks	6.37701e-31	0.286847	8.89057	10.1501	11.8979	1.33826	0.420363
60	XLOC_006215	XLOC_006215	Age18weeks	2.21966e-30	-0.508969	4.40143	3.55833	2.59988	0.590691	-0.759524
61	XLOC_009786	GAREML	Age18weeks	3.08049e-30	-0.353338	7.80649	6.63419	5.38679	0.69004	-0.535249
62	XLOC_003863	XLOC_003863	Age18weeks	4.20385e-30	0.72388	2.34712	2.56257	4.69618	2.00083	1.0006
63	XLOC_005789	ATP5H	Age18weeks	4.21826e-30	-0.333783	9.82517	9.02961	6.967	0.709097	-0.495945
64	XLOC_020822	RPS21	Age18weeks	4.88197e-30	-0.264806	22.8893	22.2166	17.2533	0.75377	-0.407804
65	XLOC_020245	ATP5G3A	Age18weeks	7.25041e-30	-0.27915	17.6426	15.6451	13.2273	0.749735	-0.415547
66	XLOC_018205	GNG8	Age18weeks	8.21313e-30	-0.714638	4.82015	3.09322	2.61779	0.543092	-0.880731
67	XLOC_006297	RPL37	Age18weeks	1.10234e-29	-0.264908	18.653	18.1597	14.1955	0.76103	-0.393974
68	XLOC_017354	ALDOCB	Age18weeks	1.19489e-29	0.236047	20.0484	21.1569	25.5955	1.27668	0.3524
69	XLOC_014507	PTMAB	Age18weeks	8.8276e-29	-0.320897	27.9233	22.5168	21.0482	0.753784	-0.407776
70	XLOC_023690	LOC107393658	Age18weeks	7.68202e-28	-0.765131	1.9195	1.30984	0.880106	0.458507	-1.12498
71	XLOC_015252	SEC62	Age18weeks	6.89665e-27	-0.528437	3.27615	2.62907	2.00296	0.611376	-0.709868
72	XLOC_008310	XLOC_008310	Age18weeks	2.99758e-26	-0.497816	4.22665	3.66605	2.57146	0.608391	-0.716929
73	XLOC_016798	RPS26	Age18weeks	3.13593e-26	-0.263896	20.8125	19.6052	15.9287	0.765344	-0.385821
74	XLOC_007308	SPOCK3	Age18weeks	1.3671e-25	0.218197	15.6513	16.7843	19.6519	1.25561	0.328385
75	XLOC_012475	ATP5J	Age18weeks	2.25299e-25	-0.412728	4.82474	4.15805	3.16458	0.655906	-0.608439
76	XLOC_011256	XLOC_011256	Age18weeks	4.45486e-25	-0.604486	2.41818	1.98395	1.29843	0.536948	-0.897146
77	XLOC_022675	ATPIF1B	Age18weeks	2.08564e-24	-0.405736	4.8635	4.29843	3.36666	0.69223	-0.530677
78	XLOC_023493	RXRA2	Age18weeks	5.88139e-24	0.543834	1.54754	1.98634	2.6877	1.73675	0.796392
79	XLOC_009795	CLU	Age18weeks	6.10864e-24	0.69414	1.04471	1.42652	2.1101	2.01981	1.01422
80	XLOC_024119	PBX3A	Age18weeks	9.9878e-24	0.777709	1.31197	1.38855	2.75323	2.09854	1.06938
81	XLOC_004548	RPL36A	Age18weeks	1.58302e-23	-0.22474	21.3027	20.5927	16.9275	0.794618	-0.331667
82	XLOC_013113	RPLP2L	Age18weeks	2.7374e-23	-0.300014	9.21711	9.08739	6.67972	0.724709	-0.464527
83	XLOC_023754	KLF9	Age18weeks	3.23813e-23	0.992527	0.530847	0.96019	1.4205	2.67592	1.42003
84	XLOC_011983	XLOC_011983	Age12weeks	3.60842e-23	0.595961	10.5083	19.5335	8.21131	0.781409	-0.35585
85	XLOC_012241	LOC107380401	Age18weeks	6.38757e-23	0.539958	1.81613	2.06376	3.12453	1.72043	0.782773
86	XLOC_006785	RPS15A	Age18weeks	7.62458e-23	-0.229717	21.879	20.5871	17.2334	0.787666	-0.344344
87	XLOC_024448	RPS18	Age18weeks	8.9123e-23	-0.288407	9.51242	9.83358	7.05169	0.741314	-0.431843
88	XLOC_007962	OLA.21063	Age12weeks	1.41654e-22	-0.546233	8.12035	5.02727	3.8488	0.47397	-1.07713
89	XLOC_021603	CPNE5 (2 OF 2)	Age18weeks	1.46016e-22	0.522679	2.08332	2.44352	3.59006	1.72324	0.785126
90	XLOC_005149	UQCRQ	Age18weeks	4.58076e-22	-0.396889	4.498	3.78414	3.06449	0.681301	-0.553636
91	XLOC_015499	UGT1B4	Age18weeks	8.36925e-22	-0.216375	22.6276	21.2424	17.7951	0.786435	-0.3466
92	XLOC_005448	NDUFA5	Age18weeks	9.82729e-22	-0.375743	4.81699	4.34604	3.29695	0.684441	-0.547001
93	XLOC_010978	SYBU	Age18weeks	1.03448e-21	0.783107	0.636665	1.00297	1.34907	2.11896	1.08336
94	XLOC_022072	ARG2	Age18weeks	1.6315e-21	0.446033	2.6933	3.22225	4.13612	1.53571	0.618905
95	XLOC_024805	RPL30	Age18weeks	4.57076e-21	-0.210764	24.203	23.8544	19.2475	0.795253	-0.330514
96	XLOC_014915	GAD1B	Age18weeks	2.83506e-20	0.302659	8.82762	10.5249	11.8194	1.33891	0.421063
97	XLOC_005047	ITM2A	Age18weeks	7.53934e-20	0.313124	4.54071	5.52291	6.24911	1.37624	0.460733
98	XLOC_021516	XLOC_021516	Age12weeks	1.04627e-19	-0.232454	13.9623	11.1241	7.66401	0.548909	-0.865362
99	XLOC_010505	Nfu_g_1_018035	Age18weeks	1.08022e-19	-0.30964	7.16937	6.06448	5.36068	0.747719	-0.419431
100	XLOC_019294	KRAS	Age18weeks	1.23209e-19	0.197895	14.9865	15.6319	18.2366	1.21687	0.283178
101	XLOC_022330	Nfu_g_1_015310	Age18weeks	1.42664e-19	0.265755	9.15772	8.61942	11.8738	1.29659	0.374724
102	XLOC_011890	SLC3A2	Age12weeks	1.60824e-19	0.651616	1.43641	2.80134	3.27526	2.28017	1.18914
103	XLOC_008565	DDX5	Age18weeks	2.11743e-19	0.41356	2.64297	2.83319	3.95772	1.49745	0.582509
104	XLOC_020974	YBX1	Age18weeks	2.29247e-19	0.205279	17.18	18.0024	21.1931	1.23359	0.302867
105	XLOC_023132	UQCRH	Age18weeks	3.4687e-19	-0.325066	5.98514	5.32631	4.31919	0.721653	-0.470623
106	XLOC_024897	NDUFS5	Age18weeks	4.08296e-19	-0.348727	5.06491	4.63165	3.64237	0.719139	-0.475657
107	XLOC_016135	PRKCDA	Age18weeks	4.56883e-19	0.457865	2.00442	2.65705	3.28966	1.6412	0.714751
108	XLOC_001217	PRKAR2AB	Age18weeks	4.58153e-19	0.162639	31.5897	32.6654	37.1736	1.17677	0.234827
109	XLOC_011982	XLOC_011982	Age12weeks	5.3016e-19	0.490379	22.8685	36.8971	26.8517	1.17418	0.231648
110	XLOC_005230	TSC22D3	Age12weeks	5.90779e-19	0.542206	2.28747	4.00914	5.38801	2.35544	1.236
111	XLOC_018468	PRKAR1AB	Age18weeks	7.4426e-19	0.261617	7.4417	8.44545	9.67101	1.29957	0.378035
112	XLOC_009037	LAPTM4A	Age18weeks	9.5762e-19	0.344547	3.55037	3.79886	4.9856	1.40425	0.489798
113	XLOC_017820	MSXD	Age18weeks	1.26363e-18	0.510463	2.10617	2.41332	3.51894	1.67077	0.740517
114	XLOC_022328	LDLRAP1B	Age18weeks	2.31521e-18	3.15675	0.0331759	0.30968	0.981974	29.599	4.88748
115	XLOC_023375	NDUFA7	Age18weeks	3.04303e-18	-0.465781	2.87596	2.49182	1.79706	0.624856	-0.678405
116	XLOC_007801	IER2(2OF2)	Age18weeks	3.59726e-18	0.382834	16.2188	22.6369	22.833	1.40781	0.493456
117	XLOC_005443	LDHB (1 OF 2)	Age18weeks	3.88213e-18	0.238559	9.40073	9.50501	11.9137	1.26732	0.34178
118	XLOC_018598	NDUFA11	Age18weeks	6.14222e-18	-0.395257	3.7925	3.49691	2.58341	0.681191	-0.55387
119	XLOC_024816	LAPTM4B	Age18weeks	7.92337e-18	0.335386	5.03005	6.88564	7.05384	1.40234	0.487834
120	XLOC_000464	Nfu_g_1_021966	Age18weeks	9.15302e-18	1.01362	0.300173	0.358905	0.778724	2.59425	1.37532
121	XLOC_019636	AQP9(2OF2)	Age18weeks	1.53904e-17	0.160711	29.3822	31.3713	34.4907	1.17386	0.231265
122	XLOC_008135	UBTD1A	Age18weeks	1.88693e-17	0.239973	8.3914	10.4991	10.5889	1.26188	0.335572
123	XLOC_011171	PNRC2	Age12weeks	3.21073e-17	0.186526	24.092	28.5167	41.2998	1.71425	0.777581
124	XLOC_009822	SMPDL3A	Age18weeks	3.51283e-17	-1.5573	1.02181	0.515683	0.253153	0.24775	-2.01305
125	XLOC_024583	FABP3	Age18weeks	4.75944e-17	-0.319023	7.50718	6.71051	5.43078	0.723411	-0.467112
126	XLOC_007101	XLOC_007101	Age18weeks	6.237e-17	0.272954	5.98132	6.91606	7.77666	1.30016	0.378688
127	XLOC_018026	NDUFA2	Age18weeks	7.07466e-17	-0.446938	2.72879	2.42265	1.77918	0.652004	-0.617048
128	XLOC_016189	BX088712.2	Age18weeks	7.4932e-17	0.454367	1.81107	2.10627	2.91702	1.61066	0.687652
129	XLOC_015884	FKBP5	Age12weeks	8.07803e-17	0.387491	3.69273	5.73325	7.44308	2.0156	1.01121
130	XLOC_006275	ARHGAP24	Age18weeks	9.2522e-17	0.552294	1.20407	1.3597	1.99509	1.65696	0.728542
131	XLOC_015904	GNAI2B	Age18weeks	1.35725e-16	0.462338	2.73795	2.98555	4.37626	1.59837	0.6766
132	XLOC_009063	LOC107377722	Age18weeks	2.3457e-16	-0.436904	3.01272	2.45536	1.92916	0.640338	-0.643093
133	XLOC_001559	XLOC_001559	Age12weeks	3.36088e-16	1.81828	0.186473	1.13227	0.284188	1.52402	0.607882
134	XLOC_001259	LOC107395171	Age18weeks	3.50345e-16	-0.182074	28.2594	27.0063	23.795	0.842018	-0.248077
135	XLOC_001623	RPS15	Age18weeks	5.15805e-16	-0.214564	13.1782	13.1314	10.4326	0.791654	-0.337059
136	XLOC_003622	Nfu_p_1_056500	Age18weeks	8.61722e-16	1.23959	1.02083	2.68348	4.02619	3.94404	1.97968
137	XLOC_014436	XLOC_014436	Age18weeks	1.07738e-15	-0.499486	2.16471	1.81126	1.29977	0.600436	-0.735919
138	XLOC_005648	PTN	Age18weeks	2.1303e-15	-0.159864	33.2167	32.4451	28.9207	0.870667	-0.199807
139	XLOC_024495	DDAH2	Age18weeks	3.4965e-15	0.402261	2.15131	2.67779	3.18249	1.47933	0.564942
140	XLOC_018984	CDC42EP1(1OF2)	Age18weeks	4.2155e-15	0.640161	0.826212	1.20285	1.59441	1.92978	0.948437
141	XLOC_015803	PLXNA2(3OF3)	Age18weeks	4.33989e-15	0.400049	3.40458	3.50159	4.98725	1.46486	0.550767
142	XLOC_023091	CALRL	Age18weeks	4.82313e-15	0.442173	2.10495	2.81884	3.37478	1.60326	0.681007
143	XLOC_020678	GAD1A	Age12weeks	6.52174e-15	0.268957	14.6946	19.2934	22.7058	1.54517	0.62777
144	XLOC_004530	HRASLS5	Age18weeks	6.91892e-15	0.473169	1.37796	1.71641	2.16554	1.57156	0.652193
145	XLOC_023934	CDO1	Age18weeks	8.46049e-15	0.885454	0.701007	1.0988	1.58146	2.25598	1.17376
146	XLOC_009048	PPP2R5A	Age18weeks	8.51994e-15	0.250388	7.15373	6.96348	9.08114	1.26943	0.344177
147	XLOC_013386	SNAP25(2OF2)	Age18weeks	8.57414e-15	0.311777	3.60525	3.9376	5.10023	1.41467	0.500464
148	XLOC_016288	TMEM198A	Age18weeks	1.7984e-14	0.532206	1.16961	1.7986	1.95933	1.6752	0.744331
149	XLOC_006006	OLA.10615	Age12weeks	1.98502e-14	-0.23388	10.0249	7.76967	5.91726	0.590256	-0.760586
150	XLOC_019051	MFGE8(1OF2)	Age18weeks	2.20417e-14	0.570574	0.939365	1.31487	1.62034	1.72493	0.78654
151	XLOC_024816	LAPTM4B	Age12weeks	2.3646e-14	0.309138	5.03005	6.88564	7.05384	1.40234	0.487834
152	XLOC_012366	BRIP1	Age18weeks	2.55545e-14	0.532431	1.09481	1.22162	1.831	1.67243	0.741946
153	XLOC_023655	COX6A1	Age18weeks	2.80875e-14	-0.208193	12.9942	12.2457	10.5468	0.81165	-0.30107
154	XLOC_024020	RPL35	Age18weeks	2.8285e-14	-0.190772	14.2683	15.1046	11.6403	0.815815	-0.293687
155	XLOC_004414	CLK4A	Age18weeks	5.47606e-14	0.360719	3.13063	3.44201	4.56416	1.45791	0.543899
156	XLOC_013376	RPS6KA2	Age18weeks	6.5728e-14	0.323581	4.51099	5.57324	6.19342	1.37296	0.457293
157	XLOC_016218	XLOC_016218	Age18weeks	8.2013e-14	0.437704	1.70464	2.20988	2.5756	1.51094	0.595445
158	XLOC_021143	YWHAB(2OF2)	Age18weeks	8.77539e-14	0.234467	5.74543	5.96532	7.31697	1.27353	0.348831
159	XLOC_024620	ATP1A3(1OF2)	Age18weeks	9.88704e-14	-0.226886	9.32425	8.78308	7.22422	0.774778	-0.368145
160	XLOC_013827	OLA.20167	Age18weeks	1.12301e-13	-1.07817	0.797236	0.515063	0.255365	0.320313	-1.64244
161	XLOC_024203	XLOC_024203	Age12weeks	1.1646e-13	-0.211298	11.8683	9.37137	6.92927	0.583844	-0.776344
162	XLOC_007252	ONECUT2	Age18weeks	1.22317e-13	0.285545	5.21281	5.31322	6.93172	1.32975	0.411151
163	XLOC_024001	BX548021.2	Age18weeks	1.25384e-13	0.736816	0.542008	0.761725	1.18671	2.18947	1.13058
164	XLOC_018128	HTRA1B	Age12weeks	1.85255e-13	0.185888	28.517	34.9941	46.665	1.63639	0.710521
165	XLOC_022364	Nfu_g_1_007454	Age18weeks	2.2471e-13	4.09691	0.0674938	0.292111	4.24355	62.8731	5.97437
166	XLOC_004417	NME5	Age18weeks	2.37881e-13	0.380877	2.31391	2.56088	3.25849	1.40822	0.493869
167	XLOC_001909	ABAT	Age18weeks	2.57882e-13	-0.443166	2.56246	2.52343	1.69841	0.662803	-0.593348
168	XLOC_018067	RPL5(1OF2)	Age18weeks	2.89805e-13	0.200992	9.52156	9.99149	11.5192	1.2098	0.274773
169	XLOC_016169	MINOS1	Age18weeks	2.91589e-13	-0.595773	1.5766	1.24919	0.85567	0.54273	-0.881693
170	XLOC_023039	FAM43A	Age18weeks	3.73177e-13	0.309905	4.98725	5.7541	6.73738	1.35092	0.433942
171	XLOC_018205	GNG8	Age12weeks	4.47315e-13	-0.459773	4.82015	3.09322	2.61779	0.543092	-0.880731
172	XLOC_011537	NDUFC2	Age18weeks	4.97373e-13	-0.31978	3.99031	3.6825	2.899	0.726509	-0.460948
173	XLOC_005502	CSRP2	Age18weeks	6.08414e-13	0.286257	7.70266	9.54762	10.1194	1.31376	0.393698
174	XLOC_006265	SHC3	Age18weeks	6.29958e-13	0.379141	2.54517	2.6829	3.61952	1.42212	0.508038
175	XLOC_004068	XLOC_004068	Age18weeks	6.37416e-13	-1.06982	116.347	156.845	42.6032	0.366175	-1.44939
176	XLOC_013200	COX4I1	Age18weeks	6.38157e-13	-0.254601	6.67322	5.88523	5.25671	0.787731	-0.344225
177	XLOC_006605	SMC3	Age18weeks	9.9477e-13	0.221085	10.4502	10.9248	12.9634	1.24049	0.310908
178	XLOC_015031	NR1D2B	Age18weeks	1.01252e-12	-0.20763	10.2104	10.3282	8.38744	0.821464	-0.283731
179	XLOC_004830	AHCYL2	Age18weeks	1.01875e-12	0.56653	0.923073	1.19306	1.69002	1.83087	0.872527
180	XLOC_024379	DYNLL1	Age18weeks	1.07025e-12	-0.283234	7.1418	6.41719	5.276	0.738749	-0.436844
181	XLOC_014428	PLCL2 (2 OF 2)	Age18weeks	1.19524e-12	0.23912	8.36577	9.02139	10.5938	1.26632	0.340645
182	XLOC_008135	UBTD1A	Age12weeks	1.34537e-12	0.211513	8.3914	10.4991	10.5889	1.26188	0.335572
183	XLOC_014389	C19H7ORF41	Age18weeks	1.39498e-12	0.434246	1.54367	1.81044	2.3394	1.51548	0.599775
184	XLOC_016280	Nfu_p_1_013444	Age18weeks	1.87675e-12	0.423643	1.78024	1.80558	2.64916	1.48809	0.573462
185	XLOC_019562	RPL27A	Age18weeks	1.95722e-12	-0.178555	19.6597	19.4049	16.3157	0.829907	-0.268978
186	XLOC_006498	CTNNA2	Age18weeks	2.05987e-12	0.300727	17.0601	16.4732	22.7539	1.33375	0.41549
187	XLOC_019622	5_8S_rRNA	Age18weeks	2.08704e-12	-1.33957	0.371729	0.307152	0.0874003	0.235118	-2.08854
188	XLOC_004649	SPRY1	Age18weeks	2.46943e-12	0.606595	0.841632	1.21024	1.53973	1.82946	0.871418
189	XLOC_011996	RPL35A	Age18weeks	2.51507e-12	-0.164812	22.3688	22.6677	18.6496	0.833733	-0.262342
190	XLOC_007353	NDUFB6	Age18weeks	2.66459e-12	-0.408303	2.36343	2.012	1.53182	0.648136	-0.625631
191	XLOC_016446	XLOC_016446	Age12weeks	3.27974e-12	-0.208405	10.6599	8.48625	6.31552	0.592455	-0.755222
192	XLOC_000962	RTN4A	Age18weeks	3.33182e-12	0.334439	2.40366	2.54983	3.43811	1.43036	0.516381
193	XLOC_017371	SRRM3	Age18weeks	3.33818e-12	0.295083	5.75414	6.20396	7.7392	1.34498	0.427585
194	XLOC_011646	ZGC:195170	Age12weeks	3.88446e-12	1.75223	0.0910812	0.520227	0.0957173	1.0509	0.0716264
195	XLOC_020285	CU041398.1	Age12weeks	4.14528e-12	1.7288	0.0964177	0.498375	0.0518114	0.537364	-0.896029
196	XLOC_021340	NDUFB11	Age18weeks	4.18996e-12	-0.338536	3.258	2.8863	2.35355	0.722392	-0.469147
197	XLOC_000833	CX52.7	Age18weeks	7.79504e-12	0.288571	3.85655	4.6925	5.18962	1.34566	0.428319
198	XLOC_019873	RPS17	Age18weeks	1.68431e-11	-0.176826	17.6693	17.1727	14.6242	0.827659	-0.272891
199	XLOC_005444	SLC25A3	Age18weeks	2.13444e-11	0.235587	5.32154	5.27866	6.77726	1.27355	0.348858
200	XLOC_000542	ELOVL5	Age18weeks	2.41398e-11	-0.717391	0.95362	0.804328	0.459326	0.481666	-1.0539
201	XLOC_022246	RTN1	Age18weeks	2.71155e-11	0.230299	6.15781	6.29921	7.77755	1.26304	0.336898
202	XLOC_023960	RPL6	Age18weeks	2.76732e-11	-0.234167	9.76341	9.48575	7.45478	0.763543	-0.389219
203	XLOC_015404	PDE4DIP(2OF2)	Age18weeks	3.80777e-11	0.376247	1.81179	2.07122	2.65809	1.46711	0.552973
204	XLOC_013043	SLC12A4	Age18weeks	3.95473e-11	0.5123	1.31884	1.47539	2.06788	1.56795	0.648878
205	XLOC_007249	SSU_rRNA_eukarya	Age12weeks	4.11367e-11	0.295218	29.0724	40.9468	10.4872	0.360727	-1.47102
206	XLOC_014507	PTMAB	Age12weeks	4.60504e-11	-0.205337	27.9233	22.5168	21.0482	0.753784	-0.407776
207	XLOC_019627	Nfu_g_1_008019	Age12weeks	4.86332e-11	-0.969178	0.635521	0.246329	0.399361	0.628399	-0.670246
208	XLOC_010626	SHC1	Age12weeks	6.03775e-11	-0.354017	4.55219	3.04965	3.4816	0.764817	-0.386813
209	XLOC_013242	MPPED2	Age18weeks	8.85817e-11	0.45834	1.20601	1.39519	1.85716	1.53992	0.622856
210	XLOC_007578	PSAP	Age18weeks	8.97521e-11	0.422515	1.259	1.39144	1.93573	1.53751	0.620595
211	XLOC_023417	LPHN2(1OF3)	Age18weeks	1.37843e-10	0.325213	4.28399	4.30317	5.97034	1.39364	0.478859
212	XLOC_007942	AL928657.1	Age12weeks	1.72029e-10	-0.210786	9.08791	7.24271	4.81518	0.529845	-0.916359
213	XLOC_015264	YES1	Age18weeks	1.74527e-10	0.410007	1.41461	1.64768	2.16577	1.531	0.614478
214	XLOC_000245	RPL27	Age18weeks	2.1832e-10	-0.193555	10.0211	9.89985	8.1733	0.815613	-0.294044
215	XLOC_012476	APPA	Age18weeks	2.33622e-10	0.357798	1.95535	2.23499	2.75559	1.40925	0.494932
216	XLOC_009180	SERPINA10A	Age18weeks	2.51723e-10	0.345771	2.10971	2.40769	2.98956	1.41705	0.502889
217	XLOC_013152	EIF4G2 (2 OF 2)	Age18weeks	2.57675e-10	0.703355	0.451947	0.557172	0.903192	1.99845	0.998878
218	XLOC_015055	GNG8	Age18weeks	2.63495e-10	-0.448736	3.71559	3.34203	2.44085	0.65692	-0.60621
219	XLOC_023757	GFRA2A	Age18weeks	3.01407e-10	0.341878	2.78379	3.09854	4.01223	1.44128	0.527354
220	XLOC_013112	FTH1A	Age18weeks	3.16515e-10	-0.278837	5.41186	4.73089	4.17555	0.771555	-0.374158
221	XLOC_016313	PCBP3(2OF2)	Age18weeks	3.20807e-10	0.139215	45.6229	44.2993	53.1025	1.16394	0.219019
222	XLOC_023653	MSI1(1OF2)	Age18weeks	3.3217e-10	0.487455	1.42735	1.92652	2.32997	1.63238	0.706977
223	XLOC_012998	ATP5G3B	Age18weeks	3.49644e-10	-0.2683	4.74858	4.25988	3.61308	0.760876	-0.394267
224	XLOC_024296	PDLIM5A	Age12weeks	4.02024e-10	-0.689101	1.23175	0.628982	0.960871	0.780084	-0.358298
225	XLOC_004100	FRMD4B(2OF2)	Age18weeks	4.22954e-10	1.23427	0.124985	0.256823	0.43351	3.4685	1.79431
226	XLOC_004993	RPL18A	Age18weeks	4.43335e-10	-0.173322	18.8301	17.3791	15.6637	0.831842	-0.265618
227	XLOC_004532	Nfu_p_1_011418	Age18weeks	4.72758e-10	0.183681	17.1312	19.3014	20.6274	1.20408	0.267933
228	XLOC_021801	MINOS1	Age18weeks	5.00425e-10	-0.353405	2.95429	2.64047	2.04596	0.692537	-0.530036
229	XLOC_010457	IGLON5	Age18weeks	5.41727e-10	0.675689	0.854563	1.4826	1.70088	1.99035	0.99302
230	XLOC_021161	Nfu_p_1_003702	Age18weeks	5.46453e-10	0.27173	3.29565	3.81477	4.33703	1.31599	0.396144
231	XLOC_007041	Nfu_g_1_006382	Age18weeks	8.33912e-10	0.215496	5.47346	5.44928	6.61288	1.20817	0.272825
232	XLOC_024217	PIP5K1BB	Age18weeks	9.31393e-10	1.80197	0.0444895	0.179917	0.305847	6.87459	2.78127
233	XLOC_004836	IFRD1	Age18weeks	9.8413e-10	0.432636	1.24663	1.34416	1.83446	1.47154	0.557323
234	XLOC_021012	ATP5F1	Age18weeks	1.08573e-09	-0.25162	5.49522	4.98905	4.23359	0.770414	-0.376294
235	XLOC_020781	SLC4A3	Age18weeks	1.3084e-09	-0.218152	8.80085	8.17832	6.98042	0.793154	-0.334328
236	XLOC_003621	Nfu_p_1_056500	Age18weeks	1.3433e-09	1.22455	0.554091	1.46366	2.06317	3.72351	1.89666
237	XLOC_005682	ATP5C1	Age18weeks	1.42562e-09	-0.224011	6.27806	5.61183	5.03501	0.802	-0.318325
238	XLOC_004739	ZC3HDC1L	Age18weeks	1.5777e-09	2.82223	0.0239632	0.0218261	0.455811	19.0213	4.24954
239	XLOC_017030	ZGC:158409	Age18weeks	1.87626e-09	-0.315059	3.61673	2.96612	2.68005	0.741016	-0.432423
240	XLOC_019476	TAT	Age18weeks	1.99957e-09	1.26504	0.145969	0.279703	0.531631	3.64207	1.86476
241	XLOC_016219	XLOC_016219	Age18weeks	2.15004e-09	0.347806	2.157	2.48724	3.03905	1.40892	0.494594
242	XLOC_007273	GRIN1A	Age18weeks	2.19445e-09	0.222717	5.80988	5.78867	7.22894	1.24425	0.315275
243	XLOC_023035	PPP1R2	Age18weeks	2.30422e-09	0.240641	5.1067	6.04688	6.65655	1.30349	0.382382
244	XLOC_016185	LRRN1	Age18weeks	2.44667e-09	0.204199	6.55403	7.38857	8.01319	1.22264	0.289996
245	XLOC_007801	IER2(2OF2)	Age12weeks	2.49556e-09	0.296465	16.2188	22.6369	22.833	1.40781	0.493456
246	XLOC_011901	OMPA	Age18weeks	2.93341e-09	-0.893712	0.621132	0.679975	0.240458	0.387129	-1.36911
247	XLOC_020054	ITM2B	Age18weeks	3.22789e-09	0.228669	7.05294	7.5951	8.82927	1.25186	0.324069
248	XLOC_009473	BX005437.1	Age18weeks	3.24688e-09	-0.337055	3.13185	2.70044	2.34909	0.750065	-0.414912
249	XLOC_022921	HENMT1	Age12weeks	3.3047e-09	2.35542	0.0224593	0.232658	0.00677295	0.301566	-1.72946
250	XLOC_015856	TKT	Age18weeks	3.50961e-09	-0.56049	1.16424	1.16746	0.682434	0.586162	-0.770627
251	XLOC_022375	RPL23	Age18weeks	3.55283e-09	-0.15872	22.3133	21.7947	19.1112	0.856492	-0.223488
252	XLOC_011262	RPS9	Age18weeks	3.81563e-09	-0.214917	7.56442	7.53747	6.01698	0.795433	-0.330188
253	XLOC_001083	CAMK2N2	Age18weeks	3.89841e-09	0.250231	5.28449	4.87227	6.81803	1.2902	0.36759
254	XLOC_024909	CX52.9	Age18weeks	4.69677e-09	-0.695458	0.767213	0.580627	0.393297	0.512631	-0.964007
255	XLOC_016981	OLA.5773	Age18weeks	4.96289e-09	0.269549	2.95576	3.2337	3.87964	1.31257	0.392396
256	XLOC_002541	HSPA1A	Age12weeks	5.43188e-09	0.415278	5.47033	8.38899	11.8522	2.16663	1.11545
257	XLOC_024842	GRINA	Age18weeks	6.6316e-09	0.322992	2.09415	2.34362	2.96325	1.41501	0.500816
258	XLOC_011741	Nfu_p_1_039629	Age18weeks	7.16512e-09	0.472147	1.05079	1.15631	1.74796	1.66347	0.734195
259	XLOC_016129	LOC107385699	Age12weeks	7.63028e-09	-0.151612	27.8588	23.6492	17.8741	0.641597	-0.64026
260	XLOC_022772	RYR3(1OF2)	Age18weeks	7.67526e-09	0.272156	5.21508	5.33423	6.76259	1.29674	0.374886
261	XLOC_009615	USP53B	Age18weeks	8.64262e-09	0.424129	1.57762	1.85359	2.4627	1.56102	0.642492
262	XLOC_009465	RPL34	Age18weeks	9.18927e-09	-0.144356	24.293	24.0687	20.9108	0.860776	-0.216291
263	XLOC_008689	DYSF	Age18weeks	1.01367e-08	0.739325	0.458449	0.627542	0.99574	2.17197	1.11901
264	XLOC_005272	XLOC_005272	Age18weeks	1.21906e-08	-0.266246	4.10169	3.75528	3.02681	0.737943	-0.438418
265	XLOC_021579	ENO1A	Age12weeks	1.39291e-08	0.161276	32.6264	38.2664	44.9683	1.37828	0.462865
266	XLOC_018178	PDK2(1OF2)	Age18weeks	1.56651e-08	0.401873	1.38554	1.48103	2.00169	1.44469	0.530764
267	XLOC_018568	RPL5 (1 OF 2)	Age18weeks	1.70681e-08	0.311994	2.84871	3.42994	3.90528	1.3709	0.45512
268	XLOC_000686	EEF1A1A	Age18weeks	1.84645e-08	0.823778	0.239869	0.427463	0.547262	2.28151	1.18999
269	XLOC_016539	SRSF3(2OF2)	Age18weeks	2.05331e-08	0.402205	1.30715	1.42536	1.96269	1.50151	0.58641
270	XLOC_009270	HSP90AA1.2	Age18weeks	2.15059e-08	0.211572	14.334	16.3494	17.6857	1.23383	0.303147
271	XLOC_020593	LAMP1	Age18weeks	2.30315e-08	0.380312	1.36749	1.33083	1.976	1.44499	0.531055
272	XLOC_013754	RPL21	Age18weeks	2.45855e-08	-0.147235	20.6477	20.0725	17.4914	0.847137	-0.239334
273	XLOC_011597	PPP2R1B	Age18weeks	2.63206e-08	0.298742	2.19698	2.28496	2.89187	1.31629	0.396482
274	XLOC_006603	PDCD4B	Age18weeks	3.15372e-08	0.36762	1.53153	1.75299	2.22323	1.45164	0.537679
275	XLOC_018717	SDK2B	Age18weeks	3.23967e-08	0.256977	11.9814	11.6068	15.5827	1.30057	0.379149
276	XLOC_015569	EIF4A2	Age18weeks	3.25208e-08	0.411459	1.09683	1.32592	1.68669	1.53779	0.620854
277	XLOC_001014	EIF3I	Age12weeks	3.31367e-08	0.353524	1.76243	2.57066	1.84958	1.04945	0.0696297
278	XLOC_018229	SRSF2(2OF2)	Age18weeks	3.5107e-08	0.382345	1.4015	1.33317	1.96524	1.40224	0.487734
279	XLOC_017671	ZBTB20	Age18weeks	3.65177e-08	0.226005	5.462	6.10178	6.84095	1.25246	0.324766
280	XLOC_019194	DNAJA4	Age18weeks	3.69264e-08	0.429427	2.39993	2.81993	3.66013	1.5251	0.608903
281	XLOC_018492	TNRC6B (1 OF 3)	Age18weeks	3.94607e-08	-0.522596	1.14519	0.881026	0.667398	0.582782	-0.778971
282	XLOC_024594	CLEP	Age12weeks	4.10896e-08	-0.743168	0.992845	0.467635	0.596496	0.600795	-0.735056
283	XLOC_007013	SETD1BA	Age18weeks	5.20575e-08	-0.472285	1.63228	1.29016	1.07223	0.656894	-0.606267
284	XLOC_000348	XYLT1(2OF2)	Age18weeks	6.03799e-08	0.451664	1.35647	1.68926	2.07101	1.52676	0.610474
285	XLOC_014283	XLOC_014283	Age18weeks	7.02316e-08	-0.373751	2.17658	1.89089	1.55228	0.713174	-0.487673
286	XLOC_021784	HMGA1	Age18weeks	7.49224e-08	-0.477046	1.34218	0.891537	0.846586	0.630753	-0.664854
287	XLOC_018694	ANK3B	Age18weeks	7.63972e-08	-0.240636	6.85789	6.68129	5.37835	0.784258	-0.350601
288	XLOC_005379	FSTL5	Age18weeks	7.93416e-08	0.20771	12.0196	11.6696	14.7035	1.22329	0.290771
289	XLOC_024762	EFNA1A	Age18weeks	8.11388e-08	0.451124	1.33149	1.71309	2.01193	1.51104	0.595539
290	XLOC_008351	NPTX1L	Age18weeks	9.11316e-08	0.296562	3.31498	3.45425	4.66572	1.40747	0.493099
291	XLOC_022174	FABP7A	Age18weeks	1.14704e-07	-1.39823	0.350003	0.267904	0.0873291	0.24951	-2.00283
292	XLOC_009183	XLOC_009183	Age18weeks	1.23847e-07	-0.675786	0.736909	0.686118	0.407723	0.553288	-0.853897
293	XLOC_012171	KIAA1456	Age18weeks	1.26457e-07	0.503339	0.688514	0.801828	1.0803	1.56904	0.64988
294	XLOC_006355	SGTA	Age18weeks	1.31512e-07	0.579718	0.572849	0.792041	0.980559	1.71172	0.775449
295	XLOC_016623	PCBP2	Age18weeks	1.45824e-07	0.294872	2.0784	2.15017	2.903	1.39675	0.482073
296	XLOC_005934	DPY30	Age18weeks	1.62715e-07	-0.390155	1.77001	1.7607	1.15856	0.654546	-0.611434
297	XLOC_015172	GTPBP4	Age18weeks	1.65318e-07	0.470057	0.884196	0.913013	1.37002	1.54945	0.631758
298	XLOC_021241	CSDE1	Age18weeks	1.68768e-07	0.330063	1.66507	2.00947	2.44264	1.46698	0.552854
299	XLOC_001164	Nfu_g_1_007810	Age18weeks	1.69082e-07	0.287767	2.2812	2.72752	3.07767	1.34915	0.432048
300	XLOC_021733	RHO	Age18weeks	1.87234e-07	-0.360635	18.9412	18.8761	13.3847	0.706647	-0.500937
301	XLOC_022626	FYNA	Age18weeks	2.01629e-07	0.391164	1.17429	1.15716	1.75841	1.49742	0.582483
302	XLOC_013508	Nfu_p_1_017672	Age18weeks	2.0361e-07	-1.69057	0.294177	0.171801	0.0683411	0.232313	-2.10586
303	XLOC_002317	NDUFS6	Age18weeks	2.09339e-07	-0.244844	4.02715	3.81982	3.17092	0.787386	-0.344857
304	XLOC_017670	XLOC_017670	Age18weeks	2.80415e-07	0.397391	1.21623	1.21858	1.83931	1.51231	0.596754
305	XLOC_016288	TMEM198A	Age12weeks	3.69173e-07	0.413503	1.16961	1.7986	1.95933	1.6752	0.744331
306	XLOC_023961	VDAC3	Age18weeks	3.72164e-07	0.243639	3.96851	4.06737	5.14385	1.29617	0.37425
307	XLOC_023344	DDA1	Age18weeks	3.79557e-07	0.475405	0.748963	0.888788	1.24103	1.65699	0.728568
308	XLOC_021950	PPP2R5E	Age18weeks	4.13408e-07	0.167534	11.337	11.4931	13.0395	1.15018	0.201854
309	XLOC_001337	TPRXL	Age18weeks	5.2713e-07	0.276206	2.71224	2.78573	3.39417	1.25143	0.323573
310	XLOC_023706	ZFAND5A	Age18weeks	5.27428e-07	0.400558	1.62225	2.14614	2.39887	1.47873	0.56436
311	XLOC_021448	TUBA1C	Age18weeks	5.56094e-07	-0.354912	2.34388	1.96372	1.58899	0.677932	-0.560787
312	XLOC_024214	SV2C	Age18weeks	5.81488e-07	0.329424	1.62921	1.52077	2.3069	1.41596	0.501786
313	XLOC_007378	OLA.7797	Age18weeks	6.518e-07	-1.61159	0.210009	0.132645	0.036969	0.176035	-2.50606
314	XLOC_004934	XLOC_004934	Age18weeks	6.59498e-07	-0.242194	4.07538	4.10503	3.17793	0.779788	-0.358846
315	XLOC_009266	FAUA	Age18weeks	6.61979e-07	-0.123769	25.4739	26.7274	22.265	0.874033	-0.194241
316	XLOC_004447	KIAA1191(2OF2)	Age18weeks	7.2683e-07	0.410605	1.10979	1.17974	1.6348	1.47307	0.558828
317	XLOC_015434	Nfu_g_1_016071	Age18weeks	7.74873e-07	-0.205979	6.41743	5.74097	5.22344	0.813946	-0.296996
318	XLOC_003622	Nfu_p_1_056500	Age12weeks	9.28292e-07	0.921632	1.02083	2.68348	4.02619	3.94404	1.97968
319	XLOC_020477	XLOC_020477	Age12weeks	9.38315e-07	1.00516	0.137951	0.429715	0.279181	2.02377	1.01704
320	XLOC_021808	SLC52A3	Age18weeks	1.0279e-06	0.38651	1.12925	1.28469	1.72627	1.52868	0.612284
321	XLOC_000145	PDE4DIP(2OF2)	Age18weeks	1.05588e-06	0.407261	1.01701	1.16228	1.43396	1.40998	0.495677
322	XLOC_003379	HSPA1A	Age12weeks	1.31488e-06	0.723266	1.1925	2.52022	5.16603	4.33212	2.11507
323	XLOC_009722	RD3	Age18weeks	1.31511e-06	-0.924311	0.516903	0.348438	0.225439	0.436134	-1.19716
324	XLOC_000758	NKIRAS1	Age18weeks	1.36162e-06	0.501555	0.605195	0.71491	1.01239	1.67282	0.742286
325	XLOC_004330	EIF4EBP3	Age18weeks	1.47817e-06	0.725701	0.348207	0.485	0.733732	2.10717	1.07531
326	XLOC_006125	LOC107396541	Age18weeks	1.55747e-06	1.27503	0.367263	0.842358	1.49996	4.08414	2.03003
327	XLOC_019903	NECAB2	Age12weeks	1.56146e-06	-1.6357	0.315471	0.0620025	0.234981	0.744858	-0.424963
328	XLOC_017214	SI:DKEY-175M17.7	Age18weeks	1.59769e-06	-0.62203	0.721106	0.695727	0.371884	0.515714	-0.955357
329	XLOC_017799	ADSSL	Age18weeks	1.67784e-06	0.352984	1.45531	1.98589	2.08101	1.42994	0.515954
330	XLOC_014778	MBNL1	Age18weeks	1.79488e-06	1.28008	0.0840462	0.122327	0.293976	3.49779	1.80644
331	XLOC_022431	COX8A	Age12weeks	1.80498e-06	-0.132008	19.394	16.9201	14.0589	0.724913	-0.46412
332	XLOC_020230	RAP2A(1OF2)	Age18weeks	1.86093e-06	0.360613	1.19598	1.27913	1.78333	1.4911	0.576376
333	XLOC_010626	SHC1	Age18weeks	1.88505e-06	-0.279735	4.55219	3.04965	3.4816	0.764817	-0.386813
334	XLOC_001684	ZGC:195170	Age12weeks	1.88957e-06	1.05559	0.141934	0.372805	0.116713	0.822304	-0.282257
335	XLOC_014905	XLOC_014905	Age12weeks	1.90215e-06	-0.222584	5.02821	4.05479	2.61084	0.519239	-0.94553
336	XLOC_005543	PIM3	Age18weeks	1.91623e-06	0.545715	0.658562	0.928128	1.11729	1.69657	0.762618
337	XLOC_023844	EWSR1B	Age18weeks	2.05551e-06	0.304666	1.77614	1.8096	2.39032	1.3458	0.428459
338	XLOC_005731	CACNA1I	Age12weeks	3.23589e-06	-0.412147	2.16953	1.46321	1.80896	0.833801	-0.262225
339	XLOC_013794	NDUFB4	Age18weeks	3.56451e-06	-0.327946	1.90804	1.83725	1.41564	0.741935	-0.430636
340	XLOC_012767	DDX21	Age18weeks	3.66749e-06	-0.185643	8.69859	8.92416	7.26653	0.835368	-0.259515
341	XLOC_013826	TFAP2A	Age18weeks	3.98433e-06	-0.279627	3.3584	2.55874	2.53572	0.755038	-0.405379
342	XLOC_024297	OPN4XB	Age18weeks	4.01295e-06	0.228234	5.98797	6.46368	7.4389	1.24231	0.313022
343	XLOC_021148	SLC6A1 (1 OF 2)	Age18weeks	4.16847e-06	-0.298296	7.67697	5.83105	5.7535	0.749449	-0.416097
344	XLOC_000135	TIPARP	Age12weeks	4.42905e-06	0.806048	0.230788	0.526335	0.433808	1.87968	0.91049
345	XLOC_009284	CEBPZ	Age12weeks	4.53923e-06	-0.173123	8.9916	7.52293	5.987	0.665843	-0.586745
346	XLOC_015820	RPLP2	Age18weeks	4.95551e-06	-0.116378	21.8395	22.6422	19.4185	0.889144	-0.169511
347	XLOC_014546	Nfu_p_1_030969	Age12weeks	5.25308e-06	-1.09946	0.490229	0.138721	0.857712	1.74961	0.807037
348	XLOC_022328	LDLRAP1B	Age12weeks	5.32062e-06	2.09127	0.0331759	0.30968	0.981974	29.599	4.88748
349	XLOC_014143	CABZ01029422.1	Age18weeks	5.47187e-06	0.458656	0.860751	1.21196	1.42377	1.65411	0.726053
350	XLOC_005778	CLTA	Age18weeks	5.67403e-06	0.201444	3.95621	4.12168	4.91148	1.24146	0.312041
351	XLOC_021966	SLIRP	Age18weeks	6.9405e-06	-0.35519	1.63568	1.46294	1.161	0.709796	-0.494524
352	XLOC_000078	USP46	Age18weeks	7.05751e-06	0.521638	0.527594	0.598862	0.893472	1.69348	0.759992
353	XLOC_022671	Nfu_p_1_036445	Age18weeks	7.08605e-06	0.173696	6.32003	6.76938	7.53893	1.19286	0.254428
354	XLOC_015187	ARHGAP12A	Age18weeks	7.23507e-06	0.300732	1.76024	1.84012	2.35183	1.33609	0.418018
355	XLOC_014636	SKILA	Age18weeks	7.28288e-06	0.433769	0.837253	1.15751	1.35904	1.62321	0.698848
356	XLOC_013473	OLA.27193	Age18weeks	7.5848e-06	0.303241	1.67488	1.89721	2.25519	1.34647	0.429185
357	XLOC_010457	IGLON5	Age12weeks	8.97634e-06	0.565149	0.854563	1.4826	1.70088	1.99035	0.99302
358	XLOC_001124	EIF3D	Age18weeks	9.48976e-06	0.384827	1.03668	1.33933	1.53859	1.48415	0.569632

## Sheet: Bipolar
	id	gene_short_name	term	q_value	estimate	exprs_mean_6w	exprs_mean_12w	exprs_mean_18w	FC_6_18	log2(FC)
1	XLOC_001769	28S_rRNA	Age18weeks	0	-1.31672	231.596	249.979	64.7965	0.279782	-1.83762
2	XLOC_002152	7SK	Age18weeks	0	-2.5203	6.08608	6.04999	0.47456	0.0779746	-3.68085
3	XLOC_007249	SSU_rRNA_eukarya	Age18weeks	0	-1.33167	22.2005	26.5805	5.87439	0.264606	-1.91808
4	XLOC_015884	FKBP5	Age18weeks	0	0.81007	3.33424	5.23906	7.33194	2.19898	1.13683
5	XLOC_018411	H1F0	Age18weeks	0	-1.33615	13.3918	6.28603	3.61588	0.270007	-1.88893
6	XLOC_019598	Nfu_g_1_026687	Age18weeks	0	-1.23819	12.7634	13.4233	3.73882	0.292934	-1.77135
7	XLOC_018411	H1F0	Age12weeks	9.56097e-300	-0.749518	13.3918	6.28603	3.61588	0.270007	-1.88893
8	XLOC_021516	XLOC_021516	Age18weeks	2.30011e-296	-0.590793	11.9206	9.91281	6.46804	0.542593	-0.882059
9	XLOC_007942	AL928657.1	Age18weeks	4.86496e-279	-0.657047	8.6858	6.76213	4.46082	0.513576	-0.96135
10	XLOC_024203	XLOC_024203	Age18weeks	2.15301e-273	-0.559787	12.7079	10.394	7.19118	0.565883	-0.821424
11	XLOC_009941	XLOC_009941	Age18weeks	4.37438e-272	-0.520928	17.7225	15.0995	10.4949	0.592178	-0.755897
12	XLOC_003379	HSPA1A	Age18weeks	3.37773e-252	1.44171	2.96316	8.1251	12.7819	4.31362	2.1089
13	XLOC_018216	LOC107387694	Age18weeks	9.75418e-238	-0.504376	14.4749	12.3751	8.8105	0.608673	-0.716262
14	XLOC_002541	HSPA1A	Age18weeks	7.94937e-231	0.769474	14.3011	24.4267	30.3603	2.12293	1.08606
15	XLOC_016446	XLOC_016446	Age18weeks	1.73364e-227	-0.538809	10.2521	8.68838	5.90892	0.576362	-0.794954
16	XLOC_001956	RPS28	Age18weeks	1.33803e-226	-0.487573	15.579	13.913	9.61715	0.617315	-0.695921
17	XLOC_018597	RPL36	Age18weeks	4.9914e-226	-0.511365	11.9906	10.7948	7.18815	0.59948	-0.738217
18	XLOC_000464	Nfu_g_1_021966	Age18weeks	1.08772e-221	1.29346	0.704346	1.01771	2.49227	3.53842	1.82311
19	XLOC_011171	PNRC2	Age18weeks	7.69333e-210	0.3467	15.3512	17.1252	21.8683	1.42453	0.510491
20	XLOC_005262	RPL39	Age18weeks	5.04261e-200	-0.43775	16.0628	13.5817	10.3824	0.646362	-0.629585
21	XLOC_006974	FYB	Age18weeks	2.77963e-190	-0.737235	5.27145	4.39133	2.53408	0.480718	-1.05674
22	XLOC_006006	OLA.10615	Age18weeks	1.62053e-178	-0.561295	7.21207	5.89061	4.0617	0.563181	-0.82833
23	XLOC_009786	GAREML	Age18weeks	2.58343e-171	-0.527152	7.0728	5.89934	4.06033	0.574077	-0.800683
24	XLOC_017804	COX7B2	Age18weeks	3.82639e-165	-0.46526	8.96986	7.76344	5.46797	0.609593	-0.714082
25	XLOC_022431	COX8A	Age18weeks	9.42062e-165	-0.368421	16.0415	14.4078	11.0001	0.685725	-0.544298
26	XLOC_016613	XLOC_016613	Age18weeks	1.98844e-162	-0.464799	9.932	9.07216	6.28801	0.633106	-0.65948
27	XLOC_020822	RPS21	Age18weeks	1.95291e-160	-0.43125	14.1839	12.7194	9.30175	0.655795	-0.608683
28	XLOC_021067	XLOC_021067	Age18weeks	3.47274e-159	-0.458101	9.54188	8.03814	6.01388	0.630262	-0.665977
29	XLOC_006297	RPL37	Age18weeks	3.95501e-159	-0.394329	15.3723	13.8173	10.4828	0.681927	-0.55231
30	XLOC_016129	LOC107385699	Age18weeks	2.47211e-156	-0.380092	22.9009	19.3032	15.7496	0.687731	-0.540083
31	XLOC_005047	ITM2A	Age18weeks	2.26616e-151	0.371995	8.21562	9.23457	11.8493	1.44229	0.528364
32	XLOC_009284	CEBPZ	Age18weeks	2.82006e-143	-0.475725	7.65775	6.35365	4.69148	0.612644	-0.706878
33	XLOC_017361	ATP5L	Age18weeks	1.08824e-142	-0.426184	8.80485	7.83809	5.70093	0.647475	-0.627103
34	XLOC_022330	Nfu_g_1_015310	Age18weeks	2.22606e-142	0.365772	9.19586	10.2053	12.9689	1.41029	0.495995
35	XLOC_014905	XLOC_014905	Age18weeks	5.00883e-137	-0.629445	4.18851	3.60765	2.21199	0.528109	-0.921091
36	XLOC_013508	Nfu_p_1_017672	Age18weeks	2.81094e-135	-1.95196	1.37832	1.18406	0.195699	0.141983	-2.81621
37	XLOC_005789	ATP5H	Age18weeks	4.49608e-132	-0.424351	8.20385	7.17465	5.27044	0.642435	-0.638377
38	XLOC_015499	UGT1B4	Age18weeks	3.11762e-128	-0.351577	15.0173	13.4067	10.5402	0.70187	-0.510724
39	XLOC_002542	LOC107373896	Age18weeks	8.17336e-128	0.325095	29.4839	38.7088	40.7316	1.38148	0.466219
40	XLOC_022994	UBA52	Age18weeks	1.58998e-125	-0.408549	9.88621	9.32418	6.64393	0.67204	-0.57338
41	XLOC_013659	RPS20	Age18weeks	2.24738e-123	-0.592051	5.77083	5.47712	3.23555	0.560673	-0.834769
42	XLOC_024119	PBX3A	Age18weeks	1.37296e-122	0.944184	5.08516	6.24765	13.3741	2.63003	1.39508
43	XLOC_008073	Nfu_g_1_007837	Age18weeks	5.66392e-118	0.324572	14.0413	14.6932	19.1698	1.36524	0.44916
44	XLOC_003379	HSPA1A	Age12weeks	1.1983e-110	0.990896	2.96316	8.1251	12.7819	4.31362	2.1089
45	XLOC_004548	RPL36A	Age18weeks	2.00795e-110	-0.313171	15.0507	14.2261	10.9861	0.729941	-0.454148
46	XLOC_007962	OLA.21063	Age18weeks	2.54101e-110	-0.65779	16.6442	10.9445	8.83693	0.530933	-0.913398
47	XLOC_016798	RPS26	Age18weeks	5.88514e-107	-0.34463	13.4564	12.4854	9.58353	0.712193	-0.489659
48	XLOC_011256	XLOC_011256	Age18weeks	2.32108e-106	-0.528836	4.38107	3.89715	2.51593	0.574271	-0.800195
49	XLOC_022364	Nfu_g_1_007454	Age18weeks	3.30968e-104	3.0725	0.15064	0.663121	3.26855	21.6978	4.43948
50	XLOC_024020	RPL35	Age18weeks	3.67276e-104	-0.361145	9.79149	9.5199	6.88956	0.703627	-0.507117
51	XLOC_004404	CCNG1	Age18weeks	9.48515e-104	0.398608	4.64808	5.40204	6.98776	1.50337	0.588196
52	XLOC_002541	HSPA1A	Age12weeks	1.58016e-102	0.521927	14.3011	24.4267	30.3603	2.12293	1.08606
53	XLOC_019448	NDRG4	Age18weeks	1.58129e-102	0.381397	8.53878	10.4113	12.825	1.50197	0.586859
54	XLOC_009063	LOC107377722	Age18weeks	3.29307e-102	-0.575683	3.75444	3.08685	2.07502	0.552684	-0.855474
55	XLOC_005088	XLOC_005088	Age18weeks	3.26802e-98	-0.514699	4.33586	3.84966	2.59257	0.597936	-0.741937
56	XLOC_013272	RPS17	Age18weeks	1.95933e-97	-0.557536	3.86479	3.80777	2.24494	0.580869	-0.783716
57	XLOC_013279	GRAMD2(1OF2)	Age18weeks	5.34717e-96	0.476389	3.34775	3.84515	5.48777	1.63924	0.713027
58	XLOC_014507	PTMAB	Age18weeks	2.19168e-95	-0.266668	28.0577	23.3521	21.6106	0.770221	-0.376656
59	XLOC_015884	FKBP5	Age12weeks	8.57862e-95	0.45246	3.33424	5.23906	7.33194	2.19898	1.13683
60	XLOC_023132	UQCRH	Age18weeks	9.76232e-95	-0.407286	6.2403	5.38948	4.06264	0.651032	-0.619199
61	XLOC_013376	RPS6KA2	Age18weeks	5.39096e-92	0.43013	4.01465	4.84554	6.05412	1.50801	0.592642
62	XLOC_013386	SNAP25(2OF2)	Age18weeks	1.71549e-91	0.209244	16.1593	16.5918	19.9495	1.23455	0.303982
63	XLOC_009266	FAUA	Age18weeks	1.37485e-89	-0.27791	14.095	13.3883	10.7666	0.763862	-0.388617
64	XLOC_005448	NDUFA5	Age18weeks	1.08647e-87	-0.448125	4.62209	4.06051	2.89302	0.625912	-0.675967
65	XLOC_003622	Nfu_p_1_056500	Age18weeks	3.17755e-86	1.55068	0.941547	3.66481	4.92951	5.23555	2.38834
66	XLOC_021103	CAMKVL	Age18weeks	6.60905e-86	0.309948	9.73168	11.0625	13.1949	1.35587	0.439217
67	XLOC_012028	OLA.26123	Age18weeks	1.14205e-85	-1.9082	0.943416	0.599325	0.14743	0.156273	-2.67786
68	XLOC_002542	LOC107373896	Age12weeks	1.70522e-85	0.2612	29.4839	38.7088	40.7316	1.38148	0.466219
69	XLOC_011996	RPL35A	Age18weeks	6.92036e-85	-0.274624	14.5437	13.8482	11.0761	0.761571	-0.392949
70	XLOC_004068	XLOC_004068	Age18weeks	9.9999e-85	-1.06148	54.1772	57.834	19.3011	0.356258	-1.489
71	XLOC_023754	KLF9	Age18weeks	1.07505e-83	0.727592	1.09048	1.38358	2.26086	2.07326	1.0519
72	XLOC_006215	XLOC_006215	Age18weeks	1.1024e-83	-0.474069	4.28328	3.5634	2.6556	0.619992	-0.689678
73	XLOC_010461	XLOC_010461	Age18weeks	1.24917e-83	-0.325388	11.9326	9.31514	8.72381	0.731091	-0.451878
74	XLOC_013200	COX4I1	Age18weeks	1.57659e-81	-0.300967	9.00254	7.9759	6.60359	0.733526	-0.447081
75	XLOC_006785	RPS15A	Age18weeks	2.60809e-81	-0.283083	15.0671	14.3611	11.4775	0.761756	-0.392599
76	XLOC_010244	PABPC1B	Age18weeks	3.04763e-80	0.293406	7.14138	8.26371	9.62	1.34708	0.429835
77	XLOC_001623	RPS15	Age18weeks	5.08709e-80	-0.319242	10.4249	9.80683	7.64761	0.733594	-0.446946
78	XLOC_013754	RPL21	Age18weeks	6.88444e-79	-0.257828	15.744	14.5483	12.2231	0.776365	-0.365193
79	XLOC_017030	ZGC:158409	Age18weeks	9.42798e-79	-0.30032	11.907	10.0133	8.88581	0.746267	-0.422236
80	XLOC_024448	RPS18	Age18weeks	2.50527e-78	-0.400738	5.92749	5.75489	4.04193	0.681897	-0.552375
81	XLOC_013750	BOC	Age18weeks	9.03681e-78	0.920885	1.6972	2.21447	4.39465	2.58935	1.37259
82	XLOC_024566	UQCRB	Age18weeks	8.12181e-76	-0.331815	7.19093	6.42512	5.08711	0.707435	-0.499331
83	XLOC_013841	XLOC_013841	Age18weeks	1.08009e-75	-0.559624	2.72539	2.31032	1.55537	0.570697	-0.809202
84	XLOC_019873	RPS17	Age18weeks	1.59835e-75	-0.292632	13.7571	12.751	10.3677	0.753623	-0.408086
85	XLOC_017783	Nfu_g_1_005337	Age18weeks	2.56919e-75	0.222635	17.1924	18.9388	20.8393	1.21212	0.277533
86	XLOC_011982	XLOC_011982	Age12weeks	3.86974e-75	0.430543	18.3627	29.2024	19.7872	1.07758	0.107793
87	XLOC_014546	Nfu_p_1_030969	Age12weeks	1.81279e-74	-0.99197	1.87752	0.699968	3.18476	1.69626	0.762359
88	XLOC_018538	Nfu_p_1_054484	Age18weeks	2.3588e-74	0.364463	4.63712	4.78973	6.46378	1.39392	0.47915
89	XLOC_024805	RPL30	Age18weeks	3.09482e-72	-0.26482	12.5573	12.0001	9.63346	0.767162	-0.382396
90	XLOC_007962	OLA.21063	Age12weeks	1.05274e-71	-0.475756	16.6442	10.9445	8.83693	0.530933	-0.913398
91	XLOC_012998	ATP5G3B	Age18weeks	1.38461e-71	-0.404671	4.53916	3.88505	2.96796	0.653856	-0.612955
92	XLOC_011644	GUCY1A2	Age18weeks	3.99222e-69	0.483931	2.31792	2.70889	3.74507	1.6157	0.692164
93	XLOC_013113	RPLP2L	Age18weeks	6.56979e-69	-0.394241	5.39103	4.94618	3.65153	0.677334	-0.562061
94	XLOC_012475	ATP5J	Age18weeks	2.27402e-68	-0.369175	5.26694	4.70432	3.63804	0.690732	-0.533802
95	XLOC_015820	RPLP2	Age18weeks	2.46504e-67	-0.23021	15.1367	14.5907	11.9978	0.792626	-0.335288
96	XLOC_011983	XLOC_011983	Age12weeks	2.75895e-67	0.510299	7.83574	13.4092	6.41108	0.818183	-0.289504
97	XLOC_020368	Nfu_p_1_034156	Age18weeks	4.88576e-67	-0.309125	6.93182	6.54486	5.04432	0.727704	-0.458577
98	XLOC_022375	RPL23	Age18weeks	1.39432e-66	-0.255763	17.4676	15.8124	13.6842	0.783404	-0.352172
99	XLOC_024897	NDUFS5	Age18weeks	7.77689e-65	-0.357358	5.21944	4.79876	3.62681	0.694865	-0.525194
100	XLOC_004931	GUCA1A	Age18weeks	3.33617e-64	0.559863	2.46993	3.53418	4.41333	1.78682	0.837395
101	XLOC_018205	GNG8	Age18weeks	4.33477e-63	-0.599993	10.2774	6.47919	5.81995	0.566286	-0.820397
102	XLOC_011495	NCAM1B	Age18weeks	7.65771e-63	0.349911	4.49808	5.09445	6.43532	1.43068	0.516702
103	XLOC_010461	XLOC_010461	Age12weeks	1.62548e-62	-0.264778	11.9326	9.31514	8.72381	0.731091	-0.451878
104	XLOC_019562	RPL27A	Age18weeks	2.85979e-61	-0.239659	14.1766	13.4676	11.2433	0.793093	-0.334438
105	XLOC_023793	Nfu_g_1_009468	Age18weeks	4.30054e-61	0.421145	8.14829	9.94829	12.129	1.48854	0.573896
106	XLOC_020974	YBX1	Age18weeks	8.67964e-61	0.214232	13.2238	14.6437	16.4629	1.24495	0.316087
107	XLOC_024970	SERINC1	Age18weeks	9.42946e-61	0.309805	4.54924	4.79205	6.24773	1.37336	0.457706
108	XLOC_009465	RPL34	Age18weeks	2.01196e-60	-0.215772	18.0297	17.5568	14.5939	0.809438	-0.305007
109	XLOC_014732	GLUL (2 OF 2)	Age18weeks	3.99808e-60	0.42819	12.3059	13.718	18.9181	1.53732	0.620417
110	XLOC_003862	XLOC_003862	Age18weeks	1.36007e-59	0.494951	3.964	5.39818	6.73481	1.69899	0.764678
111	XLOC_003622	Nfu_p_1_056500	Age12weeks	1.54137e-59	1.30829	0.941547	3.66481	4.92951	5.23555	2.38834
112	XLOC_018865	SYT5B	Age18weeks	2.39761e-59	-0.264585	26.2346	23.9343	19.9724	0.761299	-0.393465
113	XLOC_023655	COX6A1	Age18weeks	7.49678e-59	-0.237118	11.0174	9.93593	8.57161	0.778006	-0.362148
114	XLOC_023690	LOC107393658	Age18weeks	7.53176e-59	-0.674148	1.58179	1.07741	0.789035	0.498825	-1.00339
115	XLOC_009270	HSP90AA1.2	Age18weeks	2.9419e-58	0.293844	19.5166	23.9779	25.7944	1.32166	0.402355
116	XLOC_005149	UQCRQ	Age18weeks	7.11218e-58	-0.411257	3.63151	3.13139	2.37798	0.654819	-0.610832
117	XLOC_009037	LAPTM4A	Age18weeks	3.18883e-57	0.349437	3.03975	3.26653	4.26006	1.40145	0.48692
118	XLOC_018240	EEF2K	Age18weeks	3.54806e-57	0.413656	2.13691	2.49764	3.24702	1.51949	0.603589
119	XLOC_018026	NDUFA2	Age18weeks	7.73639e-57	-0.449282	2.97438	2.56391	1.87455	0.630231	-0.666048
120	XLOC_019194	DNAJA4	Age18weeks	1.28614e-55	0.625597	1.73026	2.65128	3.09542	1.78899	0.839143
121	XLOC_004414	CLK4A	Age18weeks	3.10427e-55	0.320217	3.96944	4.78154	5.51492	1.38934	0.474405
122	XLOC_018205	GNG8	Age12weeks	4.02151e-55	-0.52066	10.2774	6.47919	5.81995	0.566286	-0.820397
123	XLOC_007942	AL928657.1	Age12weeks	4.60275e-55	-0.24348	8.6858	6.76213	4.46082	0.513576	-0.96135
124	XLOC_018301	KCNMA1(2OF2)	Age18weeks	6.12881e-55	0.320885	5.98986	6.72572	8.43688	1.40853	0.494187
125	XLOC_012726	NRN1LB	Age18weeks	2.05931e-54	0.452068	3.03886	3.28086	4.7338	1.55775	0.639467
126	XLOC_014507	PTMAB	Age12weeks	2.3499e-54	-0.189415	28.0577	23.3521	21.6106	0.770221	-0.376656
127	XLOC_016507	RPS23	Age18weeks	1.06546e-53	-0.251176	11.2584	10.3203	8.87369	0.788184	-0.343395
128	XLOC_006206	ISCU(2OF2)	Age18weeks	3.53916e-53	0.401549	2.34732	2.93498	3.42397	1.45867	0.544655
129	XLOC_024871	VAMP1(1OF2)	Age18weeks	7.24169e-53	0.18052	15.3075	16.577	18.1548	1.186	0.246108
130	XLOC_020710	GALNT13	Age18weeks	8.9938e-53	0.659113	1.44604	1.89091	2.82273	1.95204	0.964985
131	XLOC_024762	EFNA1A	Age18weeks	2.91255e-52	0.525699	2.7858	2.97204	4.80841	1.72604	0.787468
132	XLOC_020156	SI:CH211-149L1.2	Age18weeks	3.10027e-52	0.361101	3.27367	3.68748	4.68609	1.43145	0.517476
133	XLOC_023398	RNF13	Age18weeks	3.52428e-52	0.640239	0.820746	0.917069	1.52614	1.85946	0.894885
134	XLOC_017013	RASGEF1BA	Age18weeks	1.42795e-51	0.392077	2.93204	3.22982	4.43914	1.51401	0.598378
135	XLOC_003621	Nfu_p_1_056500	Age18weeks	1.97183e-51	1.3364	0.606236	1.99965	2.49209	4.11075	2.0394
136	XLOC_020245	ATP5G3A	Age18weeks	2.01593e-51	-0.192531	17.6344	16.56	14.3845	0.815706	-0.293878
137	XLOC_004000	LOC107373925	Age12weeks	2.64491e-51	-1.83365	0.411563	0.0633481	0.420794	1.02243	0.0320016
138	XLOC_005272	XLOC_005272	Age18weeks	6.24463e-51	-0.417947	3.13351	2.82066	2.0212	0.645028	-0.632567
139	XLOC_009822	SMPDL3A	Age18weeks	8.24094e-51	-1.27298	1.88218	1.1121	0.537976	0.285826	-1.80679
140	XLOC_007116	RPL28	Age18weeks	1.02473e-50	-0.25061	12.5491	11.2832	9.9605	0.793721	-0.333295
141	XLOC_024799	RPLP1	Age18weeks	1.54777e-50	-0.291873	8.96441	8.56073	6.73374	0.751163	-0.412802
142	XLOC_017441	RPS14	Age18weeks	3.21402e-50	-0.211863	15.8255	15.1731	13.0189	0.822654	-0.281643
143	XLOC_024816	LAPTM4B	Age18weeks	6.15027e-50	0.235519	8.24828	9.38807	10.3166	1.25076	0.322803
144	XLOC_019627	Nfu_g_1_008019	Age12weeks	4.5274e-49	-0.998556	0.717866	0.263637	0.445743	0.620927	-0.687504
145	XLOC_021723	CTDSP2	Age18weeks	5.50663e-49	0.433064	1.77757	1.91481	2.75635	1.55063	0.632859
146	XLOC_022675	ATPIF1B	Age18weeks	8.7914e-49	-0.33263	4.3555	4.02862	3.11875	0.71605	-0.481869
147	XLOC_024369	MSH3(1OF2)	Age18weeks	1.12029e-48	0.562157	1.41094	1.69695	2.53001	1.79314	0.842489
148	XLOC_001259	LOC107395171	Age18weeks	1.48984e-48	-0.218156	24.7821	24.4583	19.5739	0.789843	-0.340363
149	XLOC_016169	MINOS1	Age18weeks	1.57791e-48	-0.539163	2.00164	1.73201	1.13499	0.567029	-0.818506
150	XLOC_018598	NDUFA11	Age18weeks	2.05783e-48	-0.457749	2.40677	2.05954	1.48792	0.618223	-0.693802
151	XLOC_007861	PROZA	Age18weeks	4.24775e-48	0.35001	2.68958	3.01657	3.78204	1.40618	0.491784
152	XLOC_024203	XLOC_024203	Age12weeks	4.42022e-48	-0.200735	12.7079	10.394	7.19118	0.565883	-0.821424
153	XLOC_017496	H2AFVA	Age18weeks	7.31539e-48	-0.465906	2.47279	1.9035	1.59445	0.644798	-0.63308
154	XLOC_022385	Nfu_g_1_018489	Age18weeks	1.0098e-47	0.340616	3.14781	3.51537	4.46639	1.41889	0.504759
155	XLOC_023493	RXRA2	Age18weeks	1.16646e-47	0.585827	1.03239	1.3263	1.87708	1.81819	0.862506
156	XLOC_011537	NDUFC2	Age18weeks	1.50061e-47	-0.343871	4.02202	3.72257	2.85281	0.709298	-0.495537
157	XLOC_009159	CKBB	Age18weeks	2.86433e-47	-0.137244	52.6706	50.4226	45.0819	0.855921	-0.22445
158	XLOC_016129	LOC107385699	Age12weeks	6.96066e-47	-0.189505	22.9009	19.3032	15.7496	0.687731	-0.540083
159	XLOC_019552	SI:CH211-193K19.2	Age18weeks	8.11789e-47	0.941193	0.293116	0.364867	0.737554	2.51626	1.33128
160	XLOC_014546	Nfu_p_1_030969	Age18weeks	9.8109e-47	0.523941	1.87752	0.699968	3.18476	1.69626	0.762359
161	XLOC_013507	OLA.26123	Age18weeks	2.41984e-46	-1.99632	0.527037	0.357519	0.0709667	0.134652	-2.89269
162	XLOC_006575	SI:CH211-113A14.10	Age18weeks	4.72245e-46	-2.12221	0.465325	0.286453	0.0563417	0.12108	-3.04596
163	XLOC_021861	SYPA	Age18weeks	7.03228e-46	0.27906	4.41243	4.71377	5.86035	1.32815	0.409413
164	XLOC_004739	ZC3HDC1L	Age18weeks	1.65673e-45	1.51746	0.0992659	0.134822	0.443031	4.46307	2.15804
165	XLOC_010131	RPL19(1OF2)	Age18weeks	2.19438e-45	-0.296574	6.38492	5.83941	4.8714	0.762954	-0.390332
166	XLOC_014382	RPL14	Age18weeks	5.3234e-45	-0.210078	11.6278	11.4081	9.4254	0.810593	-0.302951
167	XLOC_006828	Nfu_p_1_037847	Age18weeks	1.60756e-44	-0.436897	2.68896	2.05205	1.73914	0.646772	-0.62867
168	XLOC_002477	STXBP1(2OF2)	Age18weeks	2.16619e-44	0.273189	4.17762	4.43196	5.43096	1.30001	0.378526
169	XLOC_007378	OLA.7797	Age18weeks	3.23775e-44	-1.49412	0.479006	0.427371	0.107131	0.223652	-2.16068
170	XLOC_023780	RHOBTB2A	Age18weeks	6.02885e-44	0.357054	3.15864	3.56888	4.51459	1.42929	0.515294
171	XLOC_017354	ALDOCB	Age18weeks	1.36643e-43	0.180292	10.9022	10.9332	13.1155	1.20301	0.266646
172	XLOC_002317	NDUFS6	Age18weeks	3.38125e-43	-0.316564	4.17133	3.85265	2.96157	0.709983	-0.494143
173	XLOC_001113	OLA.14568	Age18weeks	3.58769e-43	-0.327638	5.33451	4.23054	3.86471	0.724473	-0.464996
174	XLOC_014001	OLA.21063	Age18weeks	6.67235e-43	-0.698447	1.9879	1.1516	1.05577	0.531098	-0.912951
175	XLOC_010411	LINGO4B	Age18weeks	5.10764e-42	0.555534	1.00518	1.11529	1.80726	1.79795	0.846354
176	XLOC_000835	CITED4A	Age18weeks	8.91101e-42	0.577657	0.91529	1.16007	1.59359	1.74108	0.799981
177	XLOC_007101	XLOC_007101	Age18weeks	9.85019e-42	0.266857	8.22424	9.42363	10.7404	1.30594	0.385089
178	XLOC_018250	SNCGB	Age18weeks	2.80085e-41	0.236215	7.56774	8.38807	9.656	1.27594	0.351564
179	XLOC_003504	H3F3B.1	Age12weeks	2.97103e-41	-0.195851	11.1554	9.31302	10.6664	0.956163	-0.0646717
180	XLOC_015794	SLC6A6A	Age18weeks	3.77794e-41	0.29955	3.67103	4.04586	5.02121	1.36779	0.451849
181	XLOC_017621	H3F3B.1	Age18weeks	4.21343e-41	-0.354613	3.56957	2.76588	2.53035	0.708868	-0.496411
182	XLOC_024379	DYNLL1	Age18weeks	7.38391e-41	-0.285264	6.03696	5.53481	4.53906	0.751878	-0.41143
183	XLOC_019739	IQSEC3B	Age18weeks	8.61166e-41	0.276067	4.8678	5.41072	6.48722	1.33268	0.414332
184	XLOC_014283	XLOC_014283	Age18weeks	1.30166e-40	-0.391452	3.04056	2.68616	2.055	0.675863	-0.565198
185	XLOC_005262	RPL39	Age12weeks	1.57158e-40	-0.175684	16.0628	13.5817	10.3824	0.646362	-0.629585
186	XLOC_005552	CABZ01081148.1	Age18weeks	1.71051e-40	0.695743	0.612908	0.676781	1.20548	1.96682	0.975868
187	XLOC_007999	NSFA	Age18weeks	2.06219e-40	0.345644	2.34947	2.61057	3.31568	1.41125	0.496969
188	XLOC_012767	DDX21	Age18weeks	2.54788e-40	-0.21564	11.9673	11.9911	9.66467	0.807592	-0.308301
189	XLOC_007249	SSU_rRNA_eukarya	Age12weeks	4.60633e-40	0.182109	22.2005	26.5805	5.87439	0.264606	-1.91808
190	XLOC_021340	NDUFB11	Age18weeks	5.27701e-40	-0.395211	2.61065	2.30439	1.74176	0.667174	-0.583865
191	XLOC_019889	TANGO6	Age18weeks	1.323e-39	0.544923	0.820754	0.899762	1.40182	1.70797	0.772279
192	XLOC_023960	RPL6	Age18weeks	2.64177e-39	-0.252721	7.16184	6.88539	5.67414	0.792274	-0.335929
193	XLOC_017058	CRX	Age18weeks	5.57656e-39	0.250783	5.16524	5.0792	6.56893	1.27176	0.346823
194	XLOC_009586	GABARAPA	Age18weeks	7.29061e-39	0.264689	3.86653	4.04359	5.02515	1.29965	0.378126
195	XLOC_009941	XLOC_009941	Age12weeks	8.84223e-39	-0.169823	17.7225	15.0995	10.4949	0.592178	-0.755897
196	XLOC_021898	Nfu_g_1_015527	Age18weeks	1.08536e-38	0.515851	0.981744	1.11166	1.69538	1.7269	0.788188
197	XLOC_004993	RPL18A	Age18weeks	1.40859e-38	-0.211049	12.4899	11.4315	10.2177	0.818076	-0.289694
198	XLOC_010978	SYBU	Age18weeks	2.45699e-38	0.34414	2.51242	2.87753	3.57261	1.42198	0.507904
199	XLOC_022175	MARCKSB	Age18weeks	2.87349e-38	-1.01197	1.12891	0.624465	0.452011	0.400396	-1.3205
200	XLOC_018216	LOC107387694	Age12weeks	3.0992e-38	-0.176351	14.4749	12.3751	8.8105	0.608673	-0.716262
201	XLOC_014001	OLA.21063	Age12weeks	3.61325e-38	-0.608575	1.9879	1.1516	1.05577	0.531098	-0.912951
202	XLOC_023527	EEF2	Age18weeks	4.466e-38	0.297022	2.99398	3.22564	4.11777	1.37535	0.459802
203	XLOC_020285	CU041398.1	Age12weeks	6.07595e-38	0.897707	0.289478	0.740526	0.264069	0.912222	-0.132543
204	XLOC_015883	FKBP5	Age18weeks	7.72794e-38	0.332005	2.82863	3.63046	3.99583	1.41264	0.498394
205	XLOC_006387	ATP6V1G1	Age18weeks	1.09983e-37	-0.215361	7.40177	6.40277	5.91578	0.799239	-0.323302
206	XLOC_007041	Nfu_g_1_006382	Age18weeks	1.23871e-37	0.269707	3.58454	3.85142	4.67277	1.30359	0.382492
207	XLOC_016164	CDKN1A	Age18weeks	1.39551e-37	0.738535	0.585322	0.929401	1.1586	1.97942	0.98508
208	XLOC_015079	TOMM7	Age18weeks	2.14276e-37	-0.355456	3.10808	2.8328	2.16753	0.697385	-0.519974
209	XLOC_022808	Nfu_g_1_015412	Age18weeks	2.3512e-37	0.381606	3.01859	3.42789	4.47683	1.48309	0.568603
210	XLOC_020191	FAM155A	Age18weeks	3.18344e-37	0.653701	0.742493	0.97525	1.39674	1.88115	0.911614
211	XLOC_014806	NDUFA13	Age18weeks	3.49501e-37	-0.337013	3.14663	2.86317	2.21887	0.705158	-0.503981
212	XLOC_000245	RPL27	Age18weeks	5.08914e-37	-0.2339	7.37682	7.31402	5.95656	0.807469	-0.308521
213	XLOC_021784	HMGA1	Age18weeks	5.43006e-37	-0.372469	2.98542	2.27414	2.06092	0.69033	-0.534642
214	XLOC_019483	XLOC_019483	Age18weeks	8.06538e-37	-0.54261	6.37502	5.54157	3.77295	0.591833	-0.756738
215	XLOC_019581	CAMK1DB	Age18weeks	3.46583e-36	0.445132	1.27491	1.69472	2.07052	1.62405	0.699597
216	XLOC_003621	Nfu_p_1_056500	Age12weeks	3.66061e-36	1.13813	0.606236	1.99965	2.49209	4.11075	2.0394
217	XLOC_021801	MINOS1	Age18weeks	3.70504e-36	-0.40583	2.24544	2.05837	1.47866	0.658517	-0.602708
218	XLOC_006574	OLA.26123	Age18weeks	4.27484e-36	-1.35895	0.488008	0.315918	0.124971	0.256084	-1.96531
219	XLOC_014436	XLOC_014436	Age18weeks	1.90058e-35	-0.448063	1.95306	1.81907	1.25589	0.643036	-0.637028
220	XLOC_016539	SRSF3(2OF2)	Age18weeks	2.05077e-35	0.398906	1.56587	1.55784	2.3643	1.50989	0.594446
221	XLOC_015031	NR1D2B	Age18weeks	2.60525e-35	-0.180632	10.8767	10.6619	9.14091	0.840411	-0.250833
222	XLOC_004319	Nfu_g_1_010034	Age12weeks	3.08148e-35	-0.936999	0.600533	0.235963	0.760267	1.26599	0.340262
223	XLOC_021912	SNRPG	Age18weeks	3.3375e-35	-0.50139	1.58015	1.33886	0.944719	0.597866	-0.742105
224	XLOC_021516	XLOC_021516	Age12weeks	3.36357e-35	-0.171974	11.9206	9.91281	6.46804	0.542593	-0.882059
225	XLOC_021503	CHDH	Age18weeks	3.66776e-35	0.520932	0.819433	0.865798	1.38206	1.68661	0.754126
226	XLOC_016623	PCBP2	Age18weeks	9.79682e-35	0.37105	1.64161	1.8192	2.39446	1.4586	0.544586
227	XLOC_006094	CAMK2B (3 OF 3)	Age18weeks	1.04091e-34	0.218019	9.60929	10.4255	11.9064	1.23905	0.309232
228	XLOC_009473	BX005437.1	Age18weeks	1.19309e-34	-0.318996	3.64771	3.20334	2.60184	0.713281	-0.487457
229	XLOC_023375	NDUFA7	Age18weeks	1.95248e-34	-0.40106	2.32278	2.04018	1.53708	0.661741	-0.59566
230	XLOC_010498	RPS19	Age18weeks	2.30471e-34	-0.184672	15.0517	14.2001	12.7313	0.845837	-0.241548
231	XLOC_008323	CYCSB	Age18weeks	2.33891e-34	-0.284253	4.49253	4.05156	3.33217	0.741714	-0.431066
232	XLOC_022328	LDLRAP1B	Age18weeks	2.51604e-34	1.56727	0.0698065	0.171746	0.336867	4.82573	2.27075
233	XLOC_010091	RPS11	Age18weeks	2.54141e-34	-0.185508	12.651	11.8192	10.5741	0.835831	-0.258717
234	XLOC_020183	APPB	Age18weeks	4.8681e-34	0.279964	3.04215	3.37885	4.03735	1.32714	0.408316
235	XLOC_012171	KIAA1456	Age18weeks	5.66428e-34	0.383805	1.76048	2.06762	2.59088	1.47169	0.557474
236	XLOC_021035	SCN8A(1OF2)	Age18weeks	7.55957e-34	0.355478	1.96409	2.29059	2.82258	1.43709	0.523154
237	XLOC_002916	ITM2CA	Age18weeks	1.31457e-33	0.257706	3.96102	4.16172	5.15167	1.30059	0.379167
238	XLOC_005533	OLA.26123	Age18weeks	4.19133e-33	-1.51478	0.372639	0.255525	0.0845136	0.226798	-2.14052
239	XLOC_009632	RPS12	Age18weeks	5.28424e-33	-0.230459	8.12109	7.73935	6.46015	0.795478	-0.330106
240	XLOC_013408	ADAMTS18	Age18weeks	6.70913e-33	0.436137	2.4112	3.08652	3.72511	1.54492	0.627535
241	XLOC_021137	RPL32	Age18weeks	2.68748e-32	-0.154942	18.6592	18.5196	16.0969	0.862679	-0.213103
242	XLOC_013794	NDUFB4	Age18weeks	2.90726e-32	-0.380239	2.2922	2.06192	1.56434	0.682461	-0.551181
243	XLOC_018560	SCLY	Age18weeks	1.00993e-31	0.570962	0.637892	0.741159	1.12672	1.76632	0.820745
244	XLOC_013556	CR388002.1	Age18weeks	1.38228e-31	0.756231	0.571128	0.813931	1.21064	2.11973	1.08388
245	XLOC_008597	FTL	Age18weeks	1.62854e-31	0.26457	4.16865	4.87358	5.4352	1.30383	0.382753
246	XLOC_016405	LACTBL1B	Age18weeks	1.67665e-31	0.327926	2.45131	2.68149	3.45317	1.40871	0.494371
247	XLOC_010532	CLSTN3	Age18weeks	1.80192e-31	0.369129	2.11581	2.43416	3.05012	1.44158	0.527653
248	XLOC_014583	AK5	Age18weeks	2.12832e-31	0.396734	3.14801	3.409	4.61584	1.46627	0.552154
249	XLOC_021014	GNAT2	Age12weeks	2.62518e-31	-0.539491	1.81461	1.10999	1.27742	0.703962	-0.506432
250	XLOC_019215	FRMD5(1OF2)	Age18weeks	3.03329e-31	0.551813	0.699789	0.863687	1.27174	1.81732	0.86181
251	XLOC_012798	LUZP2	Age18weeks	3.30416e-31	0.58991	0.482404	0.541107	0.875009	1.81385	0.859054
252	XLOC_001114	HPCA	Age12weeks	3.3726e-31	0.34828	2.42612	3.50894	2.69903	1.11249	0.15379
253	XLOC_000409	JUN	Age18weeks	3.82788e-31	0.527054	1.44962	1.76219	2.16392	1.49275	0.577975
254	XLOC_013112	FTH1A	Age18weeks	6.71517e-31	-0.237245	7.48556	6.78643	6.00113	0.801694	-0.318876
255	XLOC_017030	ZGC:158409	Age12weeks	8.02818e-31	-0.176619	11.907	10.0133	8.88581	0.746267	-0.422236
256	XLOC_017850	LOC107386778	Age18weeks	8.18734e-31	-0.500343	1.41086	0.97482	0.824391	0.584316	-0.775179
257	XLOC_007193	COL5A1	Age18weeks	1.52778e-30	0.587291	0.90196	1.13496	1.6285	1.80552	0.852412
258	XLOC_021890	RPL22(1OF2)	Age18weeks	2.27852e-30	-0.256398	4.553	4.01573	3.56253	0.782458	-0.353916
259	XLOC_014656	PDE1C	Age18weeks	5.17455e-30	0.411813	2.24561	2.67862	3.46229	1.5418	0.624619
260	XLOC_010388	NR1D2A	Age18weeks	5.56775e-30	0.213996	5.2775	5.2711	6.5304	1.2374	0.307315
261	XLOC_012789	RPL26	Age18weeks	9.53956e-30	-0.17781	12.2408	11.4755	10.2993	0.841391	-0.249152
262	XLOC_017917	FRYB	Age18weeks	9.76665e-30	0.361424	1.65498	1.95133	2.37046	1.43232	0.518357
263	XLOC_021067	XLOC_021067	Age12weeks	1.07484e-29	-0.177231	9.54188	8.03814	6.01388	0.630262	-0.665977
264	XLOC_015434	Nfu_g_1_016071	Age18weeks	1.33406e-29	-0.267307	4.23129	3.70596	3.20405	0.757227	-0.401202
265	XLOC_015013	EPB41A	Age18weeks	1.69563e-29	0.234601	4.50738	4.69985	5.7253	1.27021	0.345062
266	XLOC_021902	RPL10	Age18weeks	1.834e-29	-0.223252	6.8698	6.52225	5.58639	0.813181	-0.298352
267	XLOC_009735	HSP90AB1	Age12weeks	1.90672e-29	-0.127015	25.3525	22.668	22.5764	0.8905	-0.167312
268	XLOC_006943	RIMBP2 (3 OF 4)	Age18weeks	1.97518e-29	0.564507	0.74324	0.917097	1.28094	1.72345	0.785302
269	XLOC_016446	XLOC_016446	Age12weeks	2.72007e-29	-0.167707	10.2521	8.68838	5.90892	0.576362	-0.794954
270	XLOC_015252	SEC62	Age18weeks	4.05453e-29	-0.246348	5.09604	4.70691	3.89523	0.764365	-0.387666
271	XLOC_004982	AMDHD1	Age18weeks	7.74735e-29	-0.322551	2.78065	2.44262	1.98595	0.714204	-0.485591
272	XLOC_023048	NEGR1	Age18weeks	1.02835e-28	0.266089	4.37448	4.91665	5.69162	1.3011	0.379727
273	XLOC_006783	DDX17 (3 OF 3)	Age18weeks	1.68078e-28	0.375871	1.3503	1.57209	1.92372	1.42467	0.510625
274	XLOC_007945	CBX7A	Age18weeks	1.71154e-28	0.540896	0.683433	1.00338	1.14156	1.67033	0.740131
275	XLOC_019537	RPS13	Age18weeks	2.14588e-28	-0.174754	12.1476	11.6233	10.2517	0.843926	-0.244811
276	XLOC_010359	GABBR1	Age18weeks	2.92276e-28	0.479814	0.730616	0.863166	1.20052	1.64316	0.716469
277	XLOC_017687	ABCG4 (1 OF 2)	Age18weeks	3.30646e-28	0.598318	0.462844	0.57069	0.833283	1.80035	0.84828
278	XLOC_004555	LOC107377894	Age18weeks	9.01226e-28	0.353864	1.98096	2.13983	2.82804	1.42761	0.513604
279	XLOC_019431	SNRKB	Age18weeks	1.101e-27	0.313278	2.20899	2.35692	3.04529	1.37859	0.463189
280	XLOC_017621	H3F3B.1	Age12weeks	1.22644e-27	-0.274555	3.56957	2.76588	2.53035	0.708868	-0.496411
281	XLOC_020190	IRS2(1OF2)	Age18weeks	1.29861e-27	0.501023	1.09613	1.32142	1.75398	1.60017	0.678221
282	XLOC_006006	OLA.10615	Age12weeks	1.3786e-27	-0.192049	7.21207	5.89061	4.0617	0.563181	-0.82833
283	XLOC_017133	SLC25A15B	Age18weeks	1.74567e-27	-0.699441	0.735849	0.828582	0.380288	0.516802	-0.952318
284	XLOC_024679	NDUFB9	Age18weeks	1.83516e-27	-0.276414	3.41564	3.12718	2.61239	0.764832	-0.386785
285	XLOC_005049	HMGN3	Age12weeks	2.07851e-27	-0.112691	25.328	22.7871	24.5735	0.970213	-0.0436259
286	XLOC_005656	RPS16	Age18weeks	2.15955e-27	-0.180204	10.1449	9.73583	8.52848	0.840668	-0.250392
287	XLOC_012015	OLA.5237	Age18weeks	2.41657e-27	-0.503359	1.91309	1.50863	1.12864	0.589957	-0.761319
288	XLOC_005677	CELF2	Age12weeks	2.72663e-27	-0.577867	0.977009	0.522556	0.918053	0.939657	-0.0897938
289	XLOC_006951	NPDC1	Age18weeks	3.34472e-27	0.202744	6.68484	7.13881	8.02315	1.2002	0.263276
290	XLOC_009581	ZBTB4	Age18weeks	3.48861e-27	0.316886	2.68131	3.09624	3.70381	1.38134	0.466071
291	XLOC_007907	SI:DKEY-43F9.4	Age12weeks	3.85724e-27	-1.0001	0.451531	0.168451	0.46503	1.0299	0.0424982
292	XLOC_013320	CDKL5	Age18weeks	3.86166e-27	0.358107	2.05385	2.24425	2.97199	1.44703	0.533099
293	XLOC_004915	KERA	Age12weeks	5.24455e-27	-0.775861	0.985781	0.506643	0.709738	0.719975	-0.473981
294	XLOC_009735	HSP90AB1	Age18weeks	7.82692e-27	-0.126923	25.3525	22.668	22.5764	0.8905	-0.167312
295	XLOC_022845	BX927349.1	Age18weeks	1.05112e-26	0.436907	1.09301	1.30086	1.67558	1.533	0.616356
296	XLOC_013851	DPP6A	Age18weeks	1.38826e-26	0.413757	2.11409	2.45929	3.26905	1.54632	0.628836
297	XLOC_024495	DDAH2	Age18weeks	1.74994e-26	0.261471	3.04537	3.32079	3.96429	1.30174	0.380444
298	XLOC_008550	WBP2	Age18weeks	2.08669e-26	0.354264	1.37012	1.43359	1.97904	1.44443	0.530497
299	XLOC_006992	SLC35E4	Age18weeks	2.23592e-26	0.475733	0.82978	1.09046	1.34486	1.62074	0.696653
300	XLOC_022175	MARCKSB	Age12weeks	3.34401e-26	-0.721901	1.12891	0.624465	0.452011	0.400396	-1.3205
301	XLOC_005934	DPY30	Age18weeks	5.77648e-26	-0.395629	1.81084	1.73539	1.18606	0.654979	-0.610479
302	XLOC_007564	XLOC_007564	Age18weeks	5.98174e-26	0.690272	0.323162	0.372598	0.614645	1.90197	0.927497
303	XLOC_009537	TSC22D1(2OF2)	Age18weeks	7.99269e-26	0.162617	9.49525	10.0488	11.2199	1.18164	0.240785
304	XLOC_010070	LOC107378436	Age18weeks	8.48033e-26	0.356929	3.57092	3.98557	5.12227	1.43444	0.520486
305	XLOC_015137	DLG1L	Age18weeks	1.5321e-25	0.346974	1.72897	1.93911	2.43645	1.40919	0.49487
306	XLOC_018492	TNRC6B (1 OF 3)	Age18weeks	1.88727e-25	-0.445981	1.37036	1.17751	0.884658	0.645568	-0.631359
307	XLOC_019277	DENND5B	Age18weeks	2.43314e-25	0.33694	1.70533	2.10619	2.39192	1.40262	0.488121
308	XLOC_022968	PDC(2OF2)	Age12weeks	2.89338e-25	-0.516917	1.89488	1.19455	1.40456	0.741238	-0.431992
309	XLOC_001011	MARCKSL1B	Age12weeks	3.23049e-25	0.355192	3.4058	4.99073	3.48278	1.0226	0.032243
310	XLOC_002506	ATP6AP1L (1 OF 2)	Age18weeks	3.23279e-25	0.311807	2.28877	2.60272	3.12338	1.36465	0.448535
311	XLOC_004411	ATP5O	Age18weeks	4.17519e-25	-0.209192	5.72182	5.27318	4.59047	0.802276	-0.31783
312	XLOC_007660	CHRM3A	Age12weeks	6.02195e-25	-1.0745	0.440807	0.175167	0.423434	0.960588	-0.0580102
313	XLOC_017822	HMP19	Age18weeks	6.6924e-25	0.261838	3.59236	3.70698	4.78301	1.33144	0.412986
314	XLOC_009786	GAREML	Age12weeks	6.69391e-25	-0.177055	7.0728	5.89934	4.06033	0.574077	-0.800683
315	XLOC_009284	CEBPZ	Age12weeks	7.81028e-25	-0.177734	7.65775	6.35365	4.69148	0.612644	-0.706878
316	XLOC_003314	MIF	Age18weeks	7.86708e-25	-0.279229	3.17405	2.88812	2.40018	0.75619	-0.40318
317	XLOC_023690	LOC107393658	Age12weeks	8.02498e-25	-0.388185	1.58179	1.07741	0.789035	0.498825	-1.00339
318	XLOC_016189	BX088712.2	Age18weeks	1.10755e-24	0.317638	1.80633	2.02464	2.44012	1.35087	0.433894
319	XLOC_014269	MYRIP	Age18weeks	1.32377e-24	0.428958	1.47738	1.93304	2.31135	1.56449	0.645695
320	XLOC_009464	XLOC_009464	Age18weeks	1.57347e-24	0.195246	9.45621	10.4221	11.5268	1.21896	0.285652
321	XLOC_019622	5_8S_rRNA	Age18weeks	1.84128e-24	-1.92459	0.226084	0.217636	0.0332471	0.147056	-2.76556
322	XLOC_015283	ATP6V0B	Age18weeks	2.76232e-24	0.304259	1.74432	1.75315	2.35632	1.35085	0.433871
323	XLOC_017415	GATSL2	Age18weeks	3.11901e-24	0.436004	0.891119	1.03114	1.41192	1.58443	0.663967
324	XLOC_021807	SCRT2	Age18weeks	5.9295e-24	0.621272	0.425838	0.498576	0.788952	1.85271	0.889634
325	XLOC_007353	NDUFB6	Age18weeks	7.84052e-24	-0.323741	2.18453	2.02912	1.54299	0.706325	-0.501596
326	XLOC_008968	FOS	Age18weeks	9.11544e-24	0.491039	1.4383	1.87416	2.15576	1.49883	0.583833
327	XLOC_003895	Nfu_g_1_019948	Age18weeks	9.44523e-24	0.9603	0.124739	0.157583	0.327552	2.62591	1.39282
328	XLOC_020657	HNRNPA3	Age18weeks	1.36446e-23	0.315381	1.58067	1.60375	2.17899	1.37852	0.463125
329	XLOC_022174	FABP7A	Age18weeks	1.89041e-23	-0.343017	4.03349	4.23437	2.87421	0.712585	-0.488866
330	XLOC_022353	MARCKSL1A	Age18weeks	2.13346e-23	-0.291321	4.6796	3.57981	3.56791	0.762439	-0.391307
331	XLOC_017275	PHF15	Age18weeks	2.64424e-23	0.275524	2.366	2.57235	3.16032	1.33572	0.417619
332	XLOC_007374	HIST1H1T(2OF2)	Age18weeks	2.86718e-23	-0.503296	1.24967	1.07121	0.757224	0.605937	-0.722761
333	XLOC_002505	BX323050.1	Age18weeks	3.14438e-23	0.463089	0.706177	0.781241	1.09589	1.55187	0.634006
334	XLOC_021784	HMGA1	Age12weeks	3.2015e-23	-0.278708	2.98542	2.27414	2.06092	0.69033	-0.534642
335	XLOC_022480	GALNT14	Age18weeks	3.38011e-23	0.462215	0.935408	1.16089	1.45365	1.55403	0.636015
336	XLOC_019194	DNAJA4	Age12weeks	3.58379e-23	0.420225	1.73026	2.65128	3.09542	1.78899	0.839143
337	XLOC_010667	CROT	Age18weeks	4.10988e-23	-0.308341	2.97279	2.92775	2.16648	0.728769	-0.456467
338	XLOC_011665	YPEL2	Age18weeks	4.15131e-23	0.509945	0.653718	0.803552	1.08335	1.65722	0.728765
339	XLOC_009270	HSP90AA1.2	Age12weeks	4.34299e-23	0.188432	19.5166	23.9779	25.7944	1.32166	0.402355
340	XLOC_008901	PER1	Age18weeks	5.24181e-23	-0.265142	3.24844	3.15148	2.47835	0.762937	-0.390364
341	XLOC_019448	NDRG4	Age12weeks	6.84601e-23	0.188616	8.53878	10.4113	12.825	1.50197	0.586859
342	XLOC_008486	HELZ2	Age18weeks	7.65976e-23	1.31595	0.0632677	0.084166	0.244753	3.86853	1.95178
343	XLOC_010505	Nfu_g_1_018035	Age18weeks	7.82446e-23	-0.226418	4.53656	4.13325	3.60659	0.795006	-0.330962
344	XLOC_011845	GABRA5(2OF2)	Age18weeks	9.68948e-23	-1.12052	0.330522	0.296289	0.111141	0.336258	-1.57236
345	XLOC_024355	MAPKAPK5	Age18weeks	1.44064e-22	0.546602	0.474066	0.516705	0.810791	1.71029	0.774242
346	XLOC_006070	RPL17	Age18weeks	1.60118e-22	-0.138218	15.4976	15.492	13.5317	0.873151	-0.195697
347	XLOC_015335	Nfu_g_1_020078	Age12weeks	1.9824e-22	-0.753377	0.582033	0.269564	0.53969	0.927249	-0.108971
348	XLOC_005303	ZIC6	Age18weeks	2.06963e-22	0.356642	1.40338	1.64122	2.01517	1.43594	0.521998
349	XLOC_009906	XLOC_009906	Age18weeks	2.19561e-22	-0.468667	1.29619	1.13204	0.775252	0.598101	-0.74154
350	XLOC_002805	Nfu_p_1_030232	Age18weeks	2.38796e-22	0.625928	0.506618	0.649771	0.948464	1.87215	0.904694
351	XLOC_007002	AAK1	Age18weeks	3.15629e-22	-0.3193	2.47476	2.3615	1.79126	0.723812	-0.466314
352	XLOC_009180	SERPINA10A	Age18weeks	3.17758e-22	0.292514	1.9944	2.1234	2.61512	1.31123	0.390925
353	XLOC_015289	CABLES1(1OF2)	Age18weeks	4.10366e-22	0.607602	0.395757	0.485964	0.748912	1.89235	0.920182
354	XLOC_011222	TPI1B	Age12weeks	4.39109e-22	-0.173308	7.22512	6.08321	6.07367	0.840632	-0.250454
355	XLOC_002914	XLOC_002914	Age18weeks	4.95679e-22	0.630844	0.330817	0.395875	0.600734	1.81591	0.860693
356	XLOC_006245	DNM1A	Age18weeks	6.67975e-22	0.239552	3.1919	3.55369	4.02417	1.26074	0.334276
357	XLOC_018795	PPP1R1B	Age18weeks	7.75206e-22	0.286736	2.69721	2.94529	3.60178	1.33537	0.417239
358	XLOC_018184	THRA(1OF2)	Age18weeks	7.87012e-22	0.230466	3.87944	4.05357	4.90165	1.26349	0.33742
359	XLOC_010081	EZH1	Age18weeks	1.04773e-21	0.368054	1.10707	1.16782	1.63786	1.47946	0.565072
360	XLOC_010594	RPL18	Age18weeks	1.41204e-21	-0.151879	12.2877	11.781	10.6468	0.866462	-0.206792
361	XLOC_011262	RPS9	Age18weeks	1.75938e-21	-0.199416	6.53853	5.92377	5.58386	0.853993	-0.227704
362	XLOC_021670	Nfu_p_1_003651	Age18weeks	2.01604e-21	0.200449	5.94907	6.33157	7.3708	1.23898	0.309156
363	XLOC_017496	H2AFVA	Age12weeks	2.2474e-21	-0.288984	2.47279	1.9035	1.59445	0.644798	-0.63308
364	XLOC_002087	Nfu_p_1_052582	Age18weeks	2.68276e-21	-0.640853	1.08677	0.856539	0.563063	0.518105	-0.948683
365	XLOC_019903	NECAB2	Age12weeks	3.15391e-21	-0.941354	0.298891	0.108977	0.243109	0.813371	-0.298015
366	XLOC_024827	TPD52	Age18weeks	3.20308e-21	0.344673	1.48126	1.48356	2.09194	1.41227	0.498018
367	XLOC_012341	RPS25	Age18weeks	5.49568e-21	-0.13091	15.6549	15.8683	13.736	0.877422	-0.188657
368	XLOC_012137	TRPC6B	Age18weeks	6.46047e-21	0.487252	2.4316	2.97228	4.26907	1.75566	0.812017
369	XLOC_024594	CLEP	Age12weeks	6.68499e-21	-0.481303	1.87786	1.23868	1.37302	0.731164	-0.451732
370	XLOC_008581	Nfu_g_1_019841	Age18weeks	7.15073e-21	0.300599	1.78679	2.00106	2.43858	1.36478	0.448672
371	XLOC_017239	CT025910.1	Age18weeks	7.48936e-21	0.313022	1.54327	1.74346	2.1545	1.39607	0.481369
372	XLOC_016591	AL954137.2	Age18weeks	9.18775e-21	-0.535316	1.26462	0.945012	0.770544	0.609309	-0.714754
373	XLOC_018579	SLC1A7(2OF2)	Age18weeks	9.91916e-21	0.548826	0.490319	0.545726	0.871662	1.77774	0.830048
374	XLOC_010244	PABPC1B	Age12weeks	1.03982e-20	0.154551	7.14138	8.26371	9.62	1.34708	0.429835
375	XLOC_001113	OLA.14568	Age12weeks	1.04936e-20	-0.215559	5.33451	4.23054	3.86471	0.724473	-0.464996
376	XLOC_004824	CDKN1BA	Age18weeks	1.20111e-20	0.622965	0.395049	0.451955	0.717211	1.8155	0.860364
377	XLOC_008400	TNRC6C(1OF3)	Age18weeks	1.2162e-20	0.231611	3.32388	3.49754	4.20365	1.26468	0.338771
378	XLOC_005613	ANKS1B	Age18weeks	1.31419e-20	0.258599	3.90328	4.06058	5.08061	1.30163	0.380315
379	XLOC_013934	RHBDL3	Age18weeks	1.57171e-20	0.522143	0.457701	0.497727	0.739255	1.61515	0.691666
380	XLOC_024906	RPL11	Age18weeks	1.77391e-20	-0.158109	10.6778	10.3106	9.22902	0.864319	-0.210364
381	XLOC_017850	LOC107386778	Age12weeks	1.78227e-20	-0.381016	1.41086	0.97482	0.824391	0.584316	-0.775179
382	XLOC_013152	EIF4G2 (2 OF 2)	Age18weeks	1.85658e-20	0.419121	0.789857	0.807358	1.20587	1.5267	0.610415
383	XLOC_016399	HP1BP3	Age18weeks	2.17052e-20	-0.271105	2.66743	2.26802	2.05734	0.77128	-0.374673
384	XLOC_012027	Nfu_p_1_017672	Age18weeks	2.3905e-20	-1.77645	0.223825	0.185813	0.0365891	0.163472	-2.61289
385	XLOC_024907	EEF1A1L1	Age18weeks	2.42044e-20	0.115545	20.428	19.4548	23.0777	1.12971	0.175952
386	XLOC_007376	HIST1H2BD(2OF2)	Age18weeks	3.03744e-20	-1.42934	0.230976	0.174819	0.0541802	0.234571	-2.09191
387	XLOC_003732	LOC107373237	Age18weeks	3.39755e-20	0.194643	6.5457	7.01107	7.9644	1.21674	0.283019
388	XLOC_008036	SIPA1L2	Age18weeks	3.95421e-20	0.287179	2.17807	2.39485	2.92753	1.34409	0.426635
389	XLOC_016795	ARHGEF25(1OF2)	Age18weeks	5.04027e-20	0.282913	2.85958	3.08901	3.74341	1.30908	0.388548
390	XLOC_022934	SYDE2	Age18weeks	6.42783e-20	0.510587	0.448814	0.482274	0.753251	1.67832	0.747014
391	XLOC_015209	Nfu_g_1_013226	Age18weeks	6.90362e-20	0.239166	2.61931	2.84467	3.32036	1.26765	0.342156
392	XLOC_005599	ATP2B1A	Age18weeks	7.36887e-20	0.212512	4.21075	4.55175	5.07961	1.20634	0.270641
393	XLOC_008495	NDUFAB1	Age18weeks	8.69067e-20	-0.232986	3.44267	3.20051	2.71833	0.7896	-0.340807
394	XLOC_014356	ZGC:112982	Age18weeks	1.01049e-19	0.408075	0.781876	0.856822	1.17452	1.50219	0.587063
395	XLOC_005211	RAN	Age18weeks	1.26925e-19	0.253672	2.23072	2.52374	2.91855	1.30834	0.38774
396	XLOC_003021	HELRODRAFT_181249	Age12weeks	1.37868e-19	-1.16843	0.228098	0.0743471	0.333909	1.46388	0.549797
397	XLOC_011171	PNRC2	Age12weeks	1.71218e-19	0.112565	15.3512	17.1252	21.8683	1.42453	0.510491
398	XLOC_001014	EIF3I	Age12weeks	1.76788e-19	0.302749	1.49124	2.05549	1.74252	1.1685	0.224663
399	XLOC_024070	ARVCFB	Age18weeks	1.80958e-19	0.288844	2.51628	2.63817	3.44024	1.36719	0.451214
400	XLOC_001012	HDAC1 (1 OF 2)	Age12weeks	1.91518e-19	0.283757	1.69694	2.34537	1.5344	0.904215	-0.145263
401	XLOC_007627	EEF1A1B	Age18weeks	2.18225e-19	0.230371	2.81142	3.04001	3.54152	1.25969	0.333068
402	XLOC_020382	ITGB2	Age18weeks	3.28033e-19	-0.379612	1.49266	1.24853	1.0064	0.674228	-0.568692
403	XLOC_016410	IGSF21A	Age18weeks	3.58839e-19	0.174608	11.7831	12.0348	14.1633	1.20199	0.26543
404	XLOC_006828	Nfu_p_1_037847	Age12weeks	3.77246e-19	-0.268094	2.68896	2.05205	1.73914	0.646772	-0.62867
405	XLOC_006294	DNAJB5(2OF2)	Age18weeks	4.29573e-19	0.35082	2.18715	2.45555	2.98769	1.36602	0.449981
406	XLOC_024944	FAM135B	Age12weeks	4.78904e-19	0.429775	0.621819	0.959289	0.882161	1.41868	0.504548
407	XLOC_015499	UGT1B4	Age12weeks	5.09725e-19	-0.126544	15.0173	13.4067	10.5402	0.70187	-0.510724
408	XLOC_004931	GUCA1A	Age12weeks	5.28975e-19	0.323474	2.46993	3.53418	4.41333	1.78682	0.837395
409	XLOC_008767	WDR19	Age18weeks	5.6998e-19	-0.908493	0.364561	0.335939	0.146512	0.401886	-1.31514
410	XLOC_018345	PDE6C	Age12weeks	7.45959e-19	-0.570993	0.953795	0.557098	0.582131	0.610332	-0.712334
411	XLOC_002052	SOCS1B	Age18weeks	7.72926e-19	-0.27347	2.87288	2.68385	2.1636	0.753111	-0.409065
412	XLOC_005230	TSC22D3	Age18weeks	8.04262e-19	0.441905	0.678008	0.834564	1.03819	1.53123	0.614691
413	XLOC_000266	TMEM158	Age18weeks	8.42153e-19	0.272381	3.47834	3.82434	4.59081	1.31983	0.400352
414	XLOC_024461	ANP32E(1OF2)	Age12weeks	9.33401e-19	-0.166824	7.04505	5.97934	6.76055	0.959617	-0.0594696
415	XLOC_014353	RPS6KA1	Age18weeks	1.09828e-18	0.435208	0.816003	0.996719	1.28613	1.57614	0.656395
416	XLOC_011699	LBH	Age18weeks	1.37111e-18	0.193063	5.92392	6.29118	7.03464	1.1875	0.247925
417	XLOC_010860	EPB41B	Age18weeks	1.4572e-18	-0.156679	14.7651	13.5039	12.6772	0.858594	-0.219952
418	XLOC_022353	MARCKSL1A	Age12weeks	1.47458e-18	-0.247956	4.6796	3.57981	3.56791	0.762439	-0.391307
419	XLOC_021391	NT5DC2	Age18weeks	1.50578e-18	0.479018	0.579765	0.717171	0.947579	1.63442	0.708778
420	XLOC_015743	XLOC_015743	Age18weeks	1.55581e-18	0.365953	1.07527	1.15755	1.54658	1.43832	0.524388
421	XLOC_003862	XLOC_003862	Age12weeks	1.59307e-18	0.2912	3.964	5.39818	6.73481	1.69899	0.764678
422	XLOC_006297	RPL37	Age12weeks	1.88274e-18	-0.12384	15.3723	13.8173	10.4828	0.681927	-0.55231
423	XLOC_016987	Nfu_g_1_017079	Age18weeks	2.6072e-18	-0.903806	0.499222	0.39447	0.206052	0.412747	-1.27667
424	XLOC_021966	SLIRP	Age18weeks	2.81758e-18	-0.326205	1.79262	1.58074	1.27296	0.710108	-0.493889
425	XLOC_006387	ATP6V1G1	Age12weeks	3.17021e-18	-0.145013	7.40177	6.40277	5.91578	0.799239	-0.323302
426	XLOC_017804	COX7B2	Age12weeks	4.65976e-18	-0.139343	8.96986	7.76344	5.46797	0.609593	-0.714082
427	XLOC_012982	XLOC_012982	Age18weeks	4.66361e-18	0.34678	1.10894	1.22593	1.54935	1.39714	0.482478
428	XLOC_017566	LOC107386075	Age18weeks	4.84431e-18	0.532967	0.401962	0.415853	0.662714	1.6487	0.721327
429	XLOC_022431	COX8A	Age12weeks	6.6463e-18	-0.112816	16.0415	14.4078	11.0001	0.685725	-0.544298
430	XLOC_011948	RPS3	Age18weeks	6.92654e-18	-0.158157	8.37235	8.14288	7.20514	0.860588	-0.216606
431	XLOC_000628	UNC13C	Age18weeks	7.2944e-18	0.201855	4.37485	4.64851	5.31049	1.21387	0.279612
432	XLOC_000758	NKIRAS1	Age18weeks	7.45684e-18	0.576108	0.337522	0.407216	0.611505	1.81175	0.857381
433	XLOC_021512	EIF2S2	Age18weeks	7.5184e-18	-0.318559	2.00752	1.80429	1.47194	0.733209	-0.447704
434	XLOC_022364	Nfu_g_1_007454	Age12weeks	9.94701e-18	1.45293	0.15064	0.663121	3.26855	21.6978	4.43948
435	XLOC_011118	MCL1B	Age18weeks	1.18971e-17	0.358099	1.3228	1.53597	1.86253	1.40802	0.493663
436	XLOC_001956	RPS28	Age12weeks	1.30302e-17	-0.121493	15.579	13.913	9.61715	0.617315	-0.695921
437	XLOC_005443	LDHB (1 OF 2)	Age18weeks	1.48957e-17	0.150893	6.88743	7.00359	7.92325	1.15039	0.202128
438	XLOC_016269	EFR3BA	Age18weeks	1.74809e-17	0.2457	2.39511	2.4457	3.04323	1.2706	0.345511
439	XLOC_006974	FYB	Age12weeks	2.50228e-17	-0.185885	5.27145	4.39133	2.53408	0.480718	-1.05674
440	XLOC_014580	ST6GALNAC5A	Age18weeks	3.41257e-17	0.339086	1.93243	2.0595	2.71989	1.4075	0.493132
441	XLOC_016413	RPL22(2OF2)	Age18weeks	3.73271e-17	-0.20375	4.40175	4.42396	3.57072	0.811204	-0.301863
442	XLOC_008817	ABI2B	Age18weeks	4.03416e-17	0.330296	1.07857	1.18695	1.56767	1.45348	0.539508
443	XLOC_024151	TGOLN2	Age18weeks	4.61177e-17	0.366654	4.16587	4.69559	5.89462	1.41498	0.500781
444	XLOC_017246	UBTD2	Age18weeks	5.08146e-17	0.75741	0.194087	0.220277	0.409219	2.10843	1.07617
445	XLOC_009011	BX640584.1	Age18weeks	5.1572e-17	-1.1434	0.261453	0.258025	0.0899858	0.344175	-1.53879
446	XLOC_019014	H3F3B.1	Age12weeks	5.73539e-17	-0.141919	9.26024	8.09144	8.17709	0.883033	-0.179461
447	XLOC_006603	PDCD4B	Age18weeks	6.33029e-17	0.331571	1.1986	1.34609	1.6809	1.40239	0.487883
448	XLOC_015611	EEF1B2 (1 OF 2)	Age18weeks	6.67027e-17	-0.225639	4.17953	3.92482	3.38198	0.809176	-0.305474
449	XLOC_014302	TMEM14A	Age18weeks	6.90492e-17	-0.383415	1.3803	1.42761	0.9162	0.663767	-0.591251
450	XLOC_008028	IRF2BP2A	Age18weeks	6.98345e-17	0.203349	3.55715	3.6143	4.34022	1.22014	0.287047
451	XLOC_022971	ACSBG2	Age18weeks	8.97283e-17	0.423309	0.658152	0.751695	1.02642	1.55955	0.641131
452	XLOC_008721	XLOC_008721	Age18weeks	9.47832e-17	-0.295623	4.75793	4.74261	3.44804	0.724693	-0.464558
453	XLOC_014260	JPH1A	Age18weeks	1.03326e-16	0.336918	1.27001	1.26665	1.799	1.41653	0.502361
454	XLOC_009183	XLOC_009183	Age18weeks	1.03841e-16	-0.496536	0.889203	0.746311	0.546787	0.614918	-0.701535
455	XLOC_017854	GABRA6B	Age18weeks	1.10291e-16	0.337699	1.95474	2.05472	2.75958	1.41174	0.497477
456	XLOC_015902	RBM5	Age18weeks	1.10747e-16	0.233249	2.45401	2.61265	3.12922	1.27515	0.350664
457	XLOC_005451	SULT4A1	Age18weeks	1.23356e-16	0.282058	1.63466	1.68499	2.16491	1.32438	0.405322
458	XLOC_012470	CNPPD1	Age18weeks	1.24882e-16	0.719173	0.201568	0.215789	0.419489	2.08113	1.05737
459	XLOC_004592	FGF13A	Age18weeks	1.28714e-16	0.304491	2.40248	2.73146	3.30532	1.3758	0.460269
460	XLOC_022532	SRSF5A	Age18weeks	1.36376e-16	0.350462	0.946608	0.948635	1.3582	1.4348	0.520854
461	XLOC_004273	LOC107372522	Age12weeks	1.48116e-16	-1.52003	0.146089	0.0315342	0.130555	0.893668	-0.16219
462	XLOC_019765	MAPK8IP2	Age18weeks	1.57224e-16	0.206912	3.18242	3.26257	3.87268	1.2169	0.283209
463	XLOC_001909	ABAT	Age18weeks	1.63429e-16	-0.296158	1.93597	1.9538	1.44176	0.744726	-0.425218
464	XLOC_012374	SDHD	Age18weeks	2.00646e-16	-0.342579	1.53573	1.36756	1.13459	0.738797	-0.43675
465	XLOC_002494	RPS4X	Age18weeks	2.11524e-16	-0.1437	10.1806	9.75963	9.0132	0.88533	-0.175713
466	XLOC_014143	CABZ01029422.1	Age18weeks	2.36279e-16	0.399192	0.861849	1.0159	1.30742	1.51699	0.601211
467	XLOC_018990	UBALD1A	Age18weeks	2.50525e-16	0.307505	1.29316	1.41429	1.79801	1.3904	0.475499
468	XLOC_021014	GNAT2	Age18weeks	3.34372e-16	-0.402307	1.81461	1.10999	1.27742	0.703962	-0.506432
469	XLOC_013415	SV2BA	Age18weeks	3.42588e-16	0.22175	2.48888	2.58462	3.15456	1.26746	0.341943
470	XLOC_013703	DPP10	Age18weeks	3.49086e-16	0.196744	6.24293	6.66168	7.64252	1.22419	0.291825
471	XLOC_023055	NDUFB5	Age18weeks	3.49103e-16	-0.211053	3.71026	3.37241	3.05472	0.823317	-0.28048
472	XLOC_014016	CAMK2D1	Age18weeks	3.77884e-16	0.203872	3.52333	3.68466	4.2649	1.21048	0.275574
473	XLOC_013376	RPS6KA2	Age12weeks	3.86538e-16	0.194298	4.01465	4.84554	6.05412	1.50801	0.592642
474	XLOC_023676	RIMBP2(1OF2)	Age18weeks	3.98121e-16	0.227645	2.63217	2.87929	3.34223	1.26976	0.344557
475	XLOC_008516	CHST12A	Age18weeks	4.03432e-16	-0.765445	0.378834	0.35734	0.179722	0.474408	-1.0758
476	XLOC_012164	SCAF4B	Age18weeks	5.12814e-16	0.404231	0.657984	0.754662	0.991713	1.5072	0.59187
477	XLOC_021620	IDH3G	Age18weeks	5.48946e-16	0.417881	0.688913	0.767755	1.06267	1.54254	0.625305
478	XLOC_015883	FKBP5	Age12weeks	5.52964e-16	0.222752	2.82863	3.63046	3.99583	1.41264	0.498394
479	XLOC_021589	AMPD2	Age18weeks	5.6211e-16	0.275134	1.93873	2.14833	2.56957	1.32539	0.406413
480	XLOC_011222	TPI1B	Age18weeks	6.18828e-16	-0.155874	7.22512	6.08321	6.07367	0.840632	-0.250454
481	XLOC_001854	ABCG4(1OF2)	Age18weeks	6.54097e-16	0.479249	0.487656	0.529741	0.782853	1.60534	0.682876
482	XLOC_017276	PHF15	Age18weeks	6.61172e-16	0.622528	0.226026	0.240253	0.42516	1.88102	0.911518
483	XLOC_014389	C19H7ORF41	Age18weeks	7.13862e-16	0.255725	2.01892	2.15694	2.60277	1.28919	0.366466
484	XLOC_006095	OGDH(2OF2)	Age18weeks	7.34363e-16	0.691741	0.296014	0.387563	0.589474	1.99137	0.993764
485	XLOC_007308	SPOCK3	Age18weeks	7.44764e-16	0.292976	4.07814	4.22397	5.56088	1.36358	0.447402
486	XLOC_000101	Nfu_p_1_041901	Age18weeks	7.87632e-16	-0.231218	3.17057	2.92285	2.53967	0.801013	-0.320103
487	XLOC_021103	CAMKVL	Age12weeks	8.06216e-16	0.141357	9.73168	11.0625	13.1949	1.35587	0.439217
488	XLOC_015187	ARHGAP12A	Age18weeks	8.31798e-16	0.20786	2.98147	3.03162	3.68662	1.23651	0.306276
489	XLOC_016772	FAIM2	Age18weeks	8.5611e-16	0.338166	1.13978	1.08551	1.5173	1.33122	0.412754
490	XLOC_006311	NTNG2 (1 OF 2)	Age18weeks	9.7827e-16	0.277503	1.7593	2.00383	2.28819	1.30062	0.379204
491	XLOC_004934	XLOC_004934	Age18weeks	1.00168e-15	-0.172169	5.2034	5.26827	4.31862	0.829962	-0.268884
492	XLOC_012503	TMEM163B	Age18weeks	1.1379e-15	0.69489	0.261825	0.331715	0.521318	1.99109	0.993562
493	XLOC_024304	NTRK2A	Age18weeks	1.39187e-15	0.546123	0.585569	0.722712	1.00651	1.71886	0.781449
494	XLOC_024079	LOC107393561	Age18weeks	1.45491e-15	-0.167185	5.75905	5.16095	4.76869	0.828034	-0.272239
495	XLOC_017851	GABRG2	Age18weeks	1.607e-15	0.259493	2.07097	2.19532	2.6822	1.29514	0.373105
496	XLOC_014915	GAD1B	Age18weeks	1.84468e-15	-0.90193	0.399009	0.343127	0.177341	0.444455	-1.16989
497	XLOC_024042	BCR(2OF2)	Age18weeks	2.14734e-15	0.223219	3.0468	3.33652	3.72732	1.22336	0.290845
498	XLOC_020822	RPS21	Age12weeks	2.2612e-15	-0.123073	14.1839	12.7194	9.30175	0.655795	-0.608683
499	XLOC_008427	NDUFB10	Age18weeks	2.47084e-15	-0.255747	2.4055	2.1845	1.84526	0.7671	-0.382514
500	XLOC_002435	LOC107373777	Age18weeks	2.51406e-15	0.548087	0.314744	0.346557	0.536574	1.70479	0.769597
501	XLOC_021367	CREBZF	Age18weeks	2.61764e-15	0.347723	0.919942	1.04273	1.31286	1.42711	0.513095
502	XLOC_006206	ISCU(2OF2)	Age12weeks	2.65884e-15	0.228262	2.34732	2.93498	3.42397	1.45867	0.544655
503	XLOC_024816	LAPTM4B	Age12weeks	2.79278e-15	0.135456	8.24828	9.38807	10.3166	1.25076	0.322803
504	XLOC_012615	BRD7	Age18weeks	3.09025e-15	-0.456776	0.888214	0.848329	0.579684	0.652639	-0.615642
505	XLOC_010795	NDUFA4 (1 OF 2)	Age18weeks	3.32243e-15	-0.12973	10.1539	10.1817	8.81227	0.867874	-0.204443
506	XLOC_020178	RPL24	Age18weeks	3.61475e-15	-0.138092	9.05933	9.00651	7.93924	0.87636	-0.190405
507	XLOC_011951	LRFN3	Age18weeks	3.62817e-15	0.336732	1.27012	1.33542	1.8016	1.41845	0.504312
508	XLOC_000629	WBP2	Age18weeks	3.67627e-15	0.2498	1.82262	1.86872	2.33207	1.27952	0.355598
509	XLOC_016895	PHF20A	Age18weeks	3.68183e-15	0.334414	1.01234	1.08529	1.41559	1.39834	0.483716
510	XLOC_000902	PFDN1	Age18weeks	3.68493e-15	-0.431494	1.01829	0.903866	0.650098	0.638422	-0.647417
511	XLOC_005600	LOC107385489	Age18weeks	3.8063e-15	0.237042	2.22762	2.38945	2.76999	1.24348	0.31438
512	XLOC_006973	Nfu_p_1_015904	Age18weeks	3.94522e-15	0.250594	9.67401	10.3407	12.7209	1.31496	0.395018
513	XLOC_008351	NPTX1L	Age18weeks	3.97015e-15	0.217845	3.48978	3.42111	4.25849	1.22027	0.287206
514	XLOC_005682	ATP5C1	Age18weeks	4.07361e-15	-0.16666	5.35796	5.11259	4.49131	0.83825	-0.254547
515	XLOC_012136	PGR	Age18weeks	4.34241e-15	0.598282	0.508291	0.632147	0.998591	1.9646	0.974238
516	XLOC_004414	CLK4A	Age12weeks	5.05395e-15	0.176118	3.96944	4.78154	5.51492	1.38934	0.474405
517	XLOC_018943	BX640584.1	Age12weeks	5.1732e-15	0.788425	0.118669	0.274201	0.0977815	0.823986	-0.279308
518	XLOC_012735	Nfu_p_1_009758	Age18weeks	5.2179e-15	0.42946	0.713514	0.791855	1.07319	1.50409	0.588894
519	XLOC_017186	KDM6BB	Age12weeks	5.29013e-15	-0.194152	4.22652	3.5181	3.66194	0.866418	-0.206865
520	XLOC_024828	STMN2B	Age18weeks	5.72532e-15	0.373679	0.919623	1.01657	1.3219	1.43744	0.523504
521	XLOC_009063	LOC107377722	Age12weeks	5.80241e-15	-0.197816	3.75444	3.08685	2.07502	0.552684	-0.855474
522	XLOC_013481	C3H22ORF32	Age18weeks	6.12379e-15	-0.30785	1.78992	1.64203	1.29591	0.724005	-0.465928
523	XLOC_009822	SMPDL3A	Age12weeks	7.6609e-15	-0.518595	1.88218	1.1121	0.537976	0.285826	-1.80679
524	XLOC_016003	SPNA2	Age12weeks	8.48134e-15	-0.912235	0.243589	0.105962	0.391911	1.6089	0.686078
525	XLOC_017192	PPM1E	Age18weeks	8.62154e-15	0.228948	3.98456	4.18188	5.08603	1.27644	0.352121
526	XLOC_021264	LHFPL4A	Age18weeks	1.07758e-14	0.461512	0.719985	0.867752	1.12224	1.5587	0.640339
527	XLOC_007013	SETD1BA	Age18weeks	1.19245e-14	-0.294723	2.1514	1.87533	1.61165	0.749117	-0.416737
528	XLOC_001670	CR788254.1	Age18weeks	1.20629e-14	0.836561	0.112599	0.150893	0.257847	2.28995	1.19532
529	XLOC_008208	HINT1	Age18weeks	1.31025e-14	-0.263456	2.20888	2.10844	1.66422	0.75342	-0.408474
530	XLOC_018107	CRHR1	Age18weeks	1.31927e-14	0.296784	1.72148	1.94133	2.33034	1.35368	0.436888
531	XLOC_000363	GNG13(1OF2)	Age18weeks	1.33511e-14	-0.917853	0.264105	0.26527	0.113427	0.429477	-1.21935
532	XLOC_007764	SEC14L1	Age18weeks	1.34043e-14	0.68246	0.224117	0.298301	0.42509	1.89673	0.923516
533	XLOC_013770	PREX2	Age12weeks	1.38221e-14	0.677727	0.181354	0.362865	0.256048	1.41187	0.497606
534	XLOC_019706	TSPAN3A	Age18weeks	1.5038e-14	0.280099	1.48529	1.61508	1.9292	1.29887	0.377261
535	XLOC_021012	ATP5F1	Age18weeks	1.89006e-14	-0.165938	5.13302	4.72092	4.27528	0.832897	-0.26379
536	XLOC_012028	OLA.26123	Age12weeks	2.47487e-14	-0.440162	0.943416	0.599325	0.14743	0.156273	-2.67786
537	XLOC_020593	LAMP1	Age18weeks	2.72713e-14	0.363449	0.793765	0.866183	1.13568	1.43076	0.516779
538	XLOC_007375	Nfu_p_1_017672	Age18weeks	2.84016e-14	-1.96389	0.153576	0.102234	0.0236169	0.15378	-2.70106
539	XLOC_015519	TNK2B	Age18weeks	2.963e-14	0.33971	0.961174	1.02739	1.4057	1.46248	0.548415
540	XLOC_013200	COX4I1	Age12weeks	2.96807e-14	-0.121508	9.00254	7.9759	6.60359	0.733526	-0.447081
541	XLOC_007945	CBX7A	Age12weeks	2.9716e-14	0.397762	0.683433	1.00338	1.14156	1.67033	0.740131
542	XLOC_005789	ATP5H	Age12weeks	2.99506e-14	-0.129838	8.20385	7.17465	5.27044	0.642435	-0.638377
543	XLOC_012912	PAX-6	Age18weeks	3.04103e-14	-0.920445	0.369226	0.282053	0.140104	0.379454	-1.398
544	XLOC_002516	RPS27A	Age18weeks	3.40458e-14	-0.115213	14.3296	13.6219	12.8482	0.896623	-0.157426
545	XLOC_021790	OARD1	Age18weeks	3.77509e-14	0.360488	0.972786	0.989569	1.40711	1.44647	0.532541
546	XLOC_012463	RPL31	Age18weeks	4.68076e-14	-0.128268	11.7125	11.591	10.2853	0.878148	-0.187463
547	XLOC_024736	PPT2	Age18weeks	4.87157e-14	-0.129729	11.9811	11.7695	10.7167	0.894466	-0.160901
548	XLOC_020515	LONRF2	Age18weeks	5.46734e-14	0.375994	0.707752	0.876545	1.04933	1.48263	0.568157
549	XLOC_002905	LOC107374360	Age18weeks	5.59101e-14	-0.505382	0.633914	0.565273	0.398866	0.629212	-0.668382
550	XLOC_006215	XLOC_006215	Age12weeks	5.72971e-14	-0.179934	4.28328	3.5634	2.6556	0.619992	-0.689678
551	XLOC_010541	TUBB5	Age18weeks	5.75916e-14	-0.976038	0.339599	0.195895	0.128589	0.378649	-1.40107
552	XLOC_015357	TFA	Age18weeks	6.71512e-14	0.612895	1.08168	1.34425	1.89366	1.75066	0.807902
553	XLOC_022405	EIF5	Age18weeks	7.29211e-14	0.285163	1.27116	1.41505	1.72609	1.35788	0.441358
554	XLOC_018597	RPL36	Age12weeks	7.35363e-14	-0.113971	11.9906	10.7948	7.18815	0.59948	-0.738217
555	XLOC_023709	ES1	Age18weeks	8.15054e-14	0.430027	1.22648	1.62121	1.93577	1.57831	0.658376
556	XLOC_006132	CNTFR	Age18weeks	8.29815e-14	0.403647	1.47217	1.75046	2.2436	1.52402	0.607877
557	XLOC_022632	PPP1CB	Age18weeks	8.59499e-14	0.301968	1.11987	1.12611	1.53629	1.37185	0.456128
558	XLOC_018756	PTPREA	Age18weeks	8.73085e-14	0.373032	1.08751	1.31667	1.55081	1.42601	0.511983
559	XLOC_016981	OLA.5773	Age18weeks	9.00954e-14	0.22612	2.09026	2.09638	2.62934	1.2579	0.331022
560	XLOC_013979	AANAT(1OF3)	Age18weeks	9.06416e-14	0.855164	0.140247	0.248708	0.350485	2.49906	1.32139
561	XLOC_008871	ACIN1B	Age18weeks	1.03547e-13	0.179583	3.72142	3.60417	4.4909	1.20677	0.271152
562	XLOC_022375	RPL23	Age12weeks	1.03638e-13	-0.11353	17.4676	15.8124	13.6842	0.783404	-0.352172
563	XLOC_007116	RPL28	Age12weeks	1.04621e-13	-0.127593	12.5491	11.2832	9.9605	0.793721	-0.333295
564	XLOC_018862	IRF3	Age18weeks	1.12647e-13	1.80025	0.0174137	0.0174629	0.114915	6.59909	2.72227
565	XLOC_013190	DKK3A	Age18weeks	1.12961e-13	0.591791	0.318798	0.390182	0.57508	1.8039	0.851122
566	XLOC_021421	CAMK1GB	Age12weeks	1.20906e-13	-0.536204	0.684057	0.438922	0.441496	0.645408	-0.631716
567	XLOC_013256	CHST1	Age12weeks	1.21982e-13	-0.397023	1.03018	0.700024	0.82543	0.80125	-0.319675
568	XLOC_010908	ADCY2A	Age18weeks	1.22574e-13	0.361804	0.850366	0.977079	1.23426	1.45144	0.537489
569	XLOC_014256	RPL7	Age18weeks	1.26463e-13	-0.124531	12.4272	11.9046	11.11	0.894	-0.161653
570	XLOC_013898	GNAS-AS1_1	Age18weeks	1.3492e-13	-0.12937	8.2501	7.50623	7.30065	0.884917	-0.176386
571	XLOC_013858	IRF9	Age18weeks	1.38497e-13	0.809549	0.126332	0.144568	0.310028	2.45407	1.29518
572	XLOC_003913	LOC107373448	Age18weeks	1.53638e-13	-0.207598	3.04049	2.72117	2.40329	0.790427	-0.339295
573	XLOC_006776	PRDX2	Age18weeks	1.57491e-13	-0.194097	3.80871	3.41657	3.14704	0.826276	-0.275305
574	XLOC_022706	PRKCHA	Age18weeks	2.05606e-13	0.620209	0.26402	0.330453	0.501206	1.89836	0.924757
575	XLOC_023793	Nfu_g_1_009468	Age12weeks	2.17616e-13	0.213315	8.14829	9.94829	12.129	1.48854	0.573896
576	XLOC_001862	C1ORF51(1OF2)	Age18weeks	2.21505e-13	-0.690503	0.40412	0.282946	0.210608	0.521151	-0.940227
577	XLOC_020316	BIN1(1OF2)	Age18weeks	2.26305e-13	0.280604	1.36954	1.52261	1.82779	1.3346	0.416404
578	XLOC_014404	THSD7A	Age18weeks	2.34833e-13	0.357878	0.994362	1.05581	1.38809	1.39596	0.481255
579	XLOC_015409	CIRBP	Age12weeks	2.8192e-13	-0.17753	5.30201	4.45568	5.43847	1.02574	0.0366612
580	XLOC_005519	LRMP	Age18weeks	2.85605e-13	0.600696	0.382446	0.468093	0.705948	1.84587	0.884304
581	XLOC_013882	WIPF2(2OF2)	Age18weeks	2.96776e-13	0.555109	0.28293	0.309939	0.488601	1.72693	0.788214
582	XLOC_011414	ALDOCA	Age12weeks	3.32525e-13	0.941283	0.0897807	0.226535	0.112736	1.25568	0.328473
583	XLOC_000464	Nfu_g_1_021966	Age12weeks	3.5143e-13	0.385383	0.704346	1.01771	2.49227	3.53842	1.82311
584	XLOC_008956	SI:DKEY-33I22.3	Age18weeks	3.8165e-13	-0.674081	0.551531	0.368058	0.288807	0.523646	-0.933336
585	XLOC_023132	UQCRH	Age12weeks	3.87371e-13	-0.14344	6.2403	5.38948	4.06264	0.651032	-0.619199
586	XLOC_017482	KSR2	Age18weeks	3.9436e-13	0.282878	1.37475	1.73666	1.83812	1.33705	0.419058
587	XLOC_018345	PDE6C	Age18weeks	3.98409e-13	-0.501421	0.953795	0.557098	0.582131	0.610332	-0.712334
588	XLOC_005528	HIST1H2BD(2OF2)	Age18weeks	4.07145e-13	-2.00242	0.127095	0.113842	0.0157678	0.124063	-3.01086
589	XLOC_011863	IRS2	Age18weeks	4.3613e-13	0.230553	2.02443	2.24214	2.59144	1.28008	0.356235
590	XLOC_024412	Nfu_p_1_017799	Age18weeks	4.51564e-13	-0.743675	0.366789	0.240417	0.179335	0.488932	-1.03229
591	XLOC_012964	CPLX3	Age18weeks	4.72351e-13	-0.786118	0.392802	0.326597	0.183493	0.46714	-1.09807
592	XLOC_000058	RS1(1OF2)	Age12weeks	4.73308e-13	-0.555926	0.750978	0.46604	0.491032	0.653856	-0.612954
593	XLOC_016058	CR318593.2	Age18weeks	4.83415e-13	0.312295	0.976186	0.957744	1.30001	1.33172	0.413293
594	XLOC_024562	SPIRE1A	Age18weeks	4.8674e-13	0.333904	0.830504	0.997687	1.15625	1.39223	0.477395
595	XLOC_001897	MRPL27	Age18weeks	5.45201e-13	-0.385155	1.08521	0.875659	0.718944	0.662491	-0.594028
596	XLOC_001084	Nfu_p_1_040542	Age18weeks	5.77307e-13	-1.38852	0.176654	0.218123	0.0497902	0.281851	-1.827
597	XLOC_002235	AL840638.1	Age18weeks	6.0202e-13	0.380813	0.913685	1.04742	1.34083	1.4675	0.553361
598	XLOC_021009	SPSB1	Age18weeks	6.71348e-13	0.506782	0.441518	0.578153	0.741412	1.67924	0.747804
599	XLOC_014294	CTNND2A	Age18weeks	7.15244e-13	0.336722	1.41837	1.62391	1.94251	1.36954	0.453689
600	XLOC_000711	RYR2	Age18weeks	7.61882e-13	0.291164	1.33624	1.36634	1.79203	1.3411	0.423416
601	XLOC_008527	RBX1	Age18weeks	7.62864e-13	-0.264801	1.87519	1.85985	1.46391	0.780675	-0.357207
602	XLOC_006125	LOC107396541	Age12weeks	7.77816e-13	1.13822	0.335104	1.16487	1.19928	3.57882	1.83948
603	XLOC_005302	LOC107378749	Age18weeks	8.65617e-13	0.333363	1.7105	1.88424	2.37159	1.38649	0.471434
604	XLOC_017963	YWHAG1	Age18weeks	9.11801e-13	-0.356546	1.28711	1.19687	0.889309	0.690935	-0.533379
605	XLOC_023929	Nfu_g_1_009250	Age18weeks	9.2583e-13	-0.221339	2.61	2.41876	2.09202	0.801542	-0.31915
606	XLOC_024367	RASGRF2B	Age18weeks	9.95022e-13	0.278626	1.61098	1.77828	2.19801	1.3644	0.448262
607	XLOC_015569	EIF4A2	Age18weeks	1.02581e-12	0.256522	1.50872	1.63669	2.02276	1.34071	0.422998
608	XLOC_020567	TFG	Age18weeks	1.0346e-12	0.239759	1.71678	1.7598	2.17852	1.26896	0.343644
[truncated: 554 more rows]

## Sheet: Amacrine
	id	gene_short_name	term	q_value	estimate	exprs_mean_6w	exprs_mean_12w	exprs_mean_18w	FC_6_18	log2(FC)
[truncated: 351 more rows]

[truncated: 5 more sheets: RGCs, Muller, Differentiating, Immune, Oligodendrocytes]
