# Supplementary material for: Age‐related dysregulation of the retinal transcriptome in African turquoise killifish
Source: Aging Cell. 2024 May 14;23(8):e14192. doi: 10.1111/acel.14192 (PMC11320354; doi:10.1111/acel.14192)
Supplement: Supplementary file 13 — Table S4. [file ACEL-23-e14192-s014.xlsx]

## Sheet: Primary_Antibodies
Antigen	Host	Concentration	Catalogue number	Company
Rlpb1	Rabbit	1:100	15356-1-AP	ProteinTech
Egfr	Rabbit	1:100	18986-1-AP	ProteinTech
Tgfb3	Rabbit	1:100	ab15537	Abcam
GS	Mouse	1:200	66323-1-Ig	ProteinTech
L-Plastin	Rabbit	1:150	GTX124420	GeneTex
Table S4: List of antibodies used for immunohistochemistry.
