# Supplementary material for: Age‐related dysregulation of the retinal transcriptome in African turquoise killifish
Source: Aging Cell. 2024 May 14;23(8):e14192. doi: 10.1111/acel.14192 (PMC11320354; doi:10.1111/acel.14192)
Supplement: Supplementary file 14 — Table S5. [file ACEL-23-e14192-s013.xlsx]

## Sheet: Probes
Gene	Predominant cell type	Number of probe pairs	Amplifier	Gene ID	RefSeq accession code
apoeb	immune cells	20	B1/B2/B3	LOC107379395	XM_015950130
aqp1	Müller glia	19	B2	LOC107383844	XM_015956676
arr3a	L/M cones	12	B2	LOC107386756	XM_015961363
arr3b	UV/S cones	9	B1	LOC107378629	XM_015948937
barhl2	LXH1A horizontal cells	12	B3	LOC107387388	XM_015962335
cdkn19	oligodendrocytes	21	B2	LOC107373548	XM_015941667
chat	starburst amacrines	33	B2/B3	LOC107375923	XM_015944750
crx	photoreceptors	13	B1	LOC107386328	XM_015960634
csf1r	immune cells	33	B2	LOC107387189	XM_015962005
dmbx1b	bipolar cell subtype(s)	23	B3	LOC107393235	XM_015971464
fgfbp3	differentiating cells	22	B2	LOC107373707	XM_015941852
gad2	GABAergic amacrines	28	B2/B1	LOC107383043	XM_015955457
gfap	Müller glia	20	B1	LOC107378535	XM_015948793
glula	Müller glia	17	B3	LOC107383951	XM_015956889
gnat1	rods	11	B1	LOC107385205	XM_015958937
gnat2	cones	9	B2	LOC107390790	XM_015967715
lamp5	glycinergic amacrines	29	B1	LOC107378110	XM_015948146
lhx1a	horizontal cells	24	B2	LOC107380723	XM_015952050
mki67	differentiating cells	22	B1	LOC107388101	XM_015963486
nrl	rods	18	B2	LOC107393411	GAIB01123312
nxph1	bipolar cell subtype(s)	9	B1	LOC107395327	XM_015974689
otx2	bipolar cells	7	B1	LOC107392362	XM_015970126
pax6	amacrine cells	27	B1	LOC107382063	XM_054732477
plp1	oligodendrocytes	14	B2	LOC107386530	XM_015960981
pvalb5	parvalbumin amacrines	12	B1/B	LOC107376570	XM_015945727
rbpms2	retinal ganglion cells	33	B1/B2/B3	LOC107381790	XM_015953674
rlbp1a	Müller glia	22	B2	LOC107374353	XM_054732317
rpe65a	retinal pigment epithelium	18	B1	LOC107383888	XM_015956764
slc17a6b	retinal ganglion cells	23	B2/B3	LOC107381463	XM_015953156
slc32a1b	amacrine cells	33	B1/B2	LOC107390584	XM_015967394
slc6a9	glycinergic amacrines	30	B1/B3	LOC107384219	XM_054734586
stmn1a	differentiating cells	14	B2	LOC107378633	XM_015948938
tcf4	glycinergic amacrines	25	B1	LOC107375077	XM_054744677
tfap2a	horizontal cells	17	B1	LOC107383024	XM_015955427
vsx2	bipolar cells	16	B2	LOC107392420	XM_015970216
Table S5: List of probe pairs used for in situ hybridisation chain reaction experiments. A list containing all the genes that were spatially validated using in situ hybridisation chain reaction. The list contains the NCBI gene IDs as well as the corresponding RefSeq association codes. The number of probe pairs per gene are shown as well as the amplifier(s) that were used.
